# Supplementary material for: Photocatalytic C-N coupling from stable and transient intermediates for gram-scale acetamide synthesis
Source: Nat Commun. 2025 Apr 15;16:3590. doi: 10.1038/s41467-025-58840-0 (PMC12000377; doi:10.1038/s41467-025-58840-0)
Supplement: Supplementary file 3 — Source Data [file 41467_2025_58840_MOESM3_ESM.zip]

Archive with 5 entries (5 files):
- Source data for Supplementary Details.xlsx
- Source data-Fig. 2.xlsx
- Source data-Fig. 3.xlsx
- Source data-Fig. 4.xlsx
- Source data-Fig. 5.xlsx
