# Supplementary material for: Photocatalytic C-N coupling from stable and transient intermediates for gram-scale acetamide synthesis
Source: Nat Commun. 2025 Apr 15;16:3590. doi: 10.1038/s41467-025-58840-0 (PMC12000377; doi:10.1038/s41467-025-58840-0)
Supplement: Supplementary file 3 — Source Data [file 41467_2025_58840_MOESM3_ESM.zip › Source data for Supplementary Details.xlsx]

## Sheet: 1a
X1	Y1	Y2	Y3	Y4	Y5	Y6
0	0	0	0	0	0	0
0.01067	0	0	0	0	0	0
0.02133	0	0	0	0	0	0
0.032	0	0	0	0	0	0
0.04267	0	0	0	0	0	0
0.05333	0	0	0	0	0	0
0.064	0	0	0	0	0	0
0.07467	0	0	0	0	0	0
0.08533	0	0	0	0	0	0
0.096	0	0	0	0	0	0
0.10667	0	0	0	0	0	0
0.11733	0	0	0	0	0	0
0.128	-2	-2	1	0	1	-1
0.13867	-3	-4	1	-2	-1	-2
0.14933	-5	-8	2	-4	-3	-3
0.16	-7	-11	3	-4	-4	-4
0.17067	-10	-12	6	-5	-4	-4
0.18133	-13	-12	8	-6	-4	-4
0.192	-14	-15	8	-8	-4	-5
0.20267	-17	-18	8	-9	-4	-5
0.21333	-20	-21	10	-10	-4	-7
0.224	-22	-23	11	-12	-4	-8
0.23467	-25	-26	12	-15	-3	-8
0.24533	-28	-29	13	-15	-3	-9
0.256	-32	-32	14	-15	-3	-11
0.26667	-33	-33	14	-17	-3	-13
0.27733	-33	-35	15	-18	-2	-15
0.288	-36	-38	15	-18	-1	-15
0.29867	-39	-39	15	-19	-1	-15
0.30933	-41	-40	16	-19	0	-15
0.32	-43	-42	18	-19	0	-15
0.33067	-46	-45	21	-20	0	-16
0.34133	-47	-48	23	-22	1	-17
0.352	-49	-43	24	-23	2	-16
0.36267	-52	-43	25	-23	2	-17
0.37333	-55	-50	27	-22	0	-18
0.384	-58	-54	28	-22	1	-18
0.39467	-58	-57	28	-23	2	-20
0.40533	-60	-59	29	-24	2	-20
0.416	-62	-62	29	-26	3	-22
0.42667	-63	-65	29	-27	3	-24
0.43733	-64	-68	28	-27	3	-25
0.448	-65	-69	30	-28	3	-25
0.45867	-67	-71	31	-29	3	-25
0.46933	-69	-73	31	-29	3	-26
0.48	-71	-75	31	-30	4	-25
0.49067	-74	-77	32	-31	5	-25
0.50133	-76	-78	33	-33	6	-25
0.512	-78	-79	35	-34	5	-26
0.52267	-82	-81	36	-35	4	-28
0.53333	-84	-85	37	-36	6	-30
0.544	-85	-87	39	-36	7	-32
0.55467	-87	-89	38	-36	7	-34
0.56533	-87	-91	38	-35	8	-34
0.576	-87	-94	39	-35	9	-36
0.58667	-88	-96	40	-35	10	-38
0.59733	-89	-99	41	-36	9	-39
0.608	-91	-102	41	-36	9	-39
0.61867	-93	-105	42	-37	10	-40
0.62933	-95	-107	42	-38	11	-40
0.64	-98	-109	42	-40	11	-42
0.65067	-100	-110	41	-42	12	-43
0.66133	-102	-111	41	-44	14	-45
0.672	-103	-114	43	-45	15	-47
0.68267	-105	-118	43	-45	15	-48
0.69333	-107	-121	44	-46	16	-49
0.704	-109	-123	46	-48	16	-49
0.71467	-110	-124	48	-48	15	-50
0.72533	-112	-125	50	-48	14	-51
0.736	-114	-127	51	-49	15	-51
0.74667	-115	-130	52	-49	16	-53
0.75733	-117	-132	52	-48	17	-53
0.768	-119	-134	53	-49	18	-54
0.77867	-120	-134	53	-49	19	-55
0.78933	-122	-137	53	-50	20	-56
0.8	-124	-140	53	-51	19	-58
0.81067	-126	-142	54	-53	19	-59
0.82133	-127	-144	55	-54	20	-60
0.832	-129	-146	56	-54	21	-60
0.84267	-132	-148	57	-54	22	-61
0.85333	-133	-149	57	-54	22	-63
0.864	-133	-151	56	-56	22	-64
0.87467	-134	-152	57	-58	22	-65
0.88533	-135	-154	58	-59	23	-65
0.896	-136	-156	61	-59	24	-65
0.90667	-136	-157	63	-61	24	-66
0.91733	-138	-159	65	-62	25	-67
0.928	-139	-160	66	-63	25	-67
0.93867	-141	-162	68	-63	26	-68
0.94933	-142	-164	68	-63	26	-69
0.96	-144	-166	68	-63	27	-69
0.97067	-145	-168	68	-64	27	-72
0.98133	-145	-170	68	-66	27	-73
0.992	-148	-171	69	-68	28	-74
1.00267	-150	-173	70	-69	30	-77
1.01333	-153	-175	71	-70	31	-78
1.024	-154	-177	72	-70	33	-79
1.03467	-155	-178	73	-72	33	-80
1.04533	-156	-179	74	-74	34	-81
1.056	-159	-181	75	-75	34	-83
1.06667	-160	-183	75	-76	34	-84
1.07733	-161	-186	75	-79	34	-84
1.088	-162	-188	77	-81	34	-85
1.09867	-165	-189	78	-82	35	-86
1.10933	-167	-189	78	-82	36	-87
1.12	-169	-190	78	-81	37	-87
1.13067	-171	-192	78	-81	39	-87
1.14133	-173	-194	79	-83	40	-88
1.152	-176	-194	80	-84	40	-89
1.16267	-178	-195	81	-84	42	-90
1.17333	-180	-195	82	-86	44	-91
1.184	-181	-196	81	-86	45	-92
1.19467	-182	-196	81	-85	45	-94
1.20533	-185	-197	82	-86	46	-95
1.216	-188	-198	82	-86	48	-97
1.22667	-190	-199	85	-87	49	-98
1.23733	-191	-201	87	-88	50	-99
1.248	-190	-203	89	-90	49	-99
1.25867	-181	-204	91	-92	48	-100
1.26933	-162	-206	93	-93	48	-100
1.28	-156	-207	95	-94	47	-101
1.29067	-169	-208	96	-93	48	-102
1.30133	-183	-210	97	-93	48	-103
1.312	-193	-212	97	-94	47	-104
1.32267	-200	-214	98	-95	46	-105
1.33333	-205	-214	99	-96	46	-107
1.344	-208	-215	100	-98	48	-108
1.35467	-211	-216	100	-100	48	-110
1.36533	-213	-217	101	-101	50	-112
1.376	-214	-219	102	-103	52	-115
1.38667	-214	-220	104	-104	53	-116
1.39733	-215	-220	104	-105	53	-118
1.408	-217	-220	103	-106	55	-118
1.41867	-220	-222	103	-108	55	-119
1.42933	-222	-224	105	-110	55	-120
1.44	-222	-225	107	-112	55	-121
1.45067	-224	-225	108	-112	54	-122
1.46133	-225	-226	108	-112	56	-124
1.472	-227	-227	109	-112	57	-125
1.48267	-228	-228	110	-113	58	-125
1.49333	-229	-229	111	-113	56	-127
1.504	-232	-231	111	-114	55	-127
1.51467	-235	-232	112	-115	54	-128
1.52533	-238	-233	112	-114	54	-129
1.536	-240	-234	112	-115	53	-129
1.54667	-242	-235	112	-116	54	-131
1.55733	-244	-236	111	-118	54	-132
1.568	-245	-237	111	-121	54	-135
1.57867	-246	-239	112	-123	55	-137
1.58933	-248	-241	112	-124	54	-138
1.6	-250	-242	112	-124	54	-140
1.61067	-250	-244	113	-125	55	-141
1.62133	-251	-245	114	-126	57	-141
1.632	-251	-247	114	-127	58	-143
1.64267	-253	-248	115	-131	59	-144
1.65333	-255	-249	117	-133	59	-145
1.664	-257	-249	117	-133	60	-147
1.67467	-259	-250	117	-135	60	-148
1.68533	-261	-253	118	-135	60	-149
1.696	-263	-255	119	-135	62	-152
1.70667	-266	-257	120	-136	63	-155
1.71733	-268	-258	120	-137	63	-157
1.728	-269	-259	121	-137	62	-160
1.73867	-271	-260	121	-138	63	-162
1.74933	-273	-262	121	-138	63	-163
1.76	-274	-264	122	-139	63	-165
1.77067	-275	-264	123	-140	64	-167
1.78133	-277	-265	124	-140	65	-169
1.792	-278	-267	125	-141	65	-170
1.80267	-279	-268	126	-142	65	-172
1.81333	-280	-270	127	-143	65	-174
1.824	-283	-271	128	-144	66	-174
1.83467	-285	-273	128	-145	66	-176
1.84533	-287	-273	128	-146	67	-177
1.856	-289	-273	128	-147	68	-179
1.86667	-290	-275	129	-148	67	-181
1.87733	-293	-277	130	-148	67	-184
1.888	-295	-279	129	-149	67	-185
1.89867	-297	-282	129	-150	67	-187
1.90933	-298	-284	128	-151	68	-188
1.92	-299	-284	127	-151	68	-188
1.93067	-300	-285	127	-152	68	-189
1.94133	-303	-287	127	-154	68	-190
1.952	-304	-288	127	-155	67	-192
1.96267	-306	-289	127	-155	68	-194
1.97333	-308	-290	129	-157	69	-195
1.984	-308	-290	129	-158	69	-195
1.99467	-308	-291	129	-159	69	-196
2.00533	-310	-293	129	-160	69	-198
2.016	-311	-293	128	-161	69	-200
2.02667	-312	-293	128	-161	69	-202
2.03733	-312	-295	128	-162	70	-205
2.048	-314	-297	129	-163	71	-207
2.05867	-316	-298	128	-163	72	-208
2.06933	-316	-298	129	-164	73	-209
2.08	-316	-298	130	-166	73	-209
2.09067	-318	-298	129	-166	75	-209
2.10133	-319	-299	129	-166	76	-209
2.112	-320	-302	128	-166	76	-212
2.12267	-322	-305	127	-167	77	-213
2.13333	-324	-305	128	-167	77	-214
2.144	-325	-306	129	-168	77	-215
2.15467	-327	-307	130	-169	77	-217
2.16533	-329	-308	131	-170	76	-219
2.176	-330	-309	131	-170	76	-220
2.18667	-332	-310	131	-171	75	-222
2.19733	-334	-311	131	-171	76	-223
2.208	-336	-312	132	-173	76	-223
2.21867	-337	-313	134	-176	76	-225
2.22933	-339	-315	134	-178	77	-225
2.24	-341	-316	133	-179	78	-224
2.25067	-343	-317	134	-180	78	-224
2.26133	-344	-318	135	-181	79	-224
2.272	-346	-320	135	-184	79	-225
2.28267	-347	-320	135	-185	79	-225
2.29333	-349	-322	134	-185	79	-225
2.304	-350	-323	134	-185	79	-225
2.31467	-351	-324	134	-185	79	-225
2.32533	-354	-325	134	-186	81	-225
2.336	-357	-325	134	-187	82	-226
2.34667	-359	-326	134	-189	82	-226
2.35733	-361	-327	133	-191	82	-227
2.368	-362	-327	134	-192	83	-230
2.37867	-363	-327	134	-193	83	-232
2.38933	-365	-327	134	-194	84	-233
2.4	-368	-326	132	-194	85	-234
2.41067	-370	-325	130	-196	84	-234
2.42133	-372	-325	129	-198	83	-234
2.432	-373	-326	131	-200	85	-234
2.44267	-374	-326	131	-201	87	-232
2.45333	-376	-326	132	-202	86	-231
2.464	-378	-325	133	-202	85	-232
2.47467	-379	-325	134	-204	85	-233
2.48533	-382	-327	133	-204	85	-233
2.496	-385	-328	132	-203	86	-234
2.50667	-387	-327	133	-203	87	-236
2.51733	-388	-327	134	-204	89	-236
2.528	-389	-329	134	-206	90	-236
2.53867	-390	-329	134	-207	90	-236
2.54933	-391	-331	134	-209	90	-238
2.56	-393	-332	132	-210	91	-240
2.57067	-396	-334	131	-211	91	-241
2.58133	-397	-335	130	-211	91	-241
2.592	-399	-334	130	-212	90	-242
2.60267	-399	-335	131	-214	91	-242
2.61333	-400	-336	131	-214	92	-242
2.624	-402	-337	132	-214	92	-243
2.63467	-404	-338	133	-216	92	-243
2.64533	-406	-339	132	-216	92	-243
2.656	-408	-339	131	-216	93	-242
2.66667	-410	-340	132	-216	95	-240
2.67733	-410	-340	132	-216	95	-239
2.688	-412	-340	132	-217	94	-239
2.69867	-415	-340	132	-218	94	-239
2.70933	-418	-340	132	-218	95	-240
2.72	-420	-339	133	-219	96	-241
2.73067	-423	-340	133	-218	98	-241
2.74133	-426	-341	134	-218	99	-242
2.752	-429	-342	134	-219	101	-242
2.76267	-431	-342	134	-219	101	-242
2.77333	-432	-342	134	-219	101	-242
2.784	-434	-342	134	-219	102	-240
2.79467	-436	-342	132	-218	103	-240
2.80533	-439	-343	131	-219	104	-241
2.816	-441	-343	131	-221	104	-240
2.82667	-442	-344	130	-223	104	-240
2.83733	-444	-344	131	-224	104	-242
2.848	-445	-346	131	-225	104	-243
2.85867	-447	-347	130	-224	105	-242
2.86933	-448	-348	130	-224	106	-242
2.88	-449	-350	129	-224	106	-241
2.89067	-451	-351	130	-224	105	-241
2.90133	-452	-352	130	-225	105	-240
2.912	-454	-352	130	-225	105	-240
2.92267	-456	-353	128	-225	105	-240
2.93333	-458	-354	127	-226	105	-242
2.944	-460	-355	127	-226	105	-244
2.95467	-463	-355	128	-226	105	-244
2.96533	-466	-356	129	-227	106	-244
2.976	-467	-357	128	-228	106	-246
2.98667	-468	-358	127	-229	107	-247
2.99733	-469	-360	126	-229	108	-247
3.008	-470	-362	126	-231	107	-247
3.01867	-473	-364	125	-231	106	-246
3.02933	-476	-364	125	-229	107	-246
3.04	-478	-364	126	-227	107	-246
3.05067	-479	-364	127	-227	109	-245
3.06133	-481	-364	129	-227	109	-245
3.072	-482	-364	129	-226	110	-244
3.08267	-483	-365	130	-227	110	-245
3.09333	-484	-365	129	-227	110	-246
3.104	-485	-365	129	-226	109	-246
3.11467	-486	-366	128	-225	109	-246
3.12533	-486	-367	128	-226	109	-246
3.136	-487	-368	128	-226	110	-245
3.14667	-489	-367	129	-227	111	-245
3.15733	-492	-367	129	-229	110	-244
3.168	-494	-368	130	-231	111	-242
3.17867	-497	-370	129	-232	111	-241
3.18933	-499	-371	128	-233	112	-242
3.2	-500	-371	128	-233	112	-242
3.21067	-503	-371	127	-233	113	-241
3.22133	-505	-371	127	-235	114	-242
3.232	-506	-372	128	-236	114	-242
3.24267	-508	-374	128	-236	115	-241
3.25333	-510	-375	128	-237	115	-241
3.264	-513	-377	129	-237	115	-240
3.27467	-516	-378	131	-237	116	-240
3.28533	-517	-379	131	-239	117	-240
3.296	-519	-379	131	-239	116	-241
3.30667	-520	-379	131	-241	117	-242
3.31733	-523	-380	131	-241	118	-241
3.328	-524	-381	131	-242	119	-240
3.33867	-526	-383	131	-242	119	-240
3.34933	-528	-385	131	-242	119	-240
3.36	-530	-385	130	-243	119	-238
3.37067	-533	-385	131	-245	118	-237
3.38133	-535	-386	133	-246	119	-237
3.392	-536	-387	133	-247	121	-238
3.40267	-537	-386	132	-248	122	-237
3.41333	-538	-385	131	-248	123	-237
3.424	-540	-384	132	-249	123	-238
3.43467	-542	-385	133	-250	123	-239
3.44533	-544	-385	133	-251	124	-239
3.456	-546	-385	132	-251	124	-238
3.46667	-548	-386	132	-251	125	-237
3.47733	-550	-387	131	-252	125	-235
3.488	-552	-389	131	-252	126	-234
3.49867	-554	-389	131	-252	128	-233
3.50933	-555	-389	131	-252	128	-233
3.52	-555	-388	131	-255	130	-233
3.53067	-556	-388	131	-257	132	-231
3.54133	-558	-388	131	-258	131	-230
3.552	-560	-388	130	-258	131	-229
3.56267	-562	-389	128	-257	132	-229
3.57333	-563	-389	128	-257	132	-229
3.584	-564	-388	128	-258	132	-228
3.59467	-565	-390	128	-258	132	-228
3.60533	-567	-390	127	-259	132	-227
3.616	-568	-390	127	-260	134	-225
3.62667	-570	-391	127	-260	135	-225
3.63733	-572	-391	125	-259	136	-223
3.648	-573	-393	125	-258	138	-222
3.65867	-574	-394	124	-258	139	-221
3.66933	-575	-395	123	-258	139	-221
3.68	-577	-395	123	-258	138	-220
3.69067	-579	-394	123	-258	137	-219
3.70133	-581	-395	123	-259	139	-219
3.712	-582	-397	123	-262	140	-219
3.72267	-583	-398	125	-264	140	-219
3.73333	-584	-399	125	-265	140	-217
3.744	-585	-399	125	-266	139	-217
3.75467	-586	-398	126	-265	138	-217
3.76533	-587	-398	127	-265	137	-216
3.776	-589	-398	129	-266	137	-215
3.78667	-591	-398	130	-267	138	-215
3.79733	-593	-398	131	-268	137	-214
3.808	-595	-398	131	-269	136	-213
3.81867	-598	-398	130	-269	135	-211
3.82933	-599	-399	129	-270	135	-211
3.84	-601	-399	128	-271	136	-212
3.85067	-604	-399	128	-272	136	-212
3.86133	-606	-398	127	-272	136	-211
3.872	-608	-398	126	-273	138	-212
3.88267	-611	-398	127	-274	139	-212
3.89333	-611	-398	127	-274	140	-212
3.904	-612	-398	126	-275	139	-212
3.91467	-613	-398	127	-277	139	-212
3.92533	-613	-399	128	-278	139	-210
3.936	-615	-401	127	-277	139	-207
3.94667	-617	-402	127	-278	139	-204
3.95733	-619	-403	127	-278	140	-203
3.968	-622	-405	128	-278	141	-202
3.97867	-624	-405	128	-278	140	-200
3.98933	-626	-407	129	-279	139	-200
4	-627	-407	129	-280	140	-201
4.01067	-630	-409	128	-281	139	-201
4.02133	-632	-409	128	-280	139	-202
4.032	-633	-408	128	-281	139	-202
4.04267	-635	-407	127	-281	139	-202
4.05333	-638	-407	128	-280	140	-201
4.064	-641	-408	129	-279	140	-200
4.07467	-642	-409	130	-280	138	-201
4.08533	-643	-408	129	-281	138	-201
4.096	-644	-408	129	-281	139	-199
4.10667	-645	-408	130	-280	139	-198
4.11733	-648	-409	129	-279	138	-197
4.128	-651	-411	129	-280	139	-197
4.13867	-654	-411	128	-281	139	-196
4.14933	-656	-412	128	-281	138	-195
4.16	-657	-412	127	-280	139	-195
4.17067	-659	-412	128	-280	139	-195
4.18133	-661	-413	128	-281	138	-196
4.192	-663	-415	127	-281	139	-196
4.20267	-666	-415	127	-281	139	-195
4.21333	-668	-417	127	-281	140	-195
4.224	-668	-418	127	-281	140	-194
4.23467	-669	-419	128	-282	140	-194
4.24533	-668	-421	129	-284	140	-194
4.256	-670	-421	129	-285	139	-193
4.26667	-671	-422	128	-286	140	-193
4.27733	-672	-424	129	-286	141	-192
4.288	-673	-425	130	-287	141	-191
4.29867	-674	-426	131	-290	141	-191
4.30933	-675	-426	132	-291	140	-190
4.32	-678	-427	132	-291	141	-189
4.33067	-681	-427	133	-290	141	-189
4.34133	-683	-428	133	-289	140	-189
4.352	-684	-429	132	-288	139	-188
4.36267	-686	-430	132	-288	139	-187
4.37333	-689	-430	131	-288	140	-187
4.384	-690	-431	131	-288	140	-187
4.39467	-692	-431	131	-288	140	-185
4.40533	-694	-432	131	-287	141	-184
4.416	-696	-434	131	-288	141	-184
4.42667	-698	-435	132	-287	141	-185
4.43733	-699	-436	132	-287	141	-184
4.448	-701	-439	132	-288	141	-183
4.45867	-704	-441	132	-289	141	-182
4.46933	-705	-443	132	-289	141	-181
4.48	-705	-443	131	-290	140	-182
4.49067	-706	-444	131	-291	141	-181
4.50133	-707	-446	131	-293	143	-179
4.512	-709	-448	131	-294	144	-178
4.52267	-710	-449	130	-294	143	-178
4.53333	-712	-449	130	-295	143	-178
4.544	-713	-449	130	-295	144	-178
4.55467	-712	-451	131	-294	144	-178
4.56533	-713	-452	132	-294	144	-177
4.576	-716	-453	134	-295	144	-176
4.58667	-718	-455	135	-296	145	-175
4.59733	-721	-457	134	-297	147	-175
4.608	-725	-458	134	-298	147	-174
4.61867	-727	-459	135	-299	148	-171
4.62933	-728	-460	136	-299	149	-170
4.64	-729	-464	137	-299	150	-170
4.65067	-730	-467	137	-300	151	-171
4.66133	-730	-469	137	-301	152	-171
4.672	-730	-471	138	-302	152	-170
4.68267	-731	-472	139	-303	152	-169
4.69333	-733	-473	139	-302	153	-169
4.704	-735	-475	139	-302	153	-169
4.71467	-737	-476	138	-303	154	-168
4.72533	-740	-477	138	-304	154	-168
4.736	-742	-478	138	-305	154	-169
4.74667	-743	-480	138	-305	155	-168
4.75733	-744	-482	139	-304	155	-167
4.768	-745	-484	139	-303	155	-167
4.77867	-748	-485	140	-303	157	-167
4.78933	-749	-487	140	-305	157	-168
4.8	-751	-489	141	-305	158	-168
4.81067	-753	-490	142	-305	159	-167
4.82133	-755	-492	141	-306	159	-166
4.832	-756	-494	141	-306	160	-165
4.84267	-757	-496	139	-305	160	-164
4.85333	-757	-497	140	-304	160	-163
4.864	-758	-497	140	-304	161	-164
4.87467	-761	-497	141	-305	163	-165
4.88533	-764	-498	141	-305	163	-164
4.896	-766	-500	141	-306	163	-163
4.90667	-768	-502	139	-306	164	-163
4.91733	-768	-504	138	-307	164	-163
4.928	-768	-505	138	-308	163	-163
4.93867	-767	-506	139	-309	163	-161
4.94933	-766	-507	140	-309	162	-160
4.96	-767	-509	141	-308	162	-159
4.97067	-768	-510	141	-309	162	-160
4.98133	-769	-511	141	-309	162	-161
4.992	-770	-510	140	-309	163	-161
5.00267	-772	-511	140	-310	165	-161
5.01333	-773	-511	141	-312	165	-162
5.024	-773	-512	140	-314	164	-162
5.03467	-773	-514	140	-316	163	-164
5.04533	-774	-516	139	-315	164	-164
5.056	-776	-518	139	-316	165	-163
5.06667	-778	-519	139	-316	165	-161
5.07733	-779	-520	140	-315	165	-161
5.088	-781	-520	141	-314	165	-162
5.09867	-781	-522	140	-314	164	-161
5.10933	-782	-524	141	-315	163	-161
5.12	-781	-525	143	-315	162	-161
5.13067	-782	-526	143	-315	163	-159
5.14133	-783	-527	143	-315	164	-156
5.152	-784	-528	142	-315	164	-154
5.16267	-784	-529	141	-316	164	-154
5.17333	-786	-531	141	-316	166	-155
5.184	-789	-532	140	-316	168	-155
5.19467	-791	-533	140	-316	168	-156
5.20533	-792	-534	140	-316	168	-157
5.216	-793	-536	139	-317	168	-156
5.22667	-794	-537	139	-317	167	-156
5.23733	-796	-538	139	-317	167	-155
5.248	-797	-539	139	-317	165	-154
5.25867	-799	-541	139	-316	164	-154
5.26933	-801	-542	140	-316	164	-155
5.28	-801	-544	140	-316	164	-155
5.29067	-802	-544	138	-315	164	-155
5.30133	-804	-545	137	-315	164	-155
5.312	-807	-546	137	-314	164	-154
5.32267	-809	-548	136	-313	164	-155
5.33333	-812	-550	137	-314	164	-153
5.344	-813	-553	138	-315	165	-151
5.35467	-814	-555	138	-316	165	-150
5.36533	-814	-558	138	-316	166	-149
5.376	-815	-559	137	-318	167	-148
5.38667	-816	-558	136	-320	167	-147
5.39733	-817	-560	137	-319	166	-147
5.408	-819	-562	136	-320	164	-146
5.41867	-821	-562	136	-320	164	-146
5.42933	-823	-562	136	-319	165	-146
5.44	-826	-563	137	-318	165	-145
5.45067	-828	-564	138	-318	166	-145
5.46133	-831	-565	139	-318	167	-145
5.472	-833	-565	138	-318	168	-144
5.48267	-835	-565	139	-318	169	-144
5.49333	-838	-567	140	-319	170	-146
5.504	-841	-568	140	-319	170	-147
5.51467	-843	-570	141	-317	171	-146
5.52533	-847	-572	142	-316	171	-146
5.536	-851	-572	142	-315	170	-146
5.54667	-857	-573	142	-315	169	-146
5.55733	-863	-574	142	-316	170	-146
5.568	-870	-575	144	-316	172	-147
5.57867	-874	-577	144	-317	172	-148
5.58933	-880	-579	144	-318	172	-149
5.6	-886	-581	145	-318	173	-150
5.61067	-893	-583	145	-320	173	-151
5.62133	-899	-586	145	-321	171	-152
5.632	-906	-591	146	-323	168	-154
5.64267	-912	-594	146	-324	166	-154
5.65333	-916	-597	146	-326	164	-154
5.664	-921	-600	147	-329	162	-155
5.67467	-925	-603	147	-331	162	-157
5.68533	-931	-606	147	-334	161	-158
5.696	-936	-609	145	-336	161	-159
5.70667	-941	-614	143	-338	161	-161
5.71733	-946	-618	142	-339	160	-163
5.728	-950	-620	141	-340	161	-164
5.73867	-954	-623	141	-342	161	-165
5.74933	-959	-627	141	-344	162	-167
5.76	-964	-630	140	-345	161	-167
5.77067	-968	-635	139	-346	161	-167
5.78133	-972	-638	137	-347	161	-167
5.792	-974	-641	135	-348	162	-167
5.80267	-974	-644	133	-350	162	-167
5.81333	-972	-645	132	-351	163	-168
5.824	-968	-646	132	-352	163	-169
5.83467	-960	-648	133	-352	162	-170
5.84533	-944	-648	133	-353	161	-172
5.856	-919	-645	131	-354	162	-172
5.86667	-884	-639	131	-355	161	-172
5.87733	-837	-629	131	-354	161	-173
5.888	-773	-614	133	-354	162	-173
5.89867	-690	-593	135	-354	164	-173
5.90933	-586	-562	135	-354	166	-173
5.92	-456	-521	135	-353	169	-174
5.93067	-299	-466	134	-350	172	-174
5.94133	-112	-397	134	-344	177	-173
5.952	107	-311	134	-333	187	-170
5.96267	361	-206	135	-318	203	-166
5.97333	652	-80	137	-295	226	-161
5.984	980	69	139	-265	257	-149
5.99467	1348	243	143	-223	300	-134
6.00533	1757	444	148	-166	359	-113
6.016	2203	672	159	-91	435	-83
6.02667	2688	930	175	3	533	-43
6.03733	3208	1217	198	119	655	12
6.048	3762	1534	229	261	805	84
6.05867	4348	1881	271	429	982	177
6.06933	4961	2260	329	626	1191	293
6.08	5598	2666	405	854	1434	433
6.09067	6257	3100	502	1114	1710	601
6.10133	6936	3561	621	1406	2022	800
6.112	7631	4048	765	1733	2367	1030
6.12267	8337	4557	936	2094	2745	1292
6.13333	9052	5088	1135	2488	3154	1589
6.144	9776	5635	1365	2916	3595	1922
6.15467	10506	6198	1625	3377	4062	2288
6.16533	11239	6771	1917	3869	4555	2689
6.176	11975	7354	2241	4388	5069	3120
6.18667	12714	7946	2596	4933	5602	3581
6.19733	13453	8544	2980	5500	6151	4070
6.208	14192	9147	3392	6087	6716	4585
6.21867	14931	9755	3831	6691	7294	5121
6.22933	15669	10366	4294	7310	7882	5679
6.24	16409	10980	4776	7942	8480	6253
6.25067	17147	11598	5276	8584	9086	6842
6.26133	17885	12216	5791	9238	9698	7444
6.272	18625	12836	6318	9898	10314	8058
6.28267	19363	13455	6857	10566	10935	8681
6.29333	20101	14075	7406	11238	11559	9312
6.304	20837	14693	7964	11913	12187	9949
6.31467	21572	15308	8529	12591	12818	10591
6.32533	22304	15922	9099	13272	13451	11236
6.336	23035	16534	9674	13956	14086	11886
6.34667	23765	17144	10252	14640	14722	12538
6.35733	24493	17750	10835	15325	15361	13193
6.368	25220	18357	11421	16010	16002	13849
6.37867	25944	18961	12010	16693	16644	14506
6.38933	26666	19564	12601	17374	17288	15166
6.4	27389	20166	13195	18055	17933	15826
6.41067	28112	20765	13788	18737	18577	16487
6.42133	28835	21363	14383	19418	19223	17149
6.432	29559	21959	14979	20099	19870	17811
6.44267	30281	22553	15576	20779	20516	18473
6.45333	31006	23145	16173	21459	21163	19134
6.464	31731	23737	16771	22138	21810	19796
6.47467	32457	24326	17371	22815	22457	20458
6.48533	33184	24913	17970	23490	23104	21119
6.496	33913	25496	18567	24165	23751	21778
6.50667	34643	26077	19164	24839	24399	22437
6.51733	35373	26658	19763	25513	25046	23097
6.528	36106	27238	20362	26185	25694	23756
6.53867	36842	27816	20964	26857	26345	24415
6.54933	37580	28393	21565	27527	26996	25073
6.56	38318	28969	22167	28196	27647	25731
6.57067	39057	29545	22771	28863	28301	26391
6.58133	39801	30121	23376	29529	28957	27051
6.592	40548	30697	23981	30194	29615	27711
6.60267	41300	31274	24586	30863	30275	28371
6.61333	42053	31852	25193	31533	30935	29033
6.624	42809	32432	25799	32205	31595	29695
6.63467	43570	33012	26407	32878	32256	30357
6.64533	44334	33593	27017	33552	32919	31021
6.656	45103	34177	27628	34227	33583	31685
6.66667	45874	34762	28240	34904	34248	32350
6.67733	46649	35350	28853	35585	34916	33016
6.688	47427	35938	29467	36267	35585	33682
6.69867	48209	36528	30083	36951	36254	34351
6.70933	48994	37122	30701	37638	36925	35021
6.72	49781	37718	31323	38327	37599	35692
6.73067	50570	38316	31947	39019	38276	36364
6.74133	51362	38918	32572	39713	38953	37040
6.752	52157	39524	33201	40410	39631	37716
6.76267	52955	40132	33832	41109	40310	38395
6.77333	53757	40743	34464	41812	40993	39077
6.784	54562	41356	35097	42517	41677	39762
6.79467	55373	41974	35730	43225	42361	40451
6.80533	56186	42596	36366	43937	43046	41140
6.816	57003	43221	37003	44653	43731	41832
6.82667	57823	43850	37641	45374	44416	42524
6.83733	58647	44481	38278	46098	45102	43218
6.848	59475	45115	38915	46825	45787	43915
6.85867	60306	45752	39553	47553	46472	44614
6.86933	61140	46393	40191	48284	47159	45314
6.88	61977	47036	40830	49016	47845	46016
6.89067	62816	47680	41470	49749	48531	46720
6.90133	63660	48325	42111	50486	49219	47426
6.912	64505	48975	42751	51226	49909	48135
6.92267	65353	49627	43390	51966	50600	48847
6.93333	66205	50282	44029	52710	51292	49561
6.944	67061	50942	44667	53455	51984	50277
6.95467	67919	51603	45306	54203	52676	50996
6.96533	68783	52265	45945	54956	53369	51717
6.976	69652	52931	46582	55710	54063	52441
6.98667	70526	53601	47218	56466	54756	53169
6.99733	71402	54276	47854	57225	55449	53900
7.008	72284	54952	48487	57987	56141	54634
7.01867	73170	55631	49121	58752	56834	55370
7.02933	74061	56315	49753	59523	57528	56108
7.04	74955	57003	50385	60298	58223	56849
7.05067	75855	57695	51013	61075	58917	57592
7.06133	76758	58389	51640	61855	59613	58339
7.072	77663	59086	52269	62640	60310	59087
7.08267	78570	59787	52897	63427	61011	59838
7.09333	79482	60491	53525	64217	61711	60595
7.104	80399	61197	54153	65011	62412	61356
7.11467	81320	61909	54780	65808	63117	62122
7.12533	82244	62625	55407	66609	63822	62892
7.136	83173	63343	56034	67414	64530	63667
7.14667	84109	64067	56660	68225	65241	64446
7.15733	85048	64796	57286	69041	65953	65230
7.168	85993	65529	57911	69860	66667	66020
7.17867	86943	66264	58535	70685	67384	66814
7.18933	87898	67002	59158	71516	68103	67613
7.2	88860	67746	59782	72353	68824	68416
7.21067	89827	68493	60405	73196	69548	69223
7.22133	90798	69243	61029	74045	70275	70035
7.232	91771	69998	61654	74898	71004	70853
7.24267	92751	70757	62280	75759	71735	71676
7.25333	93737	71521	62908	76624	72470	72504
7.264	94726	72288	63538	77495	73211	73338
7.27467	95718	73059	64170	78372	73956	74179
7.28533	96716	73835	64802	79254	74704	75027
7.296	97718	74616	65436	80140	75459	75881
7.30667	98727	75402	66072	81032	76217	76739
7.31733	99741	76192	66711	81933	76980	77605
7.328	100761	76987	67352	82840	77749	78479
7.33867	101787	77789	67994	83754	78523	79362
7.34933	102818	78597	68637	84676	79300	80251
7.36	103855	79410	69284	85605	80081	81149
7.37067	104900	80226	69933	86544	80866	82053
7.38133	105952	81049	70584	87489	81656	82965
7.392	107008	81878	71238	88441	82451	83884
7.40267	108071	82713	71895	89401	83252	84809
7.41333	109140	83551	72554	90370	84057	85741
7.424	110214	84395	73215	91347	84866	86681
7.43467	111293	85242	73881	92332	85684	87627
7.44533	112378	86095	74551	93324	86508	88581
7.456	113469	86952	75226	94324	87337	89545
7.46667	114565	87815	75907	95331	88172	90518
7.47733	115666	88685	76590	96345	89015	91499
7.488	116773	89561	77277	97367	89866	92490
7.49867	117886	90442	77968	98397	90723	93491
7.50933	119008	91329	78663	99438	91586	94503
7.52	120136	92224	79363	100489	92455	95522
7.53067	121270	93126	80068	101547	93331	96550
7.54133	122411	94032	80777	102615	94212	97589
7.552	123561	94945	81492	103694	95100	98638
7.56267	124718	95864	82210	104782	95995	99695
7.57333	125882	96790	82933	105879	96896	100761
7.584	127058	97722	83663	106987	97803	101836
7.59467	128239	98660	84396	108105	98720	102921
7.60533	129421	99603	85134	109234	99642	104016
7.616	130609	100553	85878	110373	100570	105118
7.62667	131804	101508	86629	111521	101506	106230
7.63733	133005	102468	87387	112676	102451	107352
7.648	134212	103437	88150	113840	103406	108488
7.65867	135425	104411	88919	115014	104369	109634
7.66933	136646	105393	89694	116196	105341	110791
7.68	137875	106382	90476	117389	106321	111961
7.69067	139112	107378	91263	118594	107309	113142
7.70133	140358	108382	92055	119810	108306	114334
7.712	141611	109395	92855	121038	109312	115538
7.72267	142872	110414	93661	122277	110325	116754
7.73333	144140	111440	94473	123529	111345	117982
7.744	145416	112475	95290	124790	112376	119223
7.75467	146701	113515	96115	126063	113416	120475
7.76533	147995	114565	96945	127348	114463	121739
7.776	149296	115621	97780	128644	115517	123013
7.78667	150603	116682	98620	129952	116578	124297
7.79733	151918	117750	99470	131271	117651	125593
7.808	153239	118823	100327	132600	118738	126902
7.81867	154566	119904	101191	133942	119834	128225
7.82933	155899	120992	102065	135293	120941	129562
7.84	157239	122087	102944	136654	122058	130913
7.85067	158587	123192	103832	138027	123187	132277
7.86133	159945	124306	104729	139416	124326	133656
7.872	161314	125427	105634	140817	125475	135049
7.88267	162689	126556	106546	142231	126635	136457
7.89333	164073	127694	107466	143659	127807	137880
7.904	165468	128842	108394	145102	128990	139317
7.91467	166872	129999	109330	146559	130185	140768
7.92533	168286	131164	110274	148029	131389	142233
7.936	169709	132335	111225	149512	132604	143712
7.94667	171143	133516	112181	151009	133829	145204
7.95733	172584	134705	113147	152520	135064	146711
7.968	174035	135901	114124	154045	136312	148232
7.97867	175493	137103	115109	155583	137574	149768
7.98933	176959	138313	116104	157135	138849	151318
8	178434	139531	117109	158702	140138	152884
8.01067	179919	140757	118124	160280	141441	154468
8.02133	181410	141992	119149	161871	142758	156070
8.032	182910	143235	120186	163477	144087	157687
8.04267	184420	144488	121232	165096	145430	159323
8.05333	185940	145751	122290	166732	146786	160977
8.064	187469	147021	123357	168385	148156	162648
8.07467	189008	148302	124435	170052	149542	164335
8.08533	190558	149593	125523	171736	150943	166040
8.096	192121	150894	126622	173438	152356	167763
8.10667	193693	152205	127730	175157	153784	169504
8.11733	195273	153526	128847	176895	155227	171262
8.128	196862	154857	129974	178649	156684	173036
8.13867	198462	156196	131112	180420	158154	174829
8.14933	200071	157545	132262	182208	159637	176640
8.16	201689	158904	133425	184013	161138	178468
8.17067	203315	160270	134599	185833	162658	180318
8.18133	204951	161643	135784	187673	164195	182188
8.192	206594	163025	136982	189529	165748	184080
8.20267	208246	164419	138192	191401	167319	185995
8.21333	209904	165824	139417	193290	168908	187931
8.224	211565	167239	140657	195196	170514	189891
8.23467	213234	168664	141910	197125	172138	191874
8.24533	214912	170101	143174	199076	173778	193878
8.256	216599	171549	144452	201045	175438	195904
8.26667	218295	173011	145745	203035	177116	197953
8.27733	220002	174483	147054	205050	178811	200024
8.288	221720	175967	148375	207088	180523	202117
8.29867	223449	177461	149709	209148	182252	204234
8.30933	225192	178967	151057	211230	184000	206374
8.32	226948	180487	152419	213334	185766	208539
8.33067	228714	182018	153797	215461	187550	210727
8.34133	230491	183559	155189	217613	189354	212937
8.352	232280	185110	156596	219788	191182	215171
8.36267	234077	186674	158022	221984	193029	217432
8.37333	235885	188254	159464	224204	194897	219722
8.384	237707	189850	160923	226446	196787	222041
8.39467	239538	191460	162399	228711	198696	224392
8.40533	241380	193087	163891	231000	200623	226775
8.416	243235	194730	165401	233317	202572	229190
8.42667	245103	196388	166928	235663	204542	231635
8.43733	246984	198064	168474	238039	206534	234110
8.448	248878	199757	170037	240442	208551	236616
8.45867	250786	201465	171617	242875	210590	239153
8.46933	252710	203191	173215	245339	212651	241720
8.48	254650	204936	174830	247833	214736	244318
8.49067	256606	206697	176460	250355	216843	246945
8.50133	258576	208473	178108	252908	218973	249605
8.512	260560	210268	179774	255492	221128	252296
8.52267	262560	212080	181460	258107	223308	255018
8.53333	264574	213909	183170	260752	225519	257775
8.544	266602	215756	184901	263427	227757	260570
8.55467	268646	217623	186652	266135	230024	263404
8.56533	270708	219512	188425	268871	232322	266274
8.576	272786	221424	190219	271636	234650	269183
8.58667	274881	223360	192036	274436	237008	272134
8.59733	276995	225319	193875	277276	239393	275124
8.608	279128	227302	195735	280155	241805	278153
8.61867	281282	229312	197619	283072	244247	281222
8.62933	283456	231347	199526	286027	246722	284333
8.64	285653	233408	201455	289021	249230	287487
8.65067	287873	235496	203409	292056	251767	290680
8.66133	290116	237613	205384	295130	254334	293915
8.672	292381	239762	207381	298245	256932	297194
8.68267	294669	241940	209401	301404	259563	300513
8.69333	296980	244146	211446	304605	262229	303875
8.704	299316	246384	213518	307848	264933	307280
8.71467	301675	248653	215619	311134	267675	310731
8.72533	304057	250954	217746	314463	270455	314234
8.736	306466	253290	219901	317834	273272	317790
8.74667	308902	255664	222086	321250	276131	321398
8.75733	311365	258075	224300	324711	279034	325056
8.768	313856	260522	226545	328221	281979	328771
8.77867	316378	263007	228819	331786	284965	332543
8.78933	318935	265530	231124	335406	287995	336371
8.8	321525	268091	233461	339080	291064	340254
8.81067	324148	270689	235826	342813	294177	344195
8.82133	326805	273320	238224	346608	297333	348197
8.832	329498	275984	240653	350465	300533	352260
8.84267	332226	278678	243113	354388	303777	356386
8.85333	334992	281401	245605	358378	307069	360576
8.864	337795	284149	248129	362438	310409	364828
8.87467	340635	286921	250686	366572	313800	369145
8.88533	343514	289715	253282	370784	317244	373527
8.896	346431	292528	255918	375077	320747	377981
8.90667	349387	295357	258594	379458	324308	382512
8.91733	352382	298204	261309	383930	327930	387124
8.928	355415	301074	264066	388500	331618	391816
8.93867	358490	303965	266865	393173	335369	396591
8.94933	361608	306875	269707	397959	339183	401457
8.96	364772	309805	272593	402867	343064	406414
8.97067	367984	312761	275523	407899	347013	411461
8.98133	371249	315746	278499	413053	351031	416603
8.992	374572	318758	281520	418327	355120	421843
9.00267	377961	321796	284590	423718	359284	427186
9.01333	381424	324864	287704	429217	363526	432635
9.024	384964	327961	290867	434816	367846	438194
9.03467	388587	331091	294080	440505	372243	443867
9.04533	392296	334258	297344	446272	376723	449658
9.056	396093	337464	300657	452113	381286	455571
9.06667	399980	340711	304026	458022	385939	461611
9.07733	403948	344002	307449	463997	390692	467785
9.088	407970	347341	310930	470040	395545	474109
9.09867	411983	350739	314472	476156	400499	480590
9.10933	415893	354200	318079	482349	405558	487233
9.12	419585	357728	321754	488606	410724	494045
9.13067	422936	361329	325499	494846	416002	501039
9.14133	425799	365006	329315	500816	421391	508210
9.152	427953	368763	333202	505951	426892	515523
9.16267	429064	372603	337166	509316	432507	522848
9.17333	428708	376530	341211	509718	438232	529868
9.184	426447	380542	345334	506022	444069	535995
9.19467	421947	384641	349541	497598	450019	540289
9.20533	415090	388827	353833	484545	456087	541520
9.216	406041	393097	358211	467511	462270	538430
9.22667	395175	397452	362674	447285	468569	530138
9.23733	382940	401890	367224	424463	474991	516460
9.248	369731	406408	371837	399353	481556	497941
9.25867	355824	411003	376447	372011	488282	475528
9.26933	341374	415674	381011	342245	495180	450110
9.28	326440	420419	385554	309633	502250	422300
9.29067	311034	425245	390130	273679	509414	392424
9.30133	295151	430156	394780	234238	516405	360556
9.312	278804	435150	399524	192485	522644	326611
9.32267	262024	440228	404372	151606	527205	290448
9.33333	244873	445399	409329	115556	528866	251980
9.344	227426	450668	414394	86825	526334	211488
9.35467	209717	456020	419574	65670	518671	170523
9.36533	191739	461357	424873	50902	505666	132301
9.376	173500	466410	430297	40899	487874	100159
9.38667	155035	470704	435859	34180	466288	75609
9.39733	136372	473579	441564	29603	441909	58117
9.408	117484	474281	447413	26368	415489	46117
9.41867	98362	472127	453411	23958	387484	37967
9.42933	79447	466635	459524	22059	358079	32356
9.44	61950	457564	465663	20489	327269	28371
9.45067	47247	444958	471767	19146	294908	25424
9.46133	35971	429162	477868	17972	260752	23155
9.472	27866	410723	484040	16939	224646	21347
9.48267	22235	390222	490341	16027	186980	19865
9.49333	18365	368132	496798	15221	149488	18624
9.504	15694	344693	503430	14509	115255	17573
9.51467	13822	319925	510253	13880	87087	16673
9.52533	12484	293698	517282	13326	65938	15896
9.536	11501	265724	524520	12837	51019	15224
9.54667	10757	235513	531918	12407	40819	14639
9.55733	10177	202642	539240	12028	33884	14126
9.568	9712	167685	545886	11693	29095	13676
9.57867	9330	133022	550765	11395	25682	13279
9.58933	9009	101985	552360	11130	23152	12927
9.6	8735	76964	549125	10893	21198	12615
9.61067	8497	58498	540105	10679	19631	12336
9.62133	8289	45722	525434	10487	18341	12086
9.632	8108	37219	506028	10313	17259	11861
9.64267	7947	31620	482895	10155	16339	11658
9.65333	7804	27856	456901	10010	15551	11474
9.664	7675	25205	428751	9876	14872	11307
9.67467	7559	23215	398939	9752	14285	11154
9.68533	7454	21615	367662	9636	13774	11012
9.696	7358	20246	334827	9528	13330	10882
9.70667	7270	19019	300209	9427	12944	10761
9.71733	7189	17887	263636	9333	12605	10648
9.728	7115	16831	225187	9243	12305	10542
9.73867	7046	15843	185743	9159	12041	10442
9.74933	6982	14923	147591	9080	11809	10349
9.76	6923	14075	113800	9003	11601	10262
9.77067	6867	13297	86525	8931	11418	10177
9.78133	6815	12594	66112	8862	11254	10096
9.792	6765	11962	51574	8796	11105	10019
9.80267	6716	11395	41489	8733	10969	9945
9.81333	6671	10890	34535	8671	10846	9876
9.824	6627	10442	29686	8612	10732	9809
9.83467	6586	10043	26242	8555	10627	9744
9.84533	6548	9689	23740	8501	10530	9681
9.856	6509	9374	21874	8448	10439	9621
9.86667	6472	9096	20436	8396	10354	9562
9.87733	6435	8848	19282	8346	10274	9505
9.888	6400	8628	18319	8299	10199	9452
9.89867	6366	8428	17492	8252	10127	9399
9.90933	6332	8249	16764	8205	10060	9347
9.92	6298	8087	16110	8160	9997	9297
9.93067	6265	7940	15517	8115	9937	9247
9.94133	6235	7806	14979	8073	9879	9200
9.952	6205	7684	14488	8031	9823	9153
9.96267	6176	7572	14043	7991	9769	9109
9.97333	6146	7467	13640	7953	9718	9064
9.984	6118	7371	13281	7914	9669	9020
9.99467	6091	7282	12962	7875	9622	8978
10.0053	6066	7198	12675	7837	9575	8936
10.016	6040	7119	12415	7801	9529	8895
10.0267	6013	7046	12177	7764	9483	8856
10.0373	5987	6976	11958	7728	9439	8817
10.048	5963	6911	11757	7694	9398	8778
10.0587	5939	6849	11573	7660	9358	8741
10.0693	5915	6790	11406	7627	9319	8705
10.08	5891	6732	11254	7593	9279	8671
10.0907	5868	6677	11113	7559	9240	8637
10.1013	5846	6624	10983	7526	9202	8603
10.112	5824	6574	10862	7493	9166	8569
10.1227	5801	6525	10749	7462	9131	8537
10.1333	5780	6477	10643	7432	9096	8505
10.144	5758	6433	10544	7401	9060	8474
10.1547	5736	6390	10450	7370	9024	8443
10.1653	5715	6348	10364	7341	8990	8411
10.176	5693	6308	10284	7312	8955	8380
10.1867	5671	6269	10211	7282	8921	8347
10.1973	5650	6229	10141	7253	8888	8316
10.208	5631	6193	10071	7226	8857	8287
10.2187	5610	6158	10002	7197	8826	8257
10.2293	5588	6123	9937	7169	8795	8229
10.24	5568	6087	9874	7140	8764	8201
10.2507	5547	6053	9814	7113	8734	8173
10.2613	5526	6022	9757	7087	8706	8146
10.272	5507	5991	9702	7062	8678	8120
10.2827	5488	5960	9650	7037	8650	8093
10.2933	5469	5930	9600	7011	8623	8066
10.304	5450	5898	9551	6987	8596	8041
10.3147	5431	5868	9503	6965	8568	8016
10.3253	5412	5839	9457	6943	8540	7991
10.336	5396	5811	9410	6922	8514	7967
10.3467	5379	5785	9368	6901	8490	7943
10.3573	5362	5757	9328	6879	8466	7920
10.368	5344	5730	9289	6859	8441	7896
10.3787	5327	5704	9251	6838	8416	7872
10.3893	5310	5679	9212	6816	8391	7849
10.4	5294	5654	9174	6795	8368	7826
10.4107	5279	5629	9136	6775	8345	7805
10.4213	5264	5605	9097	6756	8321	7783
10.432	5248	5580	9061	6736	8299	7761
10.4427	5231	5554	9026	6716	8280	7740
10.4533	5214	5530	8992	6697	8259	7720
10.464	5198	5507	8959	6679	8237	7700
10.4747	5182	5484	8926	6660	8216	7680
10.4853	5165	5462	8895	6641	8196	7660
10.496	5151	5440	8864	6622	8177	7641
10.5067	5136	5418	8832	6604	8158	7623
10.5173	5122	5397	8800	6585	8138	7603
10.528	5105	5378	8770	6566	8118	7583
10.5387	5089	5356	8742	6549	8098	7564
10.5493	5074	5333	8716	6532	8079	7545
10.56	5059	5312	8687	6514	8061	7524
10.5707	5045	5292	8658	6497	8043	7502
10.5813	5029	5273	8629	6481	8025	7481
10.592	5014	5254	8599	6465	8006	7460
10.6027	5001	5235	8570	6448	7988	7440
10.6133	4987	5217	8543	6432	7971	7421
10.624	4972	5199	8516	6415	7952	7401
10.6347	4958	5180	8489	6398	7933	7382
10.6453	4942	5159	8462	6383	7915	7363
10.656	4927	5140	8437	6368	7895	7343
10.6667	4912	5122	8411	6352	7875	7323
10.6773	4897	5104	8386	6336	7857	7304
10.688	4883	5085	8360	6321	7839	7285
10.6987	4867	5067	8335	6306	7820	7266
10.7093	4852	5049	8311	6289	7800	7246
10.72	4838	5030	8289	6274	7780	7227
10.7307	4823	5013	8265	6258	7761	7207
10.7413	4808	4996	8242	6243	7742	7188
10.752	4794	4980	8219	6228	7722	7169
10.7627	4778	4964	8196	6212	7703	7150
10.7733	4763	4948	8173	6196	7684	7131
10.784	4748	4932	8149	6179	7665	7111
10.7947	4733	4915	8125	6162	7646	7092
10.8053	4719	4898	8103	6147	7628	7073
10.816	4704	4881	8081	6133	7610	7053
10.8267	4690	4865	8057	6118	7591	7034
10.8373	4674	4850	8034	6102	7573	7015
10.848	4659	4834	8013	6088	7555	6995
10.8587	4645	4817	7991	6073	7538	6975
10.8693	4631	4803	7969	6058	7521	6955
10.88	4617	4788	7948	6043	7504	6936
10.8907	4604	4772	7927	6029	7487	6917
10.9013	4591	4756	7907	6015	7470	6899
10.912	4577	4741	7888	6001	7453	6881
10.9227	4562	4727	7868	5988	7436	6863
10.9333	4548	4712	7847	5975	7418	6846
10.944	4536	4697	7827	5962	7399	6830
10.9547	4523	4681	7806	5948	7381	6813
10.9653	4509	4667	7786	5933	7363	6796
10.976	4494	4653	7765	5919	7346	6779
10.9867	4480	4638	7745	5904	7328	6764
10.9973	4467	4624	7726	5890	7310	6748
11.008	4454	4611	7707	5877	7294	6733
11.0187	4442	4597	7687	5863	7278	6718
11.0293	4430	4582	7669	5849	7261	6703
11.04	4418	4568	7650	5835	7244	6688
11.0507	4406	4554	7632	5821	7227	6673
11.0613	4395	4541	7614	5809	7210	6658
11.072	4383	4528	7596	5796	7192	6641
11.0827	4372	4516	7578	5785	7176	6626
11.0933	4360	4504	7559	5772	7159	6611
11.104	4349	4492	7540	5759	7143	6595
11.1147	4338	4478	7522	5746	7128	6579
11.1253	4326	4464	7505	5734	7113	6562
11.136	4315	4452	7487	5722	7097	6546
11.1467	4305	4441	7468	5708	7082	6530
11.1573	4294	4429	7449	5695	7066	6514
11.168	4283	4416	7432	5682	7049	6499
11.1787	4272	4403	7415	5671	7035	6484
11.1893	4261	4389	7398	5659	7021	6469
11.2	4249	4376	7381	5647	7006	6455
11.2107	4238	4363	7363	5636	6995	6442
11.2213	4227	4350	7347	5628	6985	6431
11.232	4216	4338	7331	5621	6978	6423
11.2427	4207	4327	7315	5617	6975	6418
11.2533	4198	4317	7299	5615	6981	6421
11.264	4189	4306	7283	5618	7001	6437
11.2747	4179	4298	7268	5630	7042	6474
11.2853	4171	4292	7252	5657	7114	6543
11.296	4165	4287	7236	5704	7229	6656
11.3067	4163	4287	7221	5782	7411	6836
11.3173	4166	4293	7206	5903	7688	7112
11.328	4173	4308	7190	6088	8097	7525
11.3387	4189	4337	7174	6361	8684	8127
11.3493	4218	4383	7160	6755	9512	8988
11.36	4261	4454	7146	7312	10654	10190
11.3707	4324	4559	7132	8083	12201	11842
11.3813	4413	4705	7118	9131	14261	14064
11.392	4535	4908	7103	10525	16960	17000
11.4027	4700	5180	7089	12348	20431	20813
11.4133	4916	5538	7078	14691	24810	25677
11.424	5191	6000	7070	17649	30244	31775
11.4347	5537	6585	7064	21316	36881	39287
11.4453	5965	7314	7062	25788	44846	48396
11.456	6484	8207	7066	31145	54236	59258
11.4667	7102	9282	7082	37455	65126	71975
11.4773	7825	10553	7112	44761	77545	86601
11.488	8660	12035	7161	53079	91463	103146
11.4987	9605	13733	7239	62404	106785	121531
11.5093	10658	15647	7357	72698	123362	141595
11.52	11816	17771	7528	83862	140997	163102
11.5307	13063	20090	7772	95755	159436	185750
11.5413	14385	22579	8109	108214	178377	209180
11.552	15763	25203	8565	121039	197480	232980
11.5627	17169	27923	9170	133995	216388	256705
11.5733	18578	30690	9959	146829	234735	279897
11.584	19961	33449	10968	159286	252162	302103
11.5947	21287	36146	12236	171115	268334	322898
11.6053	22526	38722	13802	182073	282952	341885
11.616	23651	41119	15704	191935	295750	358714
11.6267	24637	43285	17974	200502	306493	373095
11.6373	25460	45173	20640	207610	314986	384785
11.648	26104	46742	23723	213137	321099	393594
11.6587	26557	47959	27234	216995	324752	399398
11.6693	26810	48801	31173	219139	325920	402146
11.68	26861	49257	35520	219560	324633	401846
11.6907	26715	49324	40235	218283	320977	398572
11.7013	26379	49009	45263	215375	315080	392458
11.712	25867	48328	50537	210939	307108	383687
11.7227	25194	47308	55970	205102	297267	372490
11.7333	24379	45980	61461	198014	285793	359132
11.744	23443	44380	66903	189851	272937	343912
11.7547	22411	42551	72182	180799	258965	327146
11.7653	21307	40540	77183	171049	244146	309169
11.776	20153	38389	81799	160794	228748	290314
11.7867	18971	36143	85927	150220	213015	270908
11.7973	17782	33846	89477	139506	197172	251256
11.808	16604	31535	92374	128817	181446	231628
11.8187	15452	29246	94561	118303	166052	212282
11.8293	14339	27009	96003	108089	151158	193466
11.84	13277	24848	96681	98282	136902	175382
11.8507	12274	22785	96595	88965	123410	158183
11.8613	11336	20836	95761	80197	110770	141993
11.872	10466	19009	94216	72021	99040	126912
11.8827	9663	17314	92015	64465	88251	112995
11.8933	8931	15752	89219	57543	78408	100266
11.904	8267	14324	85904	51247	69498	88716
11.9147	7669	13031	82157	45561	61494	78319
11.9253	7134	11866	78061	40459	54353	69026
11.936	6658	10825	73707	35914	48025	60777
11.9467	6235	9898	69186	31890	42448	53498
11.9573	5863	9076	64579	28347	37560	47113
11.968	5537	8353	59963	25238	33293	41537
11.9787	5250	7719	55405	22525	29582	36689
11.9893	4999	7164	50967	20168	26367	32486
12	4781	6682	46699	18128	23593	28854
12.0107	4592	6262	42639	16365	21205	25724
12.0213	4427	5898	38814	14844	19155	23035
12.032	4284	5584	35243	13536	17399	20726
12.0427	4162	5310	31939	12412	15897	18748
12.0533	4055	5074	28911	11444	14612	17054
12.064	3960	4870	26157	10612	13514	15603
12.0747	3878	4693	23672	9896	12575	14359
12.0853	3806	4541	21446	9281	11770	13291
12.096	3743	4410	19464	8752	11079	12372
12.1067	3688	4296	17711	8294	10484	11582
12.1173	3640	4195	16168	7898	9973	10900
12.128	3596	4108	14817	7555	9532	10310
12.1387	3558	4032	13640	7258	9149	9798
12.1493	3526	3967	12619	6998	8814	9352
12.16	3496	3909	11735	6770	8522	8962
12.1707	3469	3856	10972	6568	8266	8617
12.1813	3445	3809	10315	6391	8040	8313
12.192	3423	3767	9751	6236	7841	8044
12.2027	3404	3730	9267	6099	7663	7806
12.2133	3386	3696	8852	5976	7504	7592
12.224	3370	3666	8496	5865	7362	7400
12.2347	3356	3639	8190	5766	7232	7226
12.2453	3344	3614	7926	5678	7116	7069
12.256	3331	3590	7699	5597	7011	6924
12.2667	3317	3568	7504	5524	6914	6793
12.2773	3306	3550	7336	5456	6826	6672
12.288	3296	3533	7192	5393	6744	6561
12.2987	3286	3516	7066	5337	6668	6460
12.3093	3277	3500	6956	5283	6599	6366
12.32	3268	3484	6860	5234	6533	6279
12.3307	3260	3470	6777	5188	6474	6198
12.3413	3252	3457	6705	5144	6418	6121
12.352	3243	3443	6641	5104	6365	6050
12.3627	3234	3429	6584	5065	6316	5982
12.3733	3226	3417	6532	5029	6271	5918
12.384	3219	3407	6486	4995	6227	5859
12.3947	3212	3397	6446	4964	6187	5804
12.4053	3205	3386	6408	4936	6149	5752
12.416	3198	3376	6374	4909	6114	5705
12.4267	3195	3369	6343	4888	6084	5664
12.4373	3195	3364	6313	4872	6059	5629
12.448	3200	3362	6285	4862	6039	5603
12.4587	3211	3365	6259	4861	6026	5587
12.4693	3232	3374	6235	4870	6022	5586
12.48	3265	3393	6212	4892	6029	5601
12.4907	3315	3424	6189	4933	6048	5635
12.5013	3388	3472	6165	4999	6084	5698
12.512	3492	3544	6142	5096	6141	5799
12.5227	3633	3648	6120	5233	6223	5946
12.5333	3820	3789	6099	5420	6334	6147
12.544	4066	3978	6077	5666	6481	6415
12.5547	4382	4225	6057	5983	6669	6762
12.5653	4779	4542	6038	6379	6900	7198
12.576	5263	4939	6020	6861	7179	7728
12.5867	5841	5425	6005	7435	7508	8355
12.5973	6510	6004	5992	8094	7887	9072
12.608	7262	6674	5983	8832	8311	9864
12.6187	8078	7424	5981	9629	8774	10709
12.6293	8937	8239	5986	10461	9265	11579
12.64	9811	9098	6003	11305	9773	12443
12.6507	10669	9969	6035	12130	10282	13272
12.6613	11484	10824	6084	12909	10780	14038
12.672	12231	11634	6158	13618	11252	14720
12.6827	12890	12376	6264	14240	11686	15305
12.6933	13447	13029	6412	14763	12072	15783
12.704	13896	13583	6610	15180	12403	16147
12.7147	14236	14028	6869	15491	12672	16401
12.7253	14468	14365	7202	15700	12876	16552
12.736	14599	14596	7617	15811	13016	16608
12.7467	14637	14726	8122	15835	13094	16576
12.7573	14593	14764	8722	15778	13113	16466
12.768	14474	14718	9413	15651	13075	16288
12.7787	14292	14598	10183	15461	12987	16052
12.7893	14055	14415	11012	15220	12855	15768
12.8	13772	14177	11879	14934	12683	15442
12.8107	13450	13891	12755	14612	12476	15083
12.8213	13098	13568	13608	14259	12240	14697
12.832	12720	13214	14409	13883	11981	14290
12.8427	12322	12834	15135	13487	11701	13868
12.8533	11909	12435	15769	13077	11405	13434
12.864	11485	12022	16299	12658	11098	12992
12.8747	11054	11598	16719	12232	10783	12547
12.8853	10621	11166	17029	11802	10464	12100
12.896	10187	10732	17230	11372	10141	11653
12.9067	9756	10299	17331	10945	9818	11209
12.9173	9330	9867	17340	10521	9498	10772
12.928	8910	9439	17268	10105	9183	10343
12.9387	8497	9017	17126	9699	8873	9923
12.9493	8094	8602	16920	9302	8571	9513
12.96	7702	8199	16660	8916	8278	9117
12.9707	7321	7807	16356	8542	7998	8735
12.9813	6955	7425	16015	8182	7730	8367
12.992	6603	7056	15645	7836	7473	8016
13.0027	6266	6702	15252	7505	7230	7682
13.0133	5944	6365	14840	7191	7002	7364
13.024	5638	6043	14414	6893	6787	7066
13.0347	5350	5738	13980	6613	6588	6787
13.0453	5078	5449	13542	6349	6401	6525
13.056	4824	5178	13099	6102	6226	6280
13.0667	4587	4924	12656	5874	6064	6053
13.0773	4368	4689	12217	5661	5916	5844
13.088	4167	4470	11782	5466	5781	5650
13.0987	3982	4269	11355	5286	5658	5475
13.1093	3812	4082	10937	5122	5547	5314
13.12	3657	3912	10530	4973	5446	5167
13.1307	3518	3756	10136	4838	5355	5034
13.1413	3392	3613	9755	4717	5274	4914
13.152	3278	3484	9386	4607	5200	4806
13.1627	3173	3367	9034	4508	5135	4709
13.1733	3079	3262	8699	4419	5077	4624
13.184	2996	3167	8381	4338	5024	4547
13.1947	2922	3083	8081	4267	4976	4478
13.2053	2857	3007	7799	4204	4932	4416
13.216	2799	2938	7536	4148	4892	4361
13.2267	2746	2878	7291	4097	4857	4310
13.2373	2699	2824	7065	4052	4824	4265
13.248	2657	2775	6856	4010	4796	4225
13.2587	2618	2731	6661	3973	4770	4188
13.2693	2583	2692	6483	3939	4745	4154
13.28	2553	2657	6323	3909	4721	4123
13.2907	2526	2626	6177	3882	4699	4096
13.3013	2500	2597	6043	3858	4679	4070
13.312	2477	2570	5921	3834	4660	4046
13.3227	2455	2547	5814	3812	4643	4024
13.3333	2435	2525	5719	3791	4626	4003
13.344	2417	2503	5633	3771	4608	3982
13.3547	2400	2483	5557	3753	4593	3962
13.3653	2384	2466	5488	3736	4579	3943
13.376	2368	2451	5428	3721	4565	3926
13.3867	2353	2437	5375	3709	4552	3908
13.3973	2341	2424	5327	3696	4539	3892
13.408	2328	2410	5283	3683	4526	3876
13.4187	2316	2397	5244	3670	4514	3861
13.4293	2304	2385	5210	3657	4501	3845
13.44	2292	2372	5179	3646	4488	3830
13.4507	2281	2360	5151	3634	4476	3817
13.4613	2270	2350	5125	3621	4464	3803
13.472	2259	2340	5102	3610	4451	3790
13.4827	2248	2329	5080	3598	4439	3776
13.4933	2237	2319	5059	3587	4428	3764
13.504	2227	2308	5042	3576	4416	3752
13.5147	2217	2297	5024	3566	4405	3739
13.5253	2208	2286	5007	3555	4394	3727
13.536	2199	2277	4992	3546	4383	3716
13.5467	2191	2268	4977	3536	4372	3705
13.5573	2183	2259	4962	3527	4362	3694
13.568	2173	2251	4948	3515	4352	3683
13.5787	2164	2243	4936	3504	4342	3672
13.5893	2155	2234	4924	3495	4331	3661
13.6	2147	2225	4912	3486	4320	3650
13.6107	2139	2215	4900	3478	4310	3639
13.6213	2131	2205	4888	3469	4299	3628
13.632	2122	2196	4876	3461	4289	3618
13.6427	2114	2185	4865	3453	4278	3608
13.6533	2104	2175	4854	3446	4267	3598
13.664	2096	2164	4843	3437	4257	3587
13.6747	2088	2156	4833	3428	4248	3577
13.6853	2080	2147	4822	3418	4238	3566
13.696	2071	2139	4812	3410	4228	3556
13.7067	2063	2131	4802	3403	4218	3545
13.7173	2056	2123	4792	3395	4208	3535
13.728	2047	2115	4784	3387	4199	3525
13.7387	2039	2106	4775	3378	4190	3516
13.7493	2032	2098	4765	3369	4180	3506
13.76	2026	2088	4756	3360	4170	3497
13.7707	2018	2078	4746	3350	4160	3488
13.7813	2010	2069	4738	3339	4151	3481
13.792	2001	2060	4729	3331	4142	3473
13.8027	1993	2051	4720	3324	4133	3463
13.8133	1985	2044	4712	3316	4123	3453
13.824	1977	2036	4703	3308	4113	3443
13.8347	1969	2028	4694	3301	4104	3434
13.8453	1961	2020	4686	3294	4094	3424
13.856	1954	2012	4677	3286	4084	3415
13.8667	1946	2005	4669	3279	4074	3405
13.8773	1940	1999	4662	3271	4064	3396
13.888	1931	1990	4654	3263	4055	3387
13.8987	1923	1982	4646	3255	4046	3378
13.9093	1916	1973	4638	3246	4037	3368
13.92	1908	1965	4630	3238	4029	3359
13.9307	1901	1958	4622	3231	4020	3350
13.9413	1895	1950	4612	3223	4011	3342
13.952	1888	1941	4604	3214	4003	3334
13.9627	1880	1933	4596	3207	3995	3325
13.9733	1872	1925	4586	3199	3985	3317
13.984	1865	1918	4578	3191	3975	3308
13.9947	1857	1910	4571	3184	3965	3299
14.0053	1849	1903	4563	3175	3957	3290
14.016	1842	1896	4555	3166	3947	3281
14.0267	1836	1888	4546	3158	3938	3273
14.0373	1830	1880	4539	3149	3929	3265
14.048	1822	1872	4532	3142	3921	3255
14.0587	1814	1864	4524	3135	3912	3246
14.0693	1807	1857	4516	3127	3903	3238
14.08	1800	1850	4509	3119	3895	3228
14.0907	1793	1843	4502	3110	3886	3219
14.1013	1788	1835	4494	3103	3877	3210
14.112	1782	1828	4487	3095	3868	3202
14.1227	1776	1821	4479	3086	3859	3194
14.1333	1770	1814	4472	3077	3850	3185
14.144	1764	1805	4464	3069	3841	3176
14.1547	1758	1798	4457	3062	3831	3169
14.1653	1752	1791	4451	3055	3821	3160
14.176	1748	1785	4445	3047	3813	3151
14.1867	1746	1778	4439	3040	3805	3143
14.1973	1743	1772	4431	3034	3797	3135
14.208	1736	1765	4425	3028	3790	3126
14.2187	1728	1758	4419	3022	3781	3116
14.2293	1720	1750	4413	3015	3773	3108
14.24	1712	1742	4407	3007	3765	3100
14.2507	1705	1734	4400	3000	3758	3092
14.2613	1699	1727	4394	2992	3752	3083
14.272	1691	1720	4388	2985	3745	3073
14.2827	1684	1715	4381	2977	3740	3065
14.2933	1678	1709	4375	2969	3734	3057
14.304	1672	1702	4370	2962	3730	3051
14.3147	1665	1695	4365	2955	3725	3044
14.3253	1660	1688	4360	2948	3718	3037
14.336	1653	1682	4354	2942	3712	3029
14.3467	1645	1676	4348	2936	3706	3022
14.3573	1637	1670	4342	2929	3701	3014
14.368	1631	1664	4336	2922	3694	3006
14.3787	1625	1658	4330	2915	3689	2998
14.3893	1619	1651	4323	2908	3685	2990
14.4	1612	1644	4316	2901	3680	2982
14.4107	1604	1638	4309	2894	3675	2974
14.4213	1596	1631	4303	2887	3670	2966
14.432	1589	1626	4298	2880	3665	2960
14.4427	1583	1619	4291	2873	3661	2952
14.4533	1577	1611	4285	2868	3657	2944
14.464	1571	1604	4279	2862	3652	2937
14.4747	1564	1595	4272	2854	3646	2928
14.4853	1557	1588	4265	2848	3641	2919
14.496	1551	1582	4259	2841	3635	2911
14.5067	1545	1576	4253	2834	3628	2905
14.5173	1539	1572	4248	2828	3622	2898
14.528	1532	1566	4241	2824	3616	2889
14.5387	1525	1559	4234	2818	3608	2881
14.5493	1518	1553	4227	2812	3601	2874
14.56	1511	1546	4220	2807	3595	2865
14.5707	1504	1539	4213	2801	3588	2858
14.5813	1498	1533	4206	2797	3580	2852
14.592	1493	1527	4199	2791	3572	2846
14.6027	1486	1522	4192	2785	3566	2838
14.6133	1480	1517	4185	2779	3559	2831
14.624	1475	1512	4178	2773	3552	2823
14.6347	1469	1507	4171	2767	3546	2816
14.6453	1463	1503	4164	2761	3539	2809
14.656	1456	1496	4158	2755	3532	2802
14.6667	1450	1490	4151	2749	3524	2795
14.6773	1443	1483	4143	2743	3518	2787
14.688	1437	1477	4134	2737	3512	2780
14.6987	1431	1471	4126	2731	3506	2773
14.7093	1425	1465	4119	2724	3499	2765
14.72	1419	1460	4113	2721	3492	2757
14.7307	1415	1453	4106	2717	3485	2749
14.7413	1408	1447	4098	2712	3479	2742
14.752	1401	1440	4091	2707	3473	2736
14.7627	1395	1433	4084	2702	3466	2731
14.7733	1389	1427	4077	2696	3460	2723
14.784	1382	1421	4068	2690	3453	2715
14.7947	1376	1415	4059	2684	3447	2708
14.8053	1370	1408	4051	2678	3440	2702
14.816	1364	1402	4043	2671	3433	2694
14.8267	1358	1396	4035	2665	3425	2687
14.8373	1353	1388	4028	2659	3419	2680
14.848	1345	1382	4021	2653	3414	2673
14.8587	1339	1376	4014	2647	3407	2666
14.8693	1332	1371	4007	2642	3399	2660
14.88	1326	1366	4001	2638	3394	2655
14.8907	1322	1361	3995	2633	3389	2650
14.9013	1315	1356	3989	2628	3381	2646
14.912	1308	1350	3981	2623	3373	2640
14.9227	1301	1346	3973	2618	3366	2633
14.9333	1295	1341	3967	2612	3361	2628
14.944	1289	1335	3960	2607	3354	2622
14.9547	1282	1328	3953	2601	3347	2616
14.9653	1277	1322	3946	2595	3342	2609
14.976	1271	1316	3938	2590	3337	2602
14.9867	1265	1311	3930	2583	3331	2596
14.9973	1259	1305	3924	2576	3325	2590
15.008	1253	1299	3917	2569	3320	2586
15.0187	1248	1293	3910	2564	3314	2579
15.0293	1244	1289	3904	2558	3308	2573
15.04	1239	1284	3897	2551	3303	2567
15.0507	1233	1280	3890	2544	3297	2561
15.0613	1226	1275	3883	2539	3291	2556
15.072	1220	1269	3876	2533	3286	2550
15.0827	1212	1264	3869	2528	3279	2544
15.0933	1206	1259	3862	2522	3275	2538
15.104	1202	1254	3855	2516	3270	2532
15.1147	1198	1249	3850	2511	3264	2526
15.1253	1191	1244	3845	2505	3256	2521
15.136	1184	1239	3840	2500	3249	2516
15.1467	1179	1234	3833	2494	3244	2512
15.1573	1173	1229	3826	2489	3239	2507
15.168	1168	1224	3820	2482	3233	2501
15.1787	1162	1220	3815	2477	3226	2495
15.1893	1157	1215	3809	2471	3218	2489
15.2	1152	1210	3803	2464	3213	2484
15.2107	1147	1205	3798	2459	3207	2478
15.2213	1142	1199	3792	2452	3201	2472
15.232	1138	1194	3785	2447	3196	2466
15.2427	1133	1191	3778	2441	3191	2461
15.2533	1127	1187	3770	2436	3186	2456
15.264	1122	1182	3761	2431	3181	2452
15.2747	1117	1177	3753	2424	3175	2448
15.2853	1111	1172	3745	2418	3168	2442
15.296	1105	1167	3735	2411	3162	2436
15.3067	1098	1162	3724	2406	3156	2431
15.3173	1092	1156	3714	2402	3151	2426
15.328	1087	1151	3705	2397	3146	2423
15.3387	1083	1147	3695	2392	3139	2418
15.3493	1077	1143	3687	2388	3133	2411
15.36	1072	1139	3680	2383	3128	2404
15.3707	1066	1134	3674	2379	3123	2397
15.3813	1061	1128	3668	2374	3118	2389
15.392	1055	1122	3660	2368	3113	2381
15.4027	1049	1116	3653	2362	3107	2372
15.4133	1043	1113	3647	2357	3101	2365
15.424	1038	1108	3639	2351	3095	2358
15.4347	1034	1103	3630	2346	3089	2351
15.4453	1029	1097	3622	2340	3084	2344
15.456	1024	1091	3613	2335	3079	2337
15.4667	1019	1086	3605	2330	3072	2330
15.4773	1013	1081	3597	2325	3065	2322
15.488	1010	1076	3589	2319	3060	2315
15.4987	1008	1071	3583	2312	3054	2309
15.5093	1005	1065	3577	2305	3047	2302
15.52	1000	1060	3570	2297	3042	2295
15.5307	996	1054	3563	2290	3035	2288
15.5413	992	1049	3557	2284	3028	2280
15.552	987	1044	3551	2277	3022	2273
15.5627	983	1038	3546	2269	3015	2265
15.5733	978	1032	3540	2260	3007	2258
15.584	973	1026	3535	2253	3000	2251
15.5947	966	1020	3529	2246	2993	2243
15.6053	960	1012	3523	2238	2985	2234
15.616	952	1004	3516	2230	2977	2225
15.6267	945	997	3509	2221	2966	2216
15.6373	936	989	3504	2212	2955	2207
15.648	927	980	3497	2202	2946	2198
15.6587	918	972	3490	2192	2934	2186
15.6693	907	964	3485	2181	2922	2174
15.68	896	953	3480	2168	2908	2161
15.6907	886	942	3474	2156	2894	2147
15.7013	875	930	3469	2144	2880	2133
15.712	863	916	3465	2130	2866	2119
15.7227	849	904	3459	2115	2851	2105
15.7333	835	890	3451	2100	2836	2088
15.744	819	874	3444	2084	2820	2070
15.7547	802	858	3436	2068	2805	2054
15.7653	786	843	3429	2051	2789	2039
15.776	768	828	3421	2033	2773	2022
15.7867	751	810	3412	2015	2755	2005
15.7973	734	793	3403	1997	2736	1986
15.808	715	775	3393	1978	2718	1965
15.8187	695	756	3384	1959	2699	1945
15.8293	676	736	3373	1939	2677	1926
15.84	656	716	3362	1919	2655	1905
15.8507	635	696	3349	1897	2634	1885
15.8613	614	676	3335	1875	2612	1865
15.872	592	655	3321	1853	2592	1844
15.8827	570	633	3308	1831	2571	1822
15.8933	550	613	3294	1810	2550	1800
15.904	529	591	3280	1790	2529	1777
15.9147	507	568	3264	1768	2508	1755
15.9253	485	547	3246	1747	2486	1733
15.936	464	525	3228	1724	2464	1711
15.9467	443	504	3209	1702	2444	1688
15.9573	422	484	3189	1681	2423	1666
15.968	399	462	3169	1659	2402	1645
15.9787	375	438	3150	1638	2382	1624
15.9893	352	414	3129	1617	2363	1603
16	331	390	3107	1597	2346	1582
16.0107	310	367	3085	1577	2326	1562
16.0213	287	344	3064	1556	2306	1541
16.032	264	322	3044	1536	2288	1522
16.0427	241	301	3023	1514	2272	1504
16.0533	219	280	3002	1494	2258	1487
16.064	199	261	2980	1474	2245	1471
16.0747	178	242	2957	1455	2232	1456
16.0853	158	222	2934	1437	2220	1443
16.096	138	203	2913	1420	2210	1430
16.1067	121	186	2891	1407	2203	1418
16.1173	106	170	2867	1395	2202	1407
16.128	92	155	2843	1385	2204	1398
16.1387	79	143	2819	1380	2209	1393
16.1493	69	134	2796	1377	2217	1391
16.16	64	127	2773	1377	2230	1392
16.1707	62	121	2751	1382	2251	1399
16.1813	65	120	2728	1392	2279	1411
16.192	72	122	2706	1408	2310	1429
16.2027	87	131	2685	1432	2347	1453
16.2133	108	147	2663	1462	2389	1485
16.224	137	171	2641	1499	2437	1526
16.2347	173	202	2620	1542	2489	1573
16.2453	217	241	2601	1591	2544	1628
16.256	267	287	2583	1646	2602	1687
16.2667	323	340	2567	1702	2659	1751
16.2773	383	398	2552	1761	2712	1817
16.288	447	460	2538	1821	2763	1883
16.2987	510	524	2526	1882	2807	1948
16.3093	571	590	2515	1938	2845	2008
16.32	629	656	2508	1991	2874	2063
16.3307	683	718	2505	2037	2897	2109
16.3413	729	774	2507	2077	2914	2145
16.352	767	823	2513	2107	2925	2171
16.3627	795	864	2527	2128	2929	2191
16.3733	817	897	2547	2143	2929	2204
16.384	830	922	2576	2153	2924	2208
16.3947	837	938	2613	2157	2914	2207
16.4053	838	945	2659	2154	2902	2200
16.416	835	948	2712	2146	2889	2189
16.4267	828	946	2771	2135	2875	2176
16.4373	817	939	2836	2121	2859	2160
16.448	803	929	2903	2107	2843	2143
16.4587	788	916	2972	2091	2827	2125
16.4693	770	900	3039	2073	2811	2107
16.48	752	884	3104	2054	2796	2088
16.4907	732	867	3165	2035	2781	2069
16.5013	714	848	3217	2017	2764	2052
16.512	697	830	3261	1999	2749	2034
16.5227	680	814	3296	1982	2735	2017
16.5333	662	799	3321	1964	2722	2000
16.544	646	786	3338	1948	2711	1985
16.5547	631	778	3348	1934	2701	1970
16.5653	617	765	3351	1921	2691	1955
16.576	604	746	3348	1910	2681	1942
16.5867	592	730	3342	1898	2671	1929
16.5973	581	717	3330	1887	2663	1916
16.608	570	705	3317	1877	2656	1905
16.6187	561	693	3301	1866	2650	1895
16.6293	553	683	3282	1857	2642	1886
16.64	545	673	3261	1848	2637	1877
16.6507	537	665	3241	1839	2632	1868
16.6613	531	658	3223	1830	2627	1861
16.672	524	652	3204	1823	2622	1855
16.6827	518	646	3185	1817	2618	1848
16.6933	512	640	3167	1812	2615	1841
16.704	507	634	3150	1807	2612	1836
16.7147	501	630	3135	1802	2609	1831
16.7253	495	626	3120	1798	2606	1827
16.736	491	621	3106	1794	2604	1823
16.7467	486	617	3093	1789	2602	1819
16.7573	481	612	3080	1785	2600	1815
16.768	479	607	3069	1779	2598	1812
16.7787	476	602	3059	1775	2595	1808
16.7893	473	600	3051	1771	2594	1805
16.8	471	597	3041	1769	2594	1802
16.8107	469	593	3032	1767	2593	1799
16.8213	467	591	3024	1765	2593	1797
16.832	464	590	3016	1765	2595	1795
16.8427	462	590	3010	1765	2598	1794
16.8533	461	589	3003	1763	2602	1793
16.864	461	587	2996	1761	2607	1793
16.8747	461	586	2991	1761	2613	1794
16.8853	462	587	2986	1763	2620	1795
16.896	465	588	2982	1766	2629	1798
16.9067	467	588	2978	1768	2639	1802
16.9173	469	590	2974	1770	2649	1806
16.928	473	593	2969	1773	2660	1810
16.9387	477	597	2965	1777	2671	1814
16.9493	482	600	2961	1782	2682	1820
16.96	487	605	2956	1787	2693	1825
16.9707	493	609	2951	1793	2705	1831
16.9813	499	614	2948	1800	2716	1837
16.992	505	619	2946	1807	2726	1842
17.0027	511	624	2942	1813	2735	1849
17.0133	517	629	2939	1819	2744	1854
17.024	523	634	2938	1825	2752	1858
17.0347	529	639	2938	1830	2758	1862
17.0453	533	644	2938	1834	2765	1866
17.056	536	648	2940	1836	2771	1868
17.0667	538	652	2944	1839	2774	1870
17.0773	539	655	2947	1840	2777	1870
17.088	539	656	2952	1840	2778	1869
17.0987	536	658	2957	1838	2775	1866
17.1093	534	658	2961	1835	2771	1863
17.12	532	657	2967	1830	2765	1861
17.1307	527	655	2973	1825	2757	1855
17.1413	521	650	2980	1818	2747	1848
17.152	514	644	2987	1810	2737	1840
17.1627	505	638	2993	1802	2724	1832
17.1733	496	629	3000	1792	2710	1824
17.184	485	619	3006	1782	2695	1815
17.1947	475	611	3012	1771	2679	1804
17.2053	462	601	3017	1760	2663	1793
17.216	451	591	3021	1750	2647	1781
17.2267	440	581	3023	1738	2632	1768
17.2373	428	571	3024	1726	2617	1755
17.248	417	560	3024	1716	2602	1743
17.2587	405	549	3022	1705	2588	1731
17.2693	394	538	3020	1694	2573	1719
17.28	384	530	3017	1684	2559	1706
17.2907	373	519	3013	1675	2546	1695
17.3013	363	509	3006	1665	2534	1684
17.312	353	501	2999	1655	2522	1675
17.3227	345	492	2991	1647	2510	1665
17.3333	336	483	2981	1639	2498	1657
17.344	328	475	2971	1632	2486	1651
17.3547	320	468	2959	1626	2476	1644
17.3653	311	461	2946	1618	2467	1638
17.376	305	454	2933	1611	2459	1631
17.3867	300	448	2919	1606	2453	1626
17.3973	294	442	2908	1599	2448	1622
17.408	288	436	2897	1594	2441	1617
17.4187	283	429	2885	1589	2436	1612
17.4293	278	423	2874	1584	2431	1607
17.44	273	418	2863	1579	2427	1601
17.4507	269	413	2851	1576	2425	1595
17.4613	264	410	2840	1570	2422	1590
17.472	259	406	2829	1563	2419	1586
17.4827	256	401	2820	1559	2413	1582
17.4933	252	395	2811	1555	2409	1578
17.504	249	392	2801	1551	2404	1574
17.5147	246	389	2792	1547	2400	1572
17.5253	242	386	2785	1543	2396	1569
17.536	238	382	2777	1538	2391	1564
17.5467	234	377	2771	1534	2387	1560
17.5573	230	373	2766	1531	2383	1556
17.568	226	369	2761	1528	2380	1551
17.5787	222	365	2757	1525	2376	1547
17.5893	219	360	2752	1522	2374	1544
17.6	215	356	2746	1518	2371	1541
17.6107	212	352	2742	1515	2369	1539
17.6213	208	347	2738	1514	2367	1535
17.632	204	343	2734	1510	2365	1531
17.6427	201	339	2730	1507	2364	1529
17.6533	197	337	2726	1504	2362	1526
17.664	195	334	2723	1502	2359	1523
17.6747	192	330	2719	1500	2357	1520
17.6853	189	326	2714	1497	2355	1516
17.696	186	322	2712	1492	2351	1512
17.7067	183	318	2709	1488	2349	1510
17.7173	179	314	2706	1484	2347	1508
17.728	175	311	2704	1481	2343	1504
17.7387	171	308	2700	1477	2340	1501
17.7493	168	304	2696	1475	2337	1498
17.76	166	301	2691	1473	2334	1495
17.7707	163	297	2688	1471	2331	1492
17.7813	160	293	2685	1468	2329	1490
17.792	156	291	2683	1466	2326	1486
17.8027	154	288	2679	1463	2324	1483
17.8133	152	286	2675	1462	2324	1479
17.824	150	284	2672	1460	2323	1477
17.8347	149	282	2669	1458	2321	1475
17.8453	146	279	2667	1456	2319	1474
17.856	143	277	2665	1453	2316	1472
17.8667	140	274	2661	1450	2313	1469
17.8773	136	273	2659	1446	2311	1465
17.888	133	270	2656	1442	2308	1462
17.8987	130	267	2654	1439	2305	1459
17.9093	128	264	2651	1435	2302	1456
17.92	125	260	2648	1432	2298	1453
17.9307	123	257	2646	1429	2295	1450
17.9413	121	254	2643	1428	2292	1447
17.952	119	252	2641	1426	2289	1444
17.9627	117	251	2639	1423	2287	1441
17.9733	115	249	2636	1421	2285	1439
17.984	112	247	2633	1419	2285	1437
17.9947	109	244	2630	1418	2284	1435
18.0053	107	243	2627	1417	2283	1431
18.016	103	240	2624	1416	2282	1429
18.0267	100	239	2623	1414	2280	1427
18.0373	98	237	2620	1411	2277	1424
18.048	96	235	2618	1409	2274	1422
18.0587	92	232	2616	1407	2270	1420
18.0693	89	229	2615	1405	2267	1417
18.08	86	226	2613	1403	2263	1412
18.0907	83	224	2610	1402	2258	1408
18.1013	80	221	2607	1399	2254	1405
18.112	78	219	2604	1396	2251	1402
18.1227	76	217	2601	1394	2248	1400
18.1333	74	215	2599	1391	2246	1398
18.144	70	214	2597	1390	2243	1394
18.1547	67	212	2595	1388	2239	1390
18.1653	63	210	2593	1386	2238	1388
18.176	59	209	2591	1383	2236	1385
18.1867	55	206	2589	1381	2232	1382
18.1973	52	203	2588	1379	2228	1380
18.208	49	201	2586	1375	2224	1378
18.2187	47	199	2585	1373	2221	1377
18.2293	44	196	2582	1371	2218	1376
18.24	41	193	2580	1368	2215	1374
18.2507	39	191	2579	1366	2210	1372
18.2613	37	190	2577	1364	2206	1368
18.272	34	188	2575	1360	2203	1366
18.2827	32	185	2574	1357	2199	1363
18.2933	31	181	2573	1354	2196	1359
18.304	29	178	2571	1353	2192	1356
18.3147	27	177	2569	1351	2189	1353
18.3253	25	177	2566	1349	2186	1350
18.336	21	175	2567	1347	2182	1349
18.3467	19	174	2566	1345	2178	1346
18.3573	17	172	2562	1342	2177	1343
18.368	14	169	2560	1339	2176	1341
18.3787	11	166	2558	1337	2173	1338
18.3893	8	163	2555	1334	2169	1335
18.4	6	161	2551	1332	2165	1333
18.4107	3	159	2549	1329	2162	1331
18.4213	1	157	2550	1327	2158	1329
18.432	-2	155	2549	1324	2155	1328
18.4427	-5	153	2548	1322	2151	1326
18.4533	-7	149	2547	1319	2149	1324
18.464	-8	146	2545	1317	2147	1321
18.4747	-10	143	2543	1315	2143	1319
18.4853	-11	141	2541	1313	2139	1317
18.496	-13	139	2540	1310	2135	1315
18.5067	-16	137	2538	1307	2132	1314
18.5173	-17	135	2536	1305	2128	1312
18.528	-19	133	2535	1302	2124	1311
18.5387	-23	131	2535	1299	2123	1309
18.5493	-25	130	2533	1296	2121	1306
18.56	-26	128	2530	1293	2119	1303
18.5707	-28	126	2529	1290	2117	1299
18.5813	-31	125	2528	1287	2114	1296
18.592	-33	122	2527	1285	2111	1293
18.6027	-34	120	2524	1282	2108	1292
18.6133	-36	117	2522	1278	2107	1291
18.624	-37	114	2520	1275	2104	1288
18.6347	-39	111	2519	1273	2101	1286
18.6453	-40	109	2517	1271	2097	1283
18.656	-41	107	2515	1270	2095	1280
18.6667	-43	105	2513	1269	2093	1279
18.6773	-45	103	2510	1266	2090	1277
18.688	-48	102	2509	1264	2087	1276
18.6987	-50	100	2508	1260	2085	1274
18.7093	-52	99	2507	1257	2082	1272
18.72	-52	98	2505	1255	2080	1269
18.7307	-54	98	2504	1252	2077	1266
18.7413	-56	97	2502	1250	2075	1264
18.752	-56	96	2499	1249	2072	1262
18.7627	-58	94	2498	1248	2069	1259
18.7733	-60	91	2498	1247	2066	1256
18.784	-62	88	2497	1245	2062	1254
18.7947	-64	86	2496	1243	2059	1252
18.8053	-65	84	2494	1241	2058	1249
18.816	-66	82	2493	1240	2055	1247
18.8267	-68	80	2491	1239	2052	1244
18.8373	-71	80	2491	1237	2050	1242
18.848	-72	78	2489	1236	2048	1240
18.8587	-74	75	2488	1235	2047	1239
18.8693	-75	73	2488	1233	2045	1240
18.88	-77	71	2486	1232	2043	1238
18.8907	-79	69	2485	1231	2042	1236
18.9013	-82	67	2482	1229	2042	1233
18.912	-85	65	2480	1228	2040	1230
18.9227	-89	62	2479	1227	2039	1228
18.9333	-91	61	2479	1224	2037	1227
18.944	-92	59	2479	1222	2035	1226
18.9547	-93	56	2478	1221	2033	1223
18.9653	-95	53	2477	1219	2030	1221
18.976	-99	51	2475	1218	2028	1219
18.9867	-101	50	2474	1216	2025	1217
18.9973	-103	48	2472	1215	2022	1216
19.008	-105	47	2471	1212	2020	1216
19.0187	-106	45	2472	1209	2018	1215
19.0293	-108	44	2471	1206	2016	1213
19.04	-110	41	2470	1205	2014	1211
19.0507	-112	40	2470	1203	2013	1208
19.0613	-115	38	2469	1202	2010	1207
19.072	-116	36	2471	1200	2008	1203
19.0827	-116	34	2471	1199	2007	1200
19.0933	-117	32	2471	1198	2005	1198
19.104	-119	31	2468	1197	2003	1197
19.1147	-121	32	2467	1196	2001	1195
19.1253	-123	31	2466	1195	1998	1194
19.136	-125	29	2466	1195	1995	1193
19.1467	-127	27	2465	1193	1992	1191
19.1573	-129	25	2464	1191	1990	1188
19.168	-129	23	2463	1189	1988	1187
19.1787	-130	21	2462	1187	1986	1185
19.1893	-131	19	2462	1186	1983	1182
19.2	-132	17	2461	1185	1980	1179
19.2107	-134	14	2461	1184	1978	1177
19.2213	-135	13	2460	1184	1977	1177
19.232	-135	12	2460	1182	1975	1176
19.2427	-135	11	2460	1180	1971	1175
19.2533	-136	8	2459	1178	1968	1173
19.264	-137	7	2458	1175	1967	1172
19.2747	-139	6	2458	1173	1967	1170
19.2853	-140	4	2458	1173	1966	1168
19.296	-141	3	2457	1171	1964	1167
19.3067	-142	2	2456	1169	1961	1165
19.3173	-143	-1	2456	1166	1958	1163
19.328	-145	-4	2455	1165	1956	1160
19.3387	-147	-7	2454	1164	1952	1158
19.3493	-148	-7	2454	1163	1949	1157
19.36	-149	-9	2454	1161	1947	1156
19.3707	-150	-12	2454	1160	1944	1155
19.3813	-153	-13	2453	1158	1942	1155
19.392	-154	-15	2453	1155	1941	1154
19.4027	-155	-18	2452	1153	1938	1153
19.4133	-156	-20	2453	1151	1936	1153
19.424	-158	-21	2453	1149	1933	1151
19.4347	-160	-21	2453	1148	1930	1149
19.4453	-162	-21	2452	1147	1928	1149
19.456	-165	-22	2450	1146	1927	1147
19.4667	-168	-24	2449	1145	1926	1144
19.4773	-170	-25	2450	1144	1923	1141
19.488	-170	-28	2450	1143	1920	1141
19.4987	-171	-30	2449	1142	1918	1138
19.5093	-173	-31	2449	1139	1916	1136
19.52	-174	-33	2449	1136	1913	1135
19.5307	-175	-36	2449	1134	1910	1135
19.5413	-176	-39	2449	1132	1906	1133
19.552	-176	-40	2449	1132	1904	1131
19.5627	-177	-42	2448	1131	1903	1130
19.5733	-179	-44	2448	1129	1902	1129
19.584	-180	-46	2448	1129	1901	1128
19.5947	-182	-48	2448	1128	1899	1126
19.6053	-183	-49	2448	1127	1897	1124
19.616	-185	-50	2447	1124	1896	1122
19.6267	-187	-51	2445	1123	1895	1121
19.6373	-188	-52	2444	1123	1893	1120
19.648	-189	-54	2445	1122	1890	1120
19.6587	-190	-55	2444	1121	1888	1119
19.6693	-190	-56	2443	1119	1887	1117
19.68	-191	-57	2441	1117	1886	1116
19.6907	-192	-58	2441	1116	1885	1114
19.7013	-193	-60	2441	1116	1882	1113
19.712	-193	-61	2441	1114	1879	1112
19.7227	-194	-63	2440	1113	1877	1111
19.7333	-195	-65	2440	1112	1876	1111
19.744	-195	-65	2439	1110	1874	1111
19.7547	-194	-66	2438	1108	1872	1110
19.7653	-194	-68	2437	1108	1869	1109
19.776	-195	-69	2435	1109	1867	1108
19.7867	-197	-70	2435	1108	1864	1107
19.7973	-198	-71	2434	1107	1861	1104
19.808	-200	-73	2433	1106	1861	1102
19.8187	-202	-75	2433	1105	1861	1100
19.8293	-203	-75	2434	1104	1859	1099
19.84	-204	-75	2433	1103	1856	1097
19.8507	-204	-76	2433	1102	1853	1097
19.8613	-204	-79	2434	1101	1849	1096
19.872	-204	-81	2433	1098	1846	1094
19.8827	-205	-82	2432	1096	1843	1094
19.8933	-206	-83	2432	1094	1838	1093
19.904	-206	-84	2431	1092	1834	1091
19.9147	-208	-84	2431	1090	1831	1090
19.9253	-210	-85	2431	1089	1827	1091
19.936	-211	-86	2430	1086	1824	1090
19.9467	-211	-87	2429	1085	1819	1090
19.9573	-212	-89	2429	1083	1815	1090
19.968	-214	-90	2428	1082	1810	1089
19.9787	-213	-92	2428	1080	1805	1090
19.9893	-214	-94	2428	1077	1801	1091
20	-214	-95	2426	1075	1797	1089
40	47.52	47.52	47.52	47.52
38	47.54	47.54	47.54	47.54
38	47.56	47.56	47.56	47.56
50	47.58	47.58	47.58	47.58
30	47.6	47.6	47.6	47.6
44	47.62	47.62	47.62	47.62
56	47.64	47.64	47.64	47.64
64	47.66	47.66	47.66	47.66
64	47.68	47.68	47.68	47.68
86	47.7	47.7	47.7	47.7
72	47.72	47.72	47.72	47.72
88	47.74	47.74	47.74	47.74
118	47.76	47.76	47.76	47.76
140	47.78	47.78	47.78	47.78
162	47.8	47.8	47.8	47.8
204	47.82	47.82	47.82	47.82
224	47.84	47.84	47.84	47.84
296	47.86	47.86	47.86	47.86
326	47.88	47.88	47.88	47.88
402	47.9	47.9	47.9	47.9
470	47.92	47.92	47.92	47.92
538	47.94	47.94	47.94	47.94
578	47.96	47.96	47.96	47.96
614	47.98	47.98	47.98	47.98
694	48	48	48	48
724	48.02	48.02	48.02	48.02
634	48.04	48.04	48.04	48.04
586	48.06	48.06	48.06	48.06
604	48.08	48.08	48.08	48.08
538	48.1	48.1	48.1	48.1
500	48.12	48.12	48.12	48.12
456	48.14	48.14	48.14	48.14
374	48.16	48.16	48.16	48.16
334	48.18	48.18	48.18	48.18
268	48.2	48.2	48.2	48.2
240	48.22	48.22	48.22	48.22
218	48.24	48.24	48.24	48.24
178	48.26	48.26	48.26	48.26
162	48.28	48.28	48.28	48.28
128	48.3	48.3	48.3	48.3
92	48.32	48.32	48.32	48.32
100	48.34	48.34	48.34	48.34
74	48.36	48.36	48.36	48.36
84	48.38	48.38	48.38	48.38
76	48.4	48.4	48.4	48.4
70	48.42	48.42	48.42	48.42
64	48.44	48.44	48.44	48.44
46	48.46	48.46	48.46	48.46
62	48.48	48.48	48.48	48.48
36	48.5	48.5	48.5	48.5
34	48.52	48.52	48.52	48.52
42	48.54	48.54	48.54	48.54
34	48.56	48.56	48.56	48.56
44	48.58	48.58	48.58	48.58
44	48.6	48.6	48.6	48.6
26	48.62	48.62	48.62	48.62
36	48.64	48.64	48.64	48.64
34	48.66	48.66	48.66	48.66
22	48.68	48.68	48.68	48.68
14	48.7	48.7	48.7	48.7
32	48.72	48.72	48.72	48.72
22	48.74	48.74	48.74	48.74
20	48.76	48.76	48.76	48.76
16	48.78	48.78	48.78	48.78
22	48.8	48.8	48.8	48.8
22	48.82	48.82	48.82	48.82
14	48.84	48.84	48.84	48.84
32	48.86	48.86	48.86	48.86
16	48.88	48.88	48.88	48.88
18	48.9	48.9	48.9	48.9
16	48.92	48.92	48.92	48.92
18	48.94	48.94	48.94	48.94
14	48.96	48.96	48.96	48.96
20	48.98	48.98	48.98	48.98
18	49	49	49	49
24	49.02	49.02	49.02	49.02
12	49.04	49.04	49.04	49.04
14	49.06	49.06	49.06	49.06
14	49.08	49.08	49.08	49.08
22	49.1	49.1	49.1	49.1
14	49.12	49.12	49.12	49.12
18	49.14	49.14	49.14	49.14
12	49.16	49.16	49.16	49.16
18	49.18	49.18	49.18	49.18
10	49.2	49.2	49.2	49.2
12	49.22	49.22	49.22	49.22
12	49.24	49.24	49.24	49.24
14	49.26	49.26	49.26	49.26
18	49.28	49.28	49.28	49.28
12	49.3	49.3	49.3	49.3
14	49.32	49.32	49.32	49.32
14	49.34	49.34	49.34	49.34
14	49.36	49.36	49.36	49.36
14	49.38	49.38	49.38	49.38
14	49.4	49.4	49.4	49.4
10	49.42	49.42	49.42	49.42
6	49.44	49.44	49.44	49.44
10	49.46	49.46	49.46	49.46
14	49.48	49.48	49.48	49.48
14	49.5	49.5	49.5	49.5
16	49.52	49.52	49.52	49.52
12	49.54	49.54	49.54	49.54
16	49.56	49.56	49.56	49.56
10	49.58	49.58	49.58	49.58
20	49.6	49.6	49.6	49.6
14	49.62	49.62	49.62	49.62
12	49.64	49.64	49.64	49.64
6	49.66	49.66	49.66	49.66
12	49.68	49.68	49.68	49.68
18	49.7	49.7	49.7	49.7
8	49.72	49.72	49.72	49.72
10	49.74	49.74	49.74	49.74
12	49.76	49.76	49.76	49.76
10	49.78	49.78	49.78	49.78
10	49.8	49.8	49.8	49.8
16	49.82	49.82	49.82	49.82
16	49.84	49.84	49.84	49.84
10	49.86	49.86	49.86	49.86
24	49.88	49.88	49.88	49.88
8	49.9	49.9	49.9	49.9
16	49.92	49.92	49.92	49.92
12	49.94	49.94	49.94	49.94
10	49.96	49.96	49.96	49.96
[truncated: 1,502 more rows]

## Sheet: 1b
X	Y
5.04	409743
10.76	795315
21.17	1557330
51.42	3655350
79.64	5827956
100.57	7222379

## Sheet: 2a
X1	Y1	Y2	Y3	Y4	Y5
0	0	0	0	0	0
0.01067	0	0	0	0	0
0.02133	0	0	0	0	0
0.032	0	0	0	0	0
0.04267	0	0	0	0	0
0.05333	0	0	0	0	0
0.064	0	0	0	0	0
0.07467	0	0	0	0	0
0.08533	0	0	0	0	0
0.096	0	0	0	0	0
0.10667	0	0	0	0	0
0.11733	0	0	0	0	0
0.128	-204	-5	-1	-5	-9
0.13867	-441	-10	-5	-11	-18
0.14933	-695	-15	-11	-18	-27
0.16	-956	-21	-17	-23	-36
0.17067	-1216	-28	-22	-29	-44
0.18133	-1471	-35	-27	-37	-49
0.192	-1718	-40	-32	-45	-53
0.20267	-1954	-46	-42	-51	-58
0.21333	-2179	-54	-47	-54	-61
0.224	-2396	-60	-51	-55	-64
0.23467	-2603	-64	-60	-56	-68
0.24533	-2798	-70	-64	-58	-68
0.256	-2979	-76	-66	-62	-70
0.26667	-3148	-81	-71	-68	-72
0.27733	-3305	-85	-71	-72	-77
0.288	-3449	-91	-65	-76	-81
0.29867	-3583	-96	-73	-80	-87
0.30933	-3707	-101	-90	-85	-93
0.32	-3820	-105	-96	-90	-96
0.33067	-3925	-109	-100	-90	-98
0.34133	-4021	-113	-100	-91	-103
0.352	-4107	-117	-97	-91	-109
0.36267	-4187	-122	-98	-92	-112
0.37333	-4258	-127	-95	-94	-113
0.384	-4321	-130	-87	-97	-113
0.39467	-4378	-131	-82	-100	-113
0.40533	-4430	-133	-90	-103	-115
0.416	-4478	-137	-100	-104	-118
0.42667	-4520	-141	-101	-107	-120
0.43733	-4557	-145	-103	-108	-119
0.448	-4588	-150	-111	-106	-118
0.45867	-4615	-155	-118	-108	-117
0.46933	-4638	-158	-118	-109	-118
0.48	-4659	-161	-110	-109	-121
0.49067	-4675	-164	-111	-111	-122
0.50133	-4688	-167	-118	-114	-123
0.512	-4700	-170	-123	-116	-126
0.52267	-4712	-173	-125	-116	-129
0.53333	-4722	-176	-126	-117	-130
0.544	-4729	-178	-121	-119	-133
0.55467	-4733	-181	-118	-119	-134
0.56533	-4738	-185	-114	-119	-134
0.576	-4742	-190	-113	-119	-136
0.58667	-4746	-192	-116	-120	-137
0.59733	-4751	-194	-116	-122	-139
0.608	-4756	-198	-116	-122	-139
0.61867	-4758	-201	-117	-123	-138
0.62933	-4759	-203	-120	-123	-137
0.64	-4763	-208	-123	-121	-137
0.65067	-4766	-211	-124	-122	-136
0.66133	-4767	-213	-122	-121	-136
0.672	-4766	-217	-123	-120	-137
0.68267	-4766	-219	-121	-119	-139
0.69333	-4768	-220	-124	-118	-140
0.704	-4772	-221	-130	-117	-141
0.71467	-4774	-222	-129	-120	-142
0.72533	-4774	-223	-129	-123	-143
0.736	-4776	-225	-126	-124	-144
0.74667	-4774	-226	-127	-123	-143
0.75733	-4772	-227	-127	-121	-144
0.768	-4772	-230	-127	-120	-145
0.77867	-4772	-234	-128	-121	-146
0.78933	-4773	-235	-128	-122	-148
0.8	-4773	-233	-131	-123	-151
0.81067	-4773	-233	-132	-125	-155
0.82133	-4773	-236	-138	-127	-156
0.832	-4773	-239	-140	-127	-153
0.84267	-4772	-240	-132	-127	-152
0.85333	-4769	-242	-124	-127	-152
0.864	-4765	-246	-121	-128	-154
0.87467	-4764	-249	-120	-129	-154
0.88533	-4764	-251	-122	-129	-153
0.896	-4765	-250	-124	-128	-151
0.90667	-4766	-251	-126	-129	-149
0.91733	-4764	-251	-128	-131	-149
0.928	-4762	-253	-125	-132	-149
0.93867	-4761	-254	-121	-131	-148
0.94933	-4760	-257	-122	-130	-149
0.96	-4762	-261	-123	-132	-151
0.97067	-4762	-262	-121	-133	-151
0.98133	-4761	-263	-123	-133	-150
0.992	-4763	-264	-125	-131	-149
1.00267	-4764	-267	-131	-130	-149
1.01333	-4765	-269	-133	-128	-150
1.024	-4767	-270	-128	-126	-150
1.03467	-4767	-271	-123	-127	-152
1.04533	-4766	-275	-120	-128	-152
1.056	-4768	-275	-122	-128	-153
1.06667	-4771	-275	-124	-129	-155
1.07733	-4773	-277	-119	-131	-155
1.088	-4776	-279	-117	-132	-154
1.09867	-4779	-281	-123	-134	-153
1.10933	-4781	-283	-124	-134	-153
1.12	-4784	-285	-126	-132	-152
1.13067	-4786	-286	-132	-131	-151
1.14133	-4787	-288	-141	-132	-151
1.152	-4789	-289	-143	-131	-152
1.16267	-4791	-289	-139	-131	-152
1.17333	-4793	-290	-140	-132	-154
1.184	-4796	-292	-139	-132	-156
1.19467	-4802	-295	-137	-134	-156
1.20533	-4805	-294	-134	-136	-155
1.216	-4806	-292	-132	-137	-154
1.22667	-4808	-294	-135	-136	-154
1.23733	-4810	-293	-136	-134	-154
1.248	-4814	-294	-140	-133	-154
1.25867	-4818	-295	-140	-133	-155
1.26933	-4820	-297	-138	-134	-156
1.28	-4820	-300	-135	-133	-157
1.29067	-4822	-302	-126	-131	-157
1.30133	-4826	-305	-129	-131	-161
1.312	-4829	-308	-138	-132	-164
1.32267	-4830	-310	-143	-134	-165
1.33333	-4835	-311	-148	-137	-167
1.344	-4840	-313	-152	-138	-169
1.35467	-4841	-313	-148	-140	-170
1.36533	-4845	-314	-145	-141	-170
1.376	-4849	-315	-144	-140	-170
1.38667	-4851	-316	-144	-138	-170
1.39733	-4854	-317	-147	-138	-171
1.408	-4856	-317	-153	-138	-171
1.41867	-4859	-319	-151	-138	-169
1.42933	-4861	-320	-151	-140	-170
1.44	-4867	-320	-153	-141	-169
1.45067	-4873	-319	-156	-142	-169
1.46133	-4878	-319	-155	-143	-169
1.472	-4882	-319	-154	-144	-169
1.48267	-4886	-319	-159	-147	-170
1.49333	-4889	-320	-161	-149	-172
1.504	-4892	-319	-156	-151	-174
1.51467	-4895	-318	-151	-151	-173
1.52533	-4901	-315	-149	-152	-174
1.536	-4908	-313	-150	-152	-175
1.54667	-4913	-311	-154	-151	-177
1.55733	-4916	-308	-157	-149	-178
1.568	-4918	-304	-160	-151	-179
1.57867	-4919	-298	-163	-149	-181
1.58933	-4923	-293	-160	-148	-180
1.6	-4929	-289	-161	-149	-181
1.61067	-4932	-288	-159	-149	-182
1.62133	-4937	-288	-154	-148	-182
1.632	-4943	-289	-157	-148	-183
1.64267	-4947	-289	-161	-148	-184
1.65333	-4948	-289	-162	-149	-184
1.664	-4948	-291	-163	-149	-184
1.67467	-4952	-295	-158	-150	-185
1.68533	-4957	-298	-154	-150	-188
1.696	-4960	-300	-155	-152	-190
1.70667	-4964	-302	-159	-155	-192
1.71733	-4967	-302	-158	-156	-193
1.728	-4969	-302	-156	-157	-192
1.73867	-4972	-300	-161	-157	-193
1.74933	-4974	-294	-161	-154	-193
1.76	-4976	-286	-158	-154	-193
1.77067	-4976	-272	-161	-154	-193
1.78133	-4977	-249	-165	-152	-194
1.792	-4981	-216	-167	-152	-197
1.80267	-4986	-169	-160	-154	-199
1.81333	-4988	-107	-152	-156	-202
1.824	-4989	-33	-156	-156	-204
1.83467	-4990	50	-157	-157	-203
1.84533	-4991	143	-155	-158	-201
1.856	-4994	238	-161	-158	-203
1.86667	-4996	331	-162	-158	-207
1.87733	-4998	415	-160	-157	-207
1.888	-5000	484	-158	-156	-207
1.89867	-5004	536	-154	-155	-209
1.90933	-5007	565	-152	-153	-213
1.92	-5008	573	-152	-152	-214
1.93067	-5008	561	-152	-152	-215
1.94133	-5012	530	-151	-153	-215
1.952	-5017	481	-146	-153	-215
1.96267	-5021	421	-134	-152	-216
1.97333	-5023	356	-133	-150	-215
1.984	-5024	286	-143	-148	-217
1.99467	-5024	217	-144	-146	-220
2.00533	-5026	149	-141	-147	-219
2.016	-5029	84	-142	-150	-219
2.02667	-5031	24	-146	-150	-220
2.03733	-5031	-29	-147	-151	-220
2.048	-5031	-75	-146	-151	-222
2.05867	-5033	-115	-144	-151	-223
2.06933	-5036	-149	-137	-151	-222
2.08	-5038	-180	-139	-150	-221
2.09067	-5038	-208	-144	-148	-221
2.10133	-5039	-229	-150	-148	-222
2.112	-5041	-246	-154	-147	-224
2.12267	-5044	-258	-153	-145	-226
2.13333	-5046	-266	-150	-145	-225
2.144	-5047	-274	-147	-145	-223
2.15467	-5048	-281	-148	-145	-221
2.16533	-5051	-289	-150	-145	-220
2.176	-5053	-296	-144	-145	-223
2.18667	-5056	-302	-138	-145	-225
2.19733	-5057	-306	-145	-144	-226
2.208	-5058	-310	-150	-142	-226
2.21867	-5060	-315	-147	-143	-226
2.22933	-5062	-320	-148	-145	-226
2.24	-5065	-326	-150	-145	-229
2.25067	-5064	-329	-147	-144	-230
2.26133	-5065	-331	-153	-145	-230
2.272	-5068	-334	-158	-145	-229
2.28267	-5068	-335	-157	-142	-229
2.29333	-5068	-336	-160	-139	-229
2.304	-5071	-335	-164	-140	-230
2.31467	-5075	-335	-162	-141	-228
2.32533	-5078	-338	-162	-140	-225
2.336	-5080	-338	-164	-140	-225
2.34667	-5083	-339	-163	-140	-225
2.35733	-5085	-340	-159	-140	-225
2.368	-5086	-339	-158	-138	-226
2.37867	-5088	-338	-163	-138	-228
2.38933	-5089	-336	-169	-138	-230
2.4	-5091	-336	-168	-138	-233
2.41067	-5095	-335	-167	-137	-236
2.42133	-5096	-333	-163	-138	-237
2.432	-5097	-333	-162	-139	-239
2.44267	-5098	-335	-168	-138	-239
2.45333	-5099	-335	-165	-134	-238
2.464	-5099	-335	-161	-133	-238
2.47467	-5099	-334	-156	-133	-237
2.48533	-5102	-331	-159	-131	-235
2.496	-5103	-326	-166	-130	-235
2.50667	-5103	-323	-162	-128	-237
2.51733	-5105	-320	-159	-126	-240
2.528	-5104	-318	-154	-125	-241
2.53867	-5103	-315	-143	-124	-240
2.54933	-5103	-311	-134	-122	-240
2.56	-5103	-304	-129	-118	-241
2.57067	-5101	-296	-132	-113	-242
2.58133	-5099	-289	-123	-108	-241
2.592	-5096	-284	-117	-105	-239
2.60267	-5094	-279	-123	-102	-239
2.61333	-5092	-278	-127	-99	-238
2.624	-5093	-278	-122	-98	-235
2.63467	-5095	-278	-114	-99	-236
2.64533	-5096	-280	-110	-99	-240
2.656	-5099	-282	-110	-97	-245
2.66667	-5100	-285	-117	-97	-249
2.67733	-5100	-287	-126	-101	-250
2.688	-5101	-290	-136	-106	-253
2.69867	-5101	-295	-146	-109	-256
2.70933	-5103	-299	-155	-112	-258
2.72	-5106	-305	-163	-112	-259
2.73067	-5108	-309	-167	-111	-260
2.74133	-5110	-309	-166	-111	-257
2.752	-5108	-310	-160	-107	-253
2.76267	-5103	-309	-150	-99	-251
2.77333	-5093	-303	-132	-84	-244
2.784	-5076	-290	-112	-60	-231
2.79467	-5051	-266	-91	-22	-209
2.80533	-5013	-231	-64	25	-174
2.816	-4959	-187	-38	90	-127
2.82667	-4887	-136	1	172	-66
2.83733	-4800	-74	52	272	8
2.848	-4701	-5	109	384	92
2.85867	-4592	68	175	507	187
2.86933	-4480	140	240	636	287
2.88	-4372	208	304	765	388
2.89067	-4272	267	363	887	487
2.90133	-4184	313	412	993	579
2.912	-4119	346	450	1079	657
2.92267	-4078	363	474	1138	716
2.93333	-4063	366	487	1167	752
2.944	-4074	356	483	1168	765
2.95467	-4106	335	458	1140	755
2.96533	-4157	307	415	1086	722
2.976	-4222	274	363	1012	673
2.98667	-4298	236	308	926	609
2.99733	-4379	200	240	832	536
3.008	-4462	164	180	732	460
3.01867	-4542	128	127	635	387
3.02933	-4619	92	73	543	314
3.04	-4693	57	23	455	247
3.05067	-4761	23	-23	376	187
3.06133	-4824	-10	-66	307	133
3.072	-4881	-45	-102	248	85
3.08267	-4930	-80	-139	198	42
3.09333	-4973	-113	-173	157	4
3.104	-5009	-146	-195	122	-27
3.11467	-5040	-177	-212	94	-53
3.12533	-5068	-208	-228	70	-74
3.136	-5089	-236	-246	52	-92
3.14667	-5108	-262	-268	39	-109
3.15733	-5124	-287	-285	29	-124
3.168	-5140	-310	-290	21	-137
3.17867	-5156	-329	-291	15	-148
3.18933	-5168	-345	-301	8	-157
3.2	-5176	-359	-307	4	-165
3.21067	-5180	-371	-311	1	-170
3.22133	-5185	-381	-316	-4	-172
3.232	-5191	-390	-318	-8	-176
3.24267	-5194	-397	-326	-10	-181
3.25333	-5195	-401	-340	-12	-185
3.264	-5197	-402	-354	-15	-190
3.27467	-5200	-398	-356	-17	-197
3.28533	-5202	-392	-348	-21	-202
3.296	-5204	-382	-342	-23	-203
3.30667	-5205	-369	-342	-26	-203
3.31733	-5206	-353	-340	-31	-206
3.328	-5205	-332	-338	-34	-211
3.33867	-5207	-299	-344	-38	-213
3.34933	-5210	-246	-355	-42	-214
3.36	-5213	-169	-354	-48	-215
3.37067	-5214	-67	-348	-51	-218
3.38133	-5213	66	-349	-55	-220
3.392	-5212	228	-349	-58	-223
3.40267	-5213	413	-343	-62	-225
3.41333	-5210	602	-340	-66	-226
3.424	-5206	782	-341	-67	-231
3.43467	-5202	940	-343	-67	-233
3.44533	-5196	1067	-342	-68	-235
3.456	-5192	1162	-346	-71	-238
3.46667	-5189	1227	-349	-72	-240
3.47733	-5185	1271	-347	-74	-242
3.488	-5182	1302	-351	-77	-247
3.49867	-5178	1324	-353	-77	-248
3.50933	-5175	1336	-351	-76	-250
3.52	-5171	1344	-347	-75	-254
3.53067	-5163	1347	-346	-75	-257
3.54133	-5159	1336	-344	-75	-262
3.552	-5157	1305	-337	-76	-267
3.56267	-5153	1251	-340	-76	-268
3.57333	-5151	1173	-344	-77	-269
3.584	-5150	1070	-346	-77	-273
3.59467	-5147	949	-350	-76	-276
3.60533	-5146	821	-348	-77	-281
3.616	-5145	694	-351	-79	-283
3.62667	-5143	576	-355	-80	-283
3.63733	-5144	472	-356	-81	-284
3.648	-5145	380	-361	-84	-286
3.65867	-5146	312	-360	-87	-291
3.66933	-5148	284	-361	-89	-294
3.68	-5149	333	-364	-90	-296
3.69067	-5148	550	-360	-90	-297
3.70133	-5147	1095	-359	-91	-300
3.712	-5148	2208	-360	-93	-302
3.72267	-5149	4204	-356	-91	-302
3.73333	-5149	7422	-352	-89	-301
3.744	-5150	12158	-350	-90	-301
3.75467	-5151	18551	-350	-90	-302
3.76533	-5154	26502	-351	-89	-302
3.776	-5158	35655	-352	-89	-304
3.78667	-5163	45412	-357	-90	-307
3.79733	-5168	55055	-362	-89	-310
3.808	-5172	63874	-355	-86	-313
3.81867	-5176	71295	-350	-84	-315
3.82933	-5182	76965	-353	-83	-317
3.84	-5187	80765	-355	-80	-318
3.85067	-5193	82773	-351	-77	-321
3.86133	-5197	83191	-348	-78	-323
3.872	-5199	82270	-348	-79	-323
3.88267	-5204	80254	-351	-79	-323
3.89333	-5210	77349	-356	-78	-322
3.904	-5215	73724	-359	-77	-325
3.91467	-5221	69519	-361	-79	-327
3.92533	-5226	64863	-366	-77	-327
3.936	-5230	59881	-368	-75	-330
3.94667	-5233	54709	-360	-75	-334
3.95733	-5238	49470	-354	-75	-334
3.968	-5243	44285	-350	-77	-334
3.97867	-5250	39261	-348	-79	-336
3.98933	-5260	34484	-352	-80	-337
4	-5272	30017	-359	-81	-337
4.01067	-5285	25899	-363	-82	-336
4.02133	-5298	22156	-368	-84	-335
4.032	-5313	18798	-377	-85	-335
4.04267	-5330	15819	-380	-86	-337
4.05333	-5351	13212	-379	-87	-337
4.064	-5370	10959	-382	-88	-335
4.07467	-5389	9030	-385	-87	-331
4.08533	-5409	7398	-390	-87	-325
4.096	-5423	6030	-405	-87	-320
4.10667	-5437	4895	-416	-85	-315
4.11733	-5450	3962	-420	-82	-309
4.128	-5461	3201	-427	-81	-301
4.13867	-5471	2584	-441	-77	-291
4.14933	-5478	2090	-454	-73	-280
4.16	-5481	1702	-465	-71	-266
4.17067	-5482	1413	-479	-65	-251
4.18133	-5480	1228	-501	-59	-235
4.192	-5478	1161	-522	-53	-216
4.20267	-5474	1242	-540	-46	-198
4.21333	-5470	1508	-557	-40	-177
4.224	-5466	2003	-574	-31	-155
4.23467	-5459	2771	-593	-22	-129
4.24533	-5450	3840	-599	-14	-101
4.256	-5439	5203	-599	-6	-66
4.26667	-5425	6822	-598	-1	-24
4.27733	-5410	8619	-590	6	29
4.288	-5395	10480	-583	15	93
4.29867	-5377	12274	-577	26	173
4.30933	-5353	13874	-568	38	274
4.32	-5327	15180	-551	49	400
4.33067	-5297	16136	-522	60	548
4.34133	-5258	16742	-482	72	690
4.352	-5205	17036	-418	85	753
4.36267	-5131	17080	-318	97	628
4.37333	-5026	16941	-172	110	268
4.384	-4889	16672	17	126	-289
4.39467	-4725	16311	242	146	-959
4.40533	-4546	15874	506	168	-1595
4.416	-4367	15368	805	190	-2080
4.42667	-4200	14793	1117	215	-2391
4.43733	-4054	14154	1420	239	-2560
4.448	-3933	13458	1702	260	-2626
4.45867	-3838	12716	1950	280	-2625
4.46933	-3766	11941	2155	297	-2586
4.48	-3716	11140	2312	306	-2524
4.49067	-3680	10324	2433	311	-2455
4.50133	-3657	9515	2520	314	-2384
4.512	-3642	8727	2569	314	-2313
4.52267	-3629	7976	2588	311	-2242
4.53333	-3619	7273	2585	307	-2171
4.544	-3612	6619	2557	302	-2101
4.55467	-3615	6011	2497	293	-2031
4.56533	-3640	5442	2405	280	-1958
4.576	-3693	4897	2271	267	-1886
4.58667	-3782	4367	2100	253	-1811
4.59733	-3907	3851	1905	239	-1727
4.608	-4055	3351	1694	225	-1634
4.61867	-4207	2880	1471	211	-1516
4.62933	-4356	2451	1249	200	-1326
4.64	-4492	2076	1053	192	-934
4.65067	-4609	1757	885	198	-61
4.66133	-4708	1494	754	244	1847
4.672	-4791	1300	724	404	5739
4.68267	-4860	1207	943	858	13019
4.69333	-4917	1290	1740	1955	25466
4.704	-4962	1691	3728	4325	44948
4.71467	-4998	2646	7875	8909	72951
4.72533	-5024	4492	15523	16880	110029
4.736	-5040	7630	28238	29411	155418
4.74667	-5042	12446	47444	47294	207025
4.75733	-5033	19223	73934	70572	261784
4.768	-5014	28028	107579	98364	316272
4.77867	-4988	38645	147140	128953	367340
4.78933	-4953	50559	190283	160137	412532
4.8	-4912	63012	234009	189670	450326
4.81067	-4870	75129	275170	215632	480116
4.82133	-4832	86082	311090	236713	502023
4.832	-4801	95220	339944	252302	516689
4.84267	-4778	102155	360856	262435	525063
4.85333	-4760	106759	373902	267618	528177
4.864	-4749	109111	379742	268592	526952
4.87467	-4747	109432	379291	266130	522114
4.88533	-4749	107991	373591	260886	514154
4.896	-4753	105069	363557	253346	503322
4.90667	-4763	100929	349908	243846	489705
4.91733	-4777	95806	333281	232629	473319
4.928	-4790	89918	314233	219914	454189
4.93867	-4804	83469	293298	205951	432443
4.94933	-4815	76654	270998	191024	408334
4.96	-4827	69659	247866	175458	382228
4.97067	-4839	62665	224441	159581	354584
4.98133	-4847	55828	201217	143712	325911
4.992	-4855	49276	178642	128152	296725
5.00267	-4862	43107	157099	113169	267544
5.01333	-4869	37389	136892	98978	238873
5.024	-4871	32166	118216	85754	211180
5.03467	-4869	27455	101204	73624	184873
5.04533	-4866	23255	85923	62660	160284
5.056	-4860	19558	72374	52889	137665
5.06667	-4852	16347	60498	44296	117176
5.07733	-4844	13588	50199	36830	98877
5.088	-4835	11244	41380	30423	82762
5.09867	-4827	9274	33925	24993	68766
5.10933	-4820	7638	27700	20444	56766
5.12	-4819	6293	22545	16676	46613
5.13067	-4821	5195	18314	13588	38127
5.14133	-4824	4305	14875	11082	31117
5.152	-4827	3590	12106	9067	25390
5.16267	-4826	3029	9904	7460	20755
5.17333	-4816	2604	8195	6191	17036
5.184	-4789	2310	6931	5207	14082
5.19467	-4719	2158	6112	4472	11768
5.20533	-4576	2178	5795	3973	9987
5.216	-4315	2411	6067	3710	8667
5.22667	-3885	2904	7047	3694	7756
5.23733	-3239	3714	8864	3942	7205
5.248	-2339	4884	11633	4468	6973
5.25867	-1163	6425	15384	5264	7013
5.26933	280	8314	20047	6299	7268
5.28	1935	10481	25446	7515	7666
5.29067	3713	12816	31284	8826	8137
5.30133	5497	15176	37167	10123	8615
5.312	7157	17394	42661	11302	9039
5.32267	8573	19320	47405	12283	9364
5.33333	9662	20833	51139	13011	9568
5.344	10393	21877	53728	13475	9654
5.35467	10778	22459	55196	13695	9638
5.36533	10861	22629	55667	13706	9532
5.376	10700	22457	55325	13548	9354
5.38667	10352	22013	54336	13263	9123
5.39733	9865	21359	52851	12877	8847
5.408	9272	20544	50975	12406	8531
5.41867	8594	19600	48773	11869	8183
5.42933	7849	18550	46317	11276	7806
5.44	7048	17420	43644	10635	7401
5.45067	6204	16232	40807	9956	6970
5.46133	5332	15008	37850	9247	6519
5.472	4448	13772	34820	8521	6055
5.48267	3565	12537	31777	7788	5584
5.49333	2696	11323	28755	7060	5111
5.504	1856	10146	25794	6352	4646
5.51467	1053	9021	22943	5672	4195
5.52533	298	7956	20235	5028	3763
5.536	-406	6956	17694	4429	3354
5.54667	-1053	6036	15338	3877	2974
5.55733	-1638	5202	13178	3373	2625
5.568	-2161	4456	11234	2919	2309
5.57867	-2622	3792	9512	2515	2024
5.58933	-3024	3211	7996	2162	1772
5.6	-3366	2711	6677	1861	1549
5.61067	-3654	2284	5548	1603	1356
5.62133	-3896	1925	4590	1384	1188
5.632	-4093	1626	3788	1202	1043
5.64267	-4254	1379	3126	1052	920
5.65333	-4387	1178	2587	929	816
5.664	-4491	1015	2149	829	729
5.67467	-4574	884	1789	744	655
5.68533	-4640	779	1504	673	591
5.696	-4691	694	1275	618	538
5.70667	-4731	624	1085	573	492
5.71733	-4763	568	938	534	451
5.728	-4788	521	819	501	414
5.73867	-4807	481	712	475	381
5.74933	-4821	447	620	452	352
5.76	-4834	421	544	431	323
5.77067	-4842	398	483	414	298
5.78133	-4849	376	434	398	276
5.792	-4857	355	385	381	256
5.80267	-4865	339	342	365	237
5.81333	-4871	322	311	351	218
5.824	-4876	305	284	338	202
5.83467	-4879	291	256	326	185
5.84533	-4881	278	224	317	165
5.856	-4881	265	200	306	148
5.86667	-4882	255	180	297	133
5.87733	-4886	245	159	289	119
5.888	-4889	235	135	279	103
5.89867	-4888	226	110	269	88
5.90933	-4889	217	97	261	77
5.92	-4890	210	77	255	66
5.93067	-4890	203	54	249	58
5.94133	-4891	199	39	243	49
5.952	-4894	195	22	237	37
5.96267	-4896	191	10	232	26
5.97333	-4897	188	-5	227	18
5.984	-4897	184	-18	223	10
5.99467	-4896	178	-32	219	2
6.00533	-4894	176	-48	216	-8
6.016	-4891	176	-52	214	-17
6.02667	-4890	177	-51	213	-25
6.03733	-4887	177	-58	210	-29
6.048	-4884	179	-64	206	-35
6.05867	-4881	180	-66	204	-42
6.06933	-4878	180	-73	202	-46
6.08	-4875	182	-81	203	-50
6.09067	-4872	184	-85	203	-53
6.10133	-4870	186	-89	202	-58
6.112	-4869	189	-94	202	-63
6.12267	-4865	192	-101	201	-68
6.13333	-4859	195	-114	200	-74
6.144	-4855	195	-125	199	-79
6.15467	-4852	195	-125	196	-82
6.16533	-4850	199	-126	194	-85
6.176	-4848	202	-133	191	-85
6.18667	-4845	205	-141	187	-88
6.19733	-4842	211	-150	185	-95
6.208	-4838	218	-159	184	-103
6.21867	-4834	226	-168	181	-108
6.22933	-4830	237	-175	180	-112
6.24	-4827	252	-179	179	-116
6.25067	-4827	272	-183	177	-120
6.26133	-4825	294	-187	173	-125
6.272	-4824	316	-193	172	-133
6.28267	-4821	336	-205	173	-141
6.29333	-4815	357	-214	172	-146
6.304	-4811	378	-218	171	-152
6.31467	-4809	398	-221	168	-159
6.32533	-4808	414	-233	165	-163
6.336	-4809	430	-246	161	-169
6.34667	-4809	442	-246	159	-174
6.35733	-4809	447	-249	157	-179
6.368	-4808	450	-256	152	-183
6.37867	-4806	450	-261	149	-188
6.38933	-4802	450	-264	149	-194
6.4	-4799	449	-257	148	-197
6.41067	-4796	443	-252	146	-200
6.42133	-4794	434	-258	145	-206
6.432	-4791	427	-266	143	-212
6.44267	-4789	421	-273	142	-214
6.45333	-4785	413	-278	141	-218
6.464	-4783	405	-281	140	-222
6.47467	-4780	395	-285	139	-225
6.48533	-4776	387	-289	138	-226
6.496	-4772	378	-294	138	-227
6.50667	-4769	370	-293	137	-230
6.51733	-4765	361	-289	137	-233
6.528	-4762	354	-290	137	-236
6.53867	-4757	347	-289	137	-237
6.54933	-4753	339	-283	137	-237
6.56	-4748	330	-280	138	-237
6.57067	-4748	319	-278	141	-239
6.58133	-4746	308	-278	143	-239
6.592	-4743	301	-275	143	-239
6.60267	-4740	295	-265	143	-238
6.61333	-4736	290	-264	141	-236
6.624	-4732	283	-272	140	-235
6.63467	-4730	274	-276	142	-237
6.64533	-4729	268	-274	142	-239
6.656	-4728	264	-270	142	-240
6.66667	-4726	261	-274	143	-239
6.67733	-4721	258	-283	144	-241
6.688	-4717	254	-291	143	-244
6.69867	-4713	251	-293	143	-247
6.70933	-4709	246	-293	145	-249
6.72	-4707	242	-293	146	-251
6.73067	-4704	241	-297	147	-253
6.74133	-4700	239	-299	148	-254
6.752	-4698	238	-298	149	-255
6.76267	-4697	239	-301	149	-259
6.77333	-4697	238	-304	147	-261
6.784	-4697	238	-316	145	-263
6.79467	-4697	236	-327	145	-265
6.80533	-4696	236	-327	146	-268
6.816	-4696	235	-330	146	-272
6.82667	-4695	235	-335	145	-278
6.83733	-4696	233	-335	144	-282
6.848	-4695	232	-331	143	-283
6.85867	-4693	232	-333	142	-284
6.86933	-4692	231	-342	141	-287
6.88	-4691	231	-347	141	-289
6.89067	-4691	231	-340	141	-291
6.90133	-4690	228	-333	141	-292
6.912	-4689	228	-334	142	-294
6.92267	-4688	229	-336	144	-296
6.93333	-4688	228	-334	144	-297
6.944	-4688	225	-333	143	-298
6.95467	-4688	225	-330	139	-299
6.96533	-4686	225	-334	137	-301
6.976	-4686	224	-338	139	-301
6.98667	-4685	224	-339	138	-300
6.99733	-4682	226	-343	140	-301
7.008	-4680	228	-354	143	-303
7.01867	-4679	229	-355	144	-304
7.02933	-4679	228	-349	144	-305
7.04	-4679	226	-346	145	-306
7.05067	-4680	227	-349	147	-307
7.06133	-4681	227	-349	146	-309
7.072	-4680	225	-345	147	-313
7.08267	-4678	224	-350	148	-314
7.09333	-4678	221	-354	149	-311
7.104	-4677	219	-358	149	-310
7.11467	-4676	220	-366	149	-312
7.12533	-4677	223	-366	153	-315
7.136	-4677	222	-362	158	-314
7.14667	-4677	222	-360	161	-314
7.15733	-4679	223	-356	164	-316
7.168	-4679	224	-359	166	-318
7.17867	-4679	227	-359	166	-317
7.18933	-4680	230	-356	167	-317
7.2	-4679	232	-359	165	-318
7.21067	-4677	236	-355	167	-317
7.22133	-4671	244	-340	172	-315
7.232	-4664	252	-325	176	-316
7.24267	-4657	263	-304	183	-317
7.25333	-4648	281	-276	193	-314
7.264	-4634	302	-250	204	-309
7.27467	-4618	325	-220	218	-303
7.28533	-4599	350	-177	233	-296
7.296	-4579	376	-125	254	-288
7.30667	-4559	402	-74	276	-277
7.31733	-4535	428	-29	296	-263
7.328	-4512	453	9	315	-251
7.33867	-4492	477	44	335	-239
7.34933	-4477	499	78	354	-228
7.36	-4465	515	107	368	-217
7.37067	-4456	529	129	379	-206
7.38133	-4451	539	148	389	-198
7.392	-4448	545	164	395	-194
7.40267	-4446	545	162	397	-192
7.41333	-4449	541	156	397	-190
7.424	-4456	535	155	396	-191
7.43467	-4463	528	151	391	-195
7.44533	-4473	519	146	385	-198
7.456	-4482	507	134	378	-202
7.46667	-4492	496	123	371	-206
7.47733	-4508	485	114	367	-211
7.488	-4521	475	89	362	-216
7.49867	-4534	465	60	355	-221
7.50933	-4547	453	50	348	-225
7.52	-4559	438	41	340	-229
7.53067	-4572	423	27	333	-233
7.54133	-4586	408	13	326	-240
7.552	-4599	392	-9	320	-247
7.56267	-4614	376	-34	313	-251
7.57333	-4629	363	-58	303	-257
7.584	-4642	348	-74	294	-264
7.59467	-4657	333	-90	285	-270
7.60533	-4670	318	-111	277	-278
7.616	-4682	304	-129	269	-287
7.62667	-4694	291	-145	262	-294
7.63733	-4708	276	-167	254	-300
7.648	-4723	265	-186	248	-308
7.65867	-4735	252	-202	243	-312
7.66933	-4747	242	-219	237	-314
7.68	-4757	235	-231	232	-320
7.69067	-4767	226	-240	228	-325
7.70133	-4778	216	-251	224	-329
7.712	-4788	205	-259	219	-332
7.72267	-4795	197	-260	215	-336
7.73333	-4802	191	-266	211	-339
7.744	-4810	185	-282	207	-340
7.75467	-4818	178	-299	203	-343
7.76533	-4825	172	-308	200	-347
7.776	-4834	166	-310	197	-351
7.78667	-4842	161	-307	195	-352
7.79733	-4847	156	-308	194	-351
7.808	-4850	149	-314	193	-351
7.81867	-4855	145	-322	195	-351
7.82933	-4861	142	-329	196	-350
7.84	-4865	139	-329	194	-349
7.85067	-4871	134	-322	192	-348
7.86133	-4876	128	-319	191	-348
7.872	-4880	124	-325	192	-348
7.88267	-4885	122	-326	192	-347
7.89333	-4888	118	-328	192	-347
7.904	-4893	112	-333	192	-348
7.91467	-4900	109	-334	192	-349
7.92533	-4906	106	-338	193	-351
7.936	-4913	102	-340	193	-352
7.94667	-4920	99	-338	191	-353
7.95733	-4928	97	-339	191	-353
7.968	-4935	98	-337	193	-353
7.97867	-4941	97	-338	193	-355
7.98933	-4950	97	-342	189	-356
8	-4958	99	-347	188	-356
8.01067	-4964	104	-352	188	-355
8.02133	-4972	112	-348	189	-356
8.032	-4978	122	-339	189	-359
8.04267	-4982	136	-337	190	-362
8.05333	-4988	154	-338	190	-363
8.064	-4993	176	-344	187	-364
8.07467	-4996	203	-358	186	-365
8.08533	-5001	234	-363	186	-366
8.096	-5007	271	-359	187	-366
8.10667	-5012	314	-356	188	-369
8.11733	-5016	363	-356	187	-371
8.128	-5022	422	-356	184	-371
8.13867	-5028	488	-352	184	-369
8.14933	-5033	561	-355	184	-369
8.16	-5039	643	-364	187	-371
8.17067	-5046	734	-368	187	-372
8.18133	-5052	830	-368	184	-373
8.192	-5057	930	-364	182	-374
8.20267	-5064	1036	-363	185	-375
8.21333	-5069	1147	-370	188	-378
8.224	-5073	1263	-372	190	-381
8.23467	-5079	1383	-377	191	-383
8.24533	-5082	1505	-386	193	-384
8.256	-5085	1628	-391	194	-384
8.26667	-5090	1750	-389	193	-385
8.27733	-5093	1871	-385	193	-381
8.288	-5097	1991	-384	195	-376
8.29867	-5103	2105	-385	196	-373
8.30933	-5108	2215	-382	197	-373
8.32	-5112	2323	-375	198	-374
8.33067	-5114	2424	-366	200	-371
8.34133	-5116	2516	-367	204	-367
8.352	-5121	2602	-370	208	-361
8.36267	-5125	2682	-370	210	-354
8.37333	-5129	2751	-368	210	-347
8.384	-5134	2813	-361	212	-342
8.39467	-5139	2866	-352	216	-338
8.40533	-5142	2911	-353	218	-336
8.416	-5144	2946	-357	220	-335
8.42667	-5147	2972	-357	222	-333
8.43733	-5150	2991	-362	223	-332
8.448	-5155	3003	-372	223	-332
8.45867	-5162	3005	-380	221	-330
8.46933	-5168	2998	-378	219	-328
8.48	-5171	2985	-379	219	-328
8.49067	-5174	2966	-382	221	-329
8.50133	-5178	2939	-384	223	-329
8.512	-5183	2904	-382	222	-329
8.52267	-5190	2866	-376	222	-330
8.53333	-5194	2823	-375	222	-333
8.544	-5198	2774	-376	222	-335
8.55467	-5201	2719	-379	223	-336
8.56533	-5204	2658	-386	225	-337
8.576	-5210	2596	-397	228	-339
8.58667	-5215	2530	-400	230	-341
8.59733	-5217	2461	-398	232	-344
8.608	-5218	2390	-396	230	-347
8.61867	-5219	2317	-395	226	-348
8.62933	-5225	2243	-397	226	-348
8.64	-5232	2167	-407	226	-350
8.65067	-5238	2092	-416	224	-353
8.66133	-5242	2016	-420	223	-356
8.672	-5244	1940	-424	222	-358
8.68267	-5249	1864	-431	224	-361
8.69333	-5254	1790	-429	225	-365
8.704	-5258	1718	-417	226	-365
8.71467	-5261	1646	-416	225	-366
8.72533	-5267	1573	-418	226	-368
8.736	-5271	1503	-421	226	-369
8.74667	-5276	1435	-424	228	-371
8.75733	-5279	1367	-425	230	-372
8.768	-5281	1301	-430	228	-373
8.77867	-5284	1239	-429	226	-373
8.78933	-5287	1178	-422	226	-375
8.8	-5291	1121	-419	226	-377
8.81067	-5292	1065	-426	223	-378
8.82133	-5291	1012	-432	220	-379
8.832	-5292	961	-425	220	-381
8.84267	-5295	910	-420	221	-383
8.85333	-5300	862	-421	221	-386
8.864	-5304	817	-421	221	-386
8.87467	-5306	775	-421	221	-385
8.88533	-5309	734	-421	219	-385
8.896	-5311	696	-416	219	-387
8.90667	-5312	658	-416	217	-389
8.91733	-5313	621	-422	218	-389
8.928	-5315	587	-421	219	-389
8.93867	-5319	556	-422	220	-390
8.94933	-5323	527	-421	222	-391
8.96	-5324	500	-417	221	-391
8.97067	-5323	475	-415	222	-392
8.98133	-5323	452	-412	224	-390
8.992	-5321	429	-408	228	-386
9.00267	-5317	405	-411	236	-380
9.01333	-5315	385	-413	241	-372
9.024	-5311	366	-411	248	-368
9.03467	-5301	349	-406	257	-364
9.04533	-5288	335	-395	266	-355
9.056	-5274	324	-382	280	-345
9.06667	-5256	316	-365	298	-333
9.07733	-5234	309	-341	321	-318
9.088	-5207	306	-314	345	-300
9.09867	-5173	307	-283	375	-278
9.10933	-5134	309	-245	408	-253
9.12	-5091	315	-201	447	-219
9.13067	-5040	324	-156	494	-179
9.14133	-4979	339	-104	548	-136
9.152	-4908	357	-43	609	-88
9.16267	-4829	380	21	676	-32
9.17333	-4746	407	94	751	29
9.184	-4654	438	178	833	95
9.19467	-4553	473	269	921	167
9.20533	-4444	511	364	1014	248
9.216	-4329	552	463	1112	334
9.22667	-4209	596	565	1218	425
9.23733	-4083	645	671	1329	521
9.248	-3956	695	782	1442	620
9.25867	-3823	744	896	1560	720
9.26933	-3688	797	1012	1677	822
9.28	-3553	848	1130	1794	926
9.29067	-3419	900	1245	1911	1030
9.30133	-3287	953	1357	2026	1133
9.312	-3160	1006	1467	2141	1235
9.32267	-3032	1057	1570	2250	1335
9.33333	-2908	1104	1670	2355	1433
9.344	-2795	1150	1770	2454	1524
9.35467	-2690	1193	1861	2548	1609
9.36533	-2593	1233	1944	2636	1690
9.376	-2506	1268	2014	2717	1767
9.38667	-2427	1300	2077	2790	1836
9.39733	-2356	1327	2139	2857	1898
9.408	-2293	1349	2195	2916	1951
9.41867	-2239	1369	2243	2965	1998
9.42933	-2194	1385	2282	3004	2038
9.44	-2159	1397	2316	3036	2072
9.45067	-2131	1407	2339	3062	2099
9.46133	-2113	1412	2348	3080	2120
9.472	-2103	1414	2353	3090	2133
9.48267	-2099	1412	2352	3091	2138
9.49333	-2106	1406	2346	3085	2140
9.504	-2124	1398	2333	3073	2133
9.51467	-2148	1384	2311	3054	2116
9.52533	-2176	1368	2287	3031	2094
9.536	-2211	1351	2258	3002	2069
9.54667	-2254	1333	2226	2967	2040
9.55733	-2302	1313	2181	2925	2007
9.568	-2352	1289	2131	2881	1970
9.57867	-2407	1261	2078	2832	1930
9.58933	-2468	1230	2019	2782	1885
9.6	-2533	1197	1954	2728	1838
9.61067	-2602	1164	1893	2668	1788
9.62133	-2672	1130	1835	2605	1737
9.632	-2743	1095	1768	2542	1682
9.64267	-2815	1060	1698	2477	1629
9.65333	-2889	1023	1634	2409	1573
9.664	-2965	987	1576	2341	1513
9.67467	-3041	950	1512	2274	1451
9.68533	-3114	913	1442	2207	1388
9.696	-3190	878	1373	2138	1327
9.70667	-3268	842	1304	2070	1268
9.71733	-3346	807	1235	2003	1208
9.728	-3423	772	1172	1936	1149
9.73867	-3496	735	1103	1873	1090
9.74933	-3566	700	1034	1812	1032
9.76	-3637	668	978	1749	975
9.77067	-3706	637	925	1689	919
9.78133	-3773	606	867	1630	867
9.792	-3836	575	812	1573	815
9.80267	-3897	546	760	1519	765
9.81333	-3957	517	707	1467	715
9.824	-4013	489	656	1416	667
9.83467	-4067	462	612	1367	622
9.84533	-4118	438	573	1322	579
9.856	-4166	413	526	1278	536
9.86667	-4213	390	475	1237	496
9.87733	-4256	368	432	1195	458
9.888	-4300	347	395	1152	419
9.89867	-4340	326	353	1112	383
9.90933	-4377	307	317	1078	350
9.92	-4415	288	283	1045	316
9.93067	-4451	269	252	1015	284
9.94133	-4484	254	229	988	255
9.952	-4515	238	202	960	226
9.96267	-4544	224	169	931	201
9.97333	-4569	210	140	907	178
9.984	-4592	196	114	884	158
9.99467	-4615	183	93	862	136
10.0053	-4638	170	80	841	116
10.016	-4659	158	55	820	99
10.0267	-4677	148	28	799	80
10.0373	-4692	138	5	779	63
10.048	-4708	128	-18	760	47
10.0587	-4725	117	-42	744	33
10.0693	-4741	106	-56	733	20
10.08	-4754	96	-67	723	6
10.0907	-4765	86	-80	708	-8
10.1013	-4777	76	-90	694	-18
10.112	-4789	70	-100	682	-27
10.1227	-4799	64	-109	673	-36
10.1333	-4808	59	-118	664	-49
10.144	-4815	54	-130	654	-60
10.1547	-4822	48	-139	645	-70
10.1653	-4830	43	-154	636	-81
10.176	-4836	36	-168	630	-90
10.1867	-4844	31	-171	624	-99
10.1973	-4850	29	-176	616	-107
10.208	-4855	24	-185	607	-115
10.2187	-4862	19	-196	601	-126
10.2293	-4870	16	-206	596	-135
10.24	-4877	11	-218	590	-141
10.2507	-4884	6	-220	584	-145
10.2613	-4892	1	-219	578	-149
10.272	-4902	-1	-221	572	-156
10.2827	-4910	-2	-227	566	-164
10.2933	-4917	-5	-237	559	-170
10.304	-4923	-9	-242	553	-174
10.3147	-4930	-13	-256	547	-178
10.3253	-4939	-17	-265	542	-179
10.336	-4949	-21	-267	537	-183
10.3467	-4956	-24	-278	534	-191
10.3573	-4961	-27	-283	528	-198
10.368	-4968	-31	-290	524	-202
10.3787	-4975	-33	-298	521	-205
10.3893	-4981	-36	-303	516	-209
10.4	-4986	-39	-305	510	-213
10.4107	-4991	-41	-310	507	-218
10.4213	-4996	-42	-320	505	-223
10.432	-5000	-42	-326	503	-227
10.4427	-5006	-42	-329	500	-232
10.4533	-5012	-44	-331	496	-236
10.464	-5019	-46	-338	495	-239
10.4747	-5025	-47	-351	492	-242
10.4853	-5029	-49	-353	489	-246
10.496	-5032	-51	-350	486	-249
10.5067	-5035	-53	-354	483	-252
10.5173	-5038	-55	-362	480	-256
10.528	-5043	-56	-367	477	-259
10.5387	-5050	-55	-363	476	-262
10.5493	-5054	-55	-363	476	-264
10.56	-5058	-58	-367	476	-265
10.5707	-5064	-58	-373	475	-267
10.5813	-5067	-59	-375	474	-270
10.592	-5068	-61	-378	472	-274
10.6027	-5072	-61	-379	473	-279
10.6133	-5074	-60	-380	475	-281
10.624	-5077	-61	-390	473	-282
10.6347	-5082	-62	-398	469	-283
10.6453	-5087	-64	-394	468	-284
10.656	-5090	-68	-394	468	-284
10.6667	-5090	-70	-403	468	-285
10.6773	-5091	-70	-408	466	-287
10.688	-5095	-68	-409	466	-289
10.6987	-5099	-67	-407	466	-290
10.7093	-5101	-65	-406	466	-291
10.72	-5104	-67	-402	466	-291
10.7307	-5104	-69	-398	466	-294
10.7413	-5104	-70	-396	464	-297
10.752	-5105	-72	-392	464	-296
10.7627	-5108	-73	-393	464	-298
10.7733	-5110	-73	-397	463	-300
10.784	-5111	-73	-400	464	-300
10.7947	-5112	-73	-400	465	-300
10.8053	-5110	-73	-393	465	-297
10.816	-5112	-72	-386	466	-298
10.8267	-5114	-72	-385	466	-298
10.8373	-5117	-75	-388	464	-299
10.848	-5120	-77	-389	462	-300
10.8587	-5122	-78	-389	459	-300
10.8693	-5123	-79	-385	458	-300
10.88	-5125	-82	-384	459	-300
10.8907	-5124	-83	-385	461	-300
10.9013	-5123	-84	-384	461	-300
10.912	-5122	-84	-387	461	-300
10.9227	-5122	-85	-388	462	-299
10.9333	-5126	-85	-394	464	-301
10.944	-5127	-87	-400	466	-301
10.9547	-5127	-87	-404	466	-300
10.9653	-5127	-87	-408	465	-301
10.976	-5127	-87	-411	466	-302
10.9867	-5127	-87	-407	468	-303
10.9973	-5124	-87	-401	467	-303
11.008	-5125	-91	-399	468	-301
11.0187	-5127	-93	-397	471	-299
11.0293	-5126	-92	-397	470	-299
11.04	-5123	-92	-397	469	-302
11.0507	-5122	-94	-396	466	-303
11.0613	-5120	-94	-394	464	-303
11.072	-5119	-92	-391	466	-303
11.0827	-5118	-93	-396	470	-304
11.0933	-5116	-96	-399	471	-303
11.104	-5115	-98	-392	470	-303
11.1147	-5115	-98	-386	470	-305
11.1253	-5114	-98	-394	470	-306
11.136	-5112	-99	-404	469	-307
11.1467	-5111	-101	-403	467	-307
11.1573	-5108	-102	-400	466	-308
11.168	-5104	-103	-398	466	-309
11.1787	-5100	-103	-394	466	-310
11.1893	-5096	-103	-396	466	-310
11.2	-5091	-104	-393	466	-309
11.2107	-5084	-107	-379	465	-309
11.2213	-5079	-106	-372	468	-309
11.232	-5074	-105	-374	472	-309
11.2427	-5070	-103	-376	474	-308
11.2533	-5065	-104	-376	474	-308
11.264	-5061	-104	-372	475	-307
11.2747	-5058	-104	-370	475	-305
11.2853	-5055	-104	-371	474	-302
11.296	-5050	-104	-369	474	-300
11.3067	-5042	-106	-368	474	-300
11.3173	-5033	-105	-371	476	-301
11.328	-5025	-105	-372	476	-302
11.3387	-5019	-104	-376	475	-301
11.3493	-5014	-105	-374	475	-298
11.36	-5010	-107	-368	476	-298
11.3707	-5003	-107	-369	477	-299
11.3813	-4994	-108	-367	476	-300
11.392	-4984	-109	-370	477	-302
11.4027	-4977	-112	-381	478	-304
11.4133	-4969	-115	-381	477	-302
11.424	-4958	-119	-378	477	-299
11.4347	-4948	-121	-383	477	-298
11.4453	-4938	-126	-381	478	-301
11.456	-4926	-130	-370	478	-304
11.4667	-4915	-131	-366	477	-306
11.4773	-4903	-130	-370	473	-307
11.488	-4890	-128	-380	471	-306
11.4987	-4878	-129	-384	469	-304
11.5093	-4867	-133	-383	470	-304
11.52	-4856	-138	-387	471	-304
11.5307	-4843	-144	-388	470	-301
11.5413	-4830	-148	-384	469	-300
11.552	-4818	-153	-387	468	-300
11.5627	-4806	-157	-388	468	-300
11.5733	-4797	-162	-388	472	-300
11.584	-4786	-165	-400	472	-302
11.5947	-4772	-166	-409	473	-301
11.6053	-4757	-169	-403	474	-300
11.616	-4742	-173	-402	473	-300
11.6267	-4726	-177	-409	474	-299
11.6373	-4711	-181	-414	472	-296
11.648	-4699	-185	-417	471	-296
11.6587	-4683	-188	-421	473	-297
11.6693	-4667	-190	-422	476	-296
11.68	-4652	-194	-423	477	-295
11.6907	-4639	-198	-428	477	-294
11.7013	-4625	-201	-438	477	-294
11.712	-4610	-204	-447	477	-295
11.7227	-4595	-209	-455	476	-298
11.7333	-4578	-213	-463	474	-299
11.744	-4560	-215	-469	473	-296
11.7547	-4541	-216	-477	473	-295
11.7653	-4523	-219	-484	475	-297
11.776	-4505	-221	-488	475	-298
11.7867	-4486	-221	-495	473	-297
11.7973	-4468	-223	-505	472	-296
11.808	-4448	-225	-513	473	-294
11.8187	-4427	-225	-516	472	-293
11.8293	-4408	-224	-521	473	-293
11.84	-4390	-224	-527	476	-294
11.8507	-4373	-222	-538	476	-293
11.8613	-4353	-222	-549	477	-293
11.872	-4333	-224	-558	479	-295
11.8827	-4314	-225	-568	481	-297
11.8933	-4296	-227	-580	480	-298
11.904	-4275	-228	-588	480	-298
11.9147	-4253	-227	-594	478	-298
11.9253	-4231	-226	-604	477	-301
11.936	-4212	-225	-615	479	-301
11.9467	-4192	-223	-628	480	-298
11.9573	-4169	-221	-638	478	-298
11.968	-4149	-219	-643	478	-297
11.9787	-4130	-218	-646	480	-296
11.9893	-4108	-218	-649	479	-293
12	-4086	-219	-652	478	-292
12.0107	-4062	-219	-659	477	-292
12.0213	-4040	-219	-666	477	-294
12.032	-4015	-218	-679	478	-293
12.0427	-3991	-216	-689	479	-294
12.0533	-3973	-214	-690	480	-294
12.064	-3954	-210	-696	478	-290
12.0747	-3934	-208	-699	475	-288
12.0853	-3914	-206	-698	478	-288
12.096	-3893	-205	-698	480	-290
12.1067	-3874	-203	-706	480	-293
12.1173	-3855	-200	-705	479	-294
12.128	-3834	-195	-699	477	-294
12.1387	-3812	-195	-704	474	-294
12.1493	-3794	-196	-703	472	-294
12.16	-3775	-195	-702	471	-293
12.1707	-3756	-193	-705	470	-294
12.1813	-3738	-191	-704	471	-297
12.192	-3719	-189	-695	471	-297
12.2027	-3698	-189	-685	472	-297
12.2133	-3678	-189	-683	471	-298
12.224	-3658	-189	-680	471	-299
12.2347	-3640	-187	-677	471	-301
12.2453	-3623	-185	-678	472	-301
12.256	-3605	-184	-680	472	-301
12.2667	-3584	-186	-679	470	-301
12.2773	-3565	-187	-682	468	-302
12.288	-3548	-185	-684	467	-304
12.2987	-3531	-186	-689	465	-305
12.3093	-3513	-187	-691	463	-306
12.32	-3497	-185	-686	465	-306
12.3307	-3481	-182	-681	469	-306
12.3413	-3464	-180	-678	470	-306
12.352	-3447	-179	-675	468	-308
12.3627	-3430	-180	-675	467	-308
12.3733	-3414	-180	-677	468	-309
12.384	-3399	-180	-679	469	-309
12.3947	-3385	-181	-682	467	-309
12.4053	-3373	-181	-686	464	-310
12.416	-3358	-182	-688	463	-309
12.4267	-3342	-182	-684	462	-308
12.4373	-3329	-180	-676	463	-308
12.448	-3315	-179	-675	464	-308
12.4587	-3301	-179	-682	465	-311
12.4693	-3289	-179	-684	467	-311
12.48	-3275	-177	-690	467	-309
12.4907	-3262	-175	-698	466	-311
12.5013	-3248	-174	-700	466	-315
12.512	-3236	-175	-698	465	-316
12.5227	-3226	-175	-691	463	-315
12.5333	-3216	-174	-689	460	-314
12.544	-3206	-174	-690	459	-313
12.5547	-3197	-174	-688	460	-314
12.5653	-3188	-173	-691	458	-316
12.576	-3180	-171	-692	457	-317
12.5867	-3174	-170	-692	456	-317
12.5973	-3166	-169	-697	457	-317
12.608	-3158	-168	-694	457	-317
12.6187	-3152	-168	-690	458	-317
12.6293	-3144	-168	-697	460	-318
12.64	-3140	-167	-702	459	-320
12.6507	-3134	-165	-704	459	-322
12.6613	-3127	-165	-715	460	-323
12.672	-3123	-166	-719	461	-324
12.6827	-3120	-167	-713	459	-325
12.6933	-3118	-168	-712	459	-326
12.704	-3115	-169	-712	458	-327
12.7147	-3112	-169	-717	459	-327
12.7253	-3110	-166	-724	459	-327
12.736	-3108	-164	-734	456	-328
12.7467	-3106	-164	-745	452	-329
12.7573	-3104	-164	-754	450	-328
12.768	-3103	-164	-764	447	-329
12.7787	-3105	-163	-776	443	-330
12.7893	-3102	-161	-787	439	-331
12.8	-3101	-157	-789	437	-332
12.8107	-3103	-157	-794	436	-335
12.8213	-3105	-159	-804	433	-337
12.832	-3107	-159	-813	430	-336
12.8427	-3109	-157	-824	427	-337
12.8533	-3110	-155	-835	421	-340
12.864	-3113	-154	-842	414	-344
12.8747	-3117	-152	-851	407	-347
12.8853	-3120	-150	-861	403	-349
12.896	-3122	-149	-863	401	-353
12.9067	-3127	-149	-862	395	-355
12.9173	-3133	-149	-873	389	-356
12.928	-3139	-148	-883	385	-356
12.9387	-3144	-147	-889	380	-359
12.9493	-3149	-146	-892	377	-361
12.96	-3152	-146	-898	373	-362
12.9707	-3157	-146	-903	369	-366
12.9813	-3162	-145	-911	365	-368
12.992	-3167	-147	-926	360	-369
13.0027	-3172	-148	-935	357	-373
13.0133	-3175	-144	-947	354	-374
13.024	-3180	-143	-961	349	-375
13.0347	-3186	-143	-969	347	-376
13.0453	-3190	-142	-972	345	-378
13.056	-3196	-139	-975	343	-381
13.0667	-3201	-137	-976	340	-383
13.0773	-3204	-137	-979	338	-385
13.088	-3207	-136	-982	333	-386
13.0987	-3213	-135	-978	331	-384
13.1093	-3220	-136	-985	331	-386
13.12	-3225	-135	-991	329	-387
13.1307	-3230	-132	-989	326	-388
13.1413	-3235	-131	-988	323	-391
13.152	-3243	-131	-991	319	-391
13.1627	-3248	-130	-989	317	-391
13.1733	-3252	-130	-986	316	-393
13.184	-3258	-130	-985	317	-394
13.1947	-3263	-130	-980	320	-395
13.2053	-3266	-130	-978	321	-397
13.216	-3270	-131	-980	322	-400
13.2267	-3274	-131	-972	321	-402
13.2373	-3278	-129	-965	320	-403
13.248	-3284	-128	-960	320	-405
13.2587	-3292	-129	-955	321	-404
13.2693	-3302	-129	-955	321	-402
13.28	-3308	-129	-950	323	-402
13.2907	-3315	-132	-945	327	-402
13.3013	-3322	-133	-937	330	-402
13.312	-3328	-131	-928	329	-402
13.3227	-3334	-130	-926	329	-402
13.3333	-3339	-129	-923	331	-402
13.344	-3345	-129	-921	332	-401
13.3547	-3352	-128	-914	334	-401
13.3653	-3360	-127	-910	337	-403
13.376	-3367	-127	-912	338	-405
13.3867	-3373	-127	-911	339	-407
13.3973	-3378	-127	-909	341	-408
13.408	-3383	-126	-905	345	-407
13.4187	-3389	-123	-900	346	-408
13.4293	-3397	-124	-891	345	-408
13.44	-3404	-124	-883	346	-407
13.4507	-3413	-124	-878	347	-407
13.4613	-3421	-126	-880	350	-406
13.472	-3428	-127	-885	353	-404
13.4827	-3438	-127	-889	353	-403
13.4933	-3447	-125	-890	353	-404
13.504	-3456	-124	-886	352	-404
13.5147	-3464	-123	-879	350	-403
13.5253	-3469	-123	-881	349	-403
13.536	-3475	-123	-879	350	-404
13.5467	-3484	-121	-870	350	-405
13.5573	-3491	-118	-864	352	-405
13.568	-3498	-118	-857	353	-406
13.5787	-3505	-119	-844	354	-405
13.5893	-3511	-120	-840	356	-403
13.6	-3520	-118	-844	356	-403
13.6107	-3530	-113	-848	354	-400
13.6213	-3537	-110	-849	354	-399
13.632	-3544	-107	-851	355	-402
13.6427	-3550	-101	-847	354	-404
13.6533	-3558	-95	-843	353	-405
13.664	-3566	-91	-847	355	-407
13.6747	-3576	-85	-852	356	-408
13.6853	-3585	-79	-849	356	-408
13.696	-3592	-73	-838	355	-409
13.7067	-3597	-67	-830	354	-408
13.7173	-3603	-58	-825	353	-408
13.728	-3609	-49	-823	354	-407
13.7387	-3616	-41	-818	354	-406
13.7493	-3624	-34	-819	352	-406
13.76	-3630	-27	-823	350	-406
13.7707	-3636	-20	-818	349	-403
13.7813	-3644	-13	-819	350	-401
13.792	-3651	-7	-822	351	-404
13.8027	-3658	-2	-813	351	-407
13.8133	-3667	1	-814	350	-410
13.824	-3674	4	-819	349	-409
13.8347	-3679	8	-816	350	-408
13.8453	-3686	12	-808	353	-408
13.856	-3691	16	-805	354	-406
13.8667	-3694	17	-808	355	-404
13.8773	-3699	18	-807	356	-401
13.888	-3705	20	-804	355	-401
13.8987	-3710	20	-804	356	-404
13.9093	-3716	18	-809	354	-405
13.92	-3721	15	-804	353	-406
13.9307	-3728	12	-791	355	-407
13.9413	-3733	10	-782	359	-407
13.952	-3738	7	-785	362	-405
13.9627	-3746	5	-789	364	-405
13.9733	-3752	1	-782	364	-404
13.984	-3756	-2	-778	363	-402
13.9947	-3761	-5	-777	364	-401
14.0053	-3768	-7	-775	363	-400
14.016	-3774	-11	-778	361	-401
14.0267	-3780	-14	-777	362	-403
14.0373	-3787	-15	-773	361	-403
14.048	-3794	-15	-767	360	-402
14.0587	-3800	-18	-758	361	-402
14.0693	-3807	-21	-752	364	-399
14.08	-3813	-23	-748	366	-399
14.0907	-3822	-26	-749	368	-399
14.1013	-3829	-29	-751	370	-399
14.112	-3831	-32	-751	370	-399
14.1227	-3833	-33	-747	369	-398
14.1333	-3838	-34	-741	372	-399
14.144	-3846	-37	-742	375	-400
14.1547	-3851	-40	-743	377	-400
14.1653	-3854	-43	-747	378	-401
14.176	-3860	-45	-752	378	-399
14.1867	-3867	-46	-755	380	-399
14.1973	-3872	-48	-750	380	-400
14.208	-3875	-49	-747	379	-400
14.2187	-3881	-52	-744	378	-401
14.2293	-3889	-54	-740	379	-401
14.24	-3894	-57	-741	382	-401
14.2507	-3900	-61	-738	381	-403
14.2613	-3906	-63	-733	381	-405
14.272	-3911	-64	-731	382	-404
14.2827	-3917	-64	-736	383	-401
14.2933	-3920	-66	-745	384	-399
14.304	-3924	-68	-745	383	-401
14.3147	-3929	-69	-740	383	-401
14.3253	-3935	-71	-737	384	-401
14.336	-3942	-74	-731	384	-402
14.3467	-3947	-79	-725	384	-402
14.3573	-3951	-82	-723	384	-402
14.368	-3956	-85	-722	385	-403
14.3787	-3959	-87	-721	385	-404
14.3893	-3965	-89	-724	386	-405
14.4	-3971	-90	-728	387	-404
14.4107	-3976	-93	-727	387	-404
14.4213	-3980	-95	-720	385	-405
14.432	-3984	-97	-719	385	-406
14.4427	-3989	-97	-721	384	-404
14.4533	-3993	-98	-719	384	-404
14.464	-3997	-100	-724	385	-404
14.4747	-4003	-100	-724	383	-403
14.4853	-4007	-103	-721	382	-404
14.496	-4012	-106	-717	384	-403
14.5067	-4014	-106	-715	386	-402
14.5173	-4017	-107	-716	387	-401
14.528	-4022	-107	-715	387	-400
14.5387	-4027	-106	-710	386	-399
14.5493	-4033	-106	-702	388	-402
14.56	-4038	-107	-706	391	-402
14.5707	-4044	-107	-706	396	-402
14.5813	-4047	-107	-700	399	-403
14.592	-4049	-106	-692	401	-402
14.6027	-4054	-104	-686	400	-401
14.6133	-4059	-101	-682	400	-401
14.624	-4062	-100	-677	403	-400
14.6347	-4062	-98	-679	404	-400
14.6453	-4061	-97	-678	406	-399
14.656	-4061	-96	-669	409	-397
14.6667	-4060	-93	-667	412	-393
14.6773	-4059	-85	-663	415	-386
14.688	-4058	-78	-652	421	-381
14.6987	-4059	-72	-641	428	-377
14.7093	-4060	-63	-630	435	-373
14.72	-4059	-54	-618	442	-367
14.7307	-4057	-46	-616	447	-361
14.7413	-4052	-39	-616	454	-352
14.752	-4050	-29	-608	465	-344
14.7627	-4048	-16	-593	474	-336
14.7733	-4045	-5	-579	482	-327
14.784	-4043	2	-575	490	-319
14.7947	-4039	10	-574	501	-309
14.8053	-4036	17	-568	511	-299
14.816	-4035	26	-561	520	-289
14.8267	-4032	34	-553	525	-279
14.8373	-4032	40	-544	530	-273
14.848	-4033	46	-547	536	-266
14.8587	-4032	53	-546	540	-256
14.8693	-4035	57	-545	545	-248
14.88	-4039	61	-549	552	-245
14.8907	-4041	65	-543	557	-243
14.9013	-4044	68	-533	559	-241
14.912	-4048	69	-530	559	-240
14.9227	-4054	70	-528	557	-239
14.9333	-4059	73	-527	555	-240
14.944	-4067	75	-532	555	-240
14.9547	-4073	75	-538	555	-241
14.9653	-4081	75	-544	555	-242
14.976	-4088	75	-548	552	-243
14.9867	-4096	75	-552	551	-245
14.9973	-4106	75	-555	550	-248
15.008	-4117	74	-557	545	-250

## Sheet: 2b
X	Y
52.41	1333546
98.97	2205069
200.19	3499389
500.54	8283439

## Sheet: 3a
X1	Y1	Y2	Y3	Y4	Y5
0	0	0	0	0	0
0.01067	0	0	0	0	0
0.02133	0	0	0	0	0
0.032	0	0	0	0	0
0.04267	0	0	0	0	0
0.05333	0	0	0	0	0
0.064	0	0	0	0	0
0.07467	0	0	0	0	0
0.08533	0	0	0	0	0
0.096	0	0	0	0	0
0.10667	0	0	0	0	0
0.11733	0	0	0	0	0
0.128	1	-1	-3	-3	6
0.13867	-1	-2	-6	-5	7
0.14933	-8	-5	-8	-7	4
0.16	-11	-7	-11	-11	7
0.17067	-10	-7	-14	-13	14
0.18133	-11	-11	-17	-12	15
0.192	-12	-15	-22	-11	12
0.20267	-13	-16	-26	-10	10
0.21333	-15	-16	-30	-8	7
0.224	-18	-18	-30	-8	5
0.23467	-23	-21	-30	-9	4
0.24533	-29	-24	-30	-11	3
0.256	-34	-22	-31	-14	4
0.26667	-38	-20	-34	-15	4
0.27733	-41	-19	-37	-16	4
0.288	-41	-24	-36	-18	3
0.29867	-47	-27	-34	-19	4
0.30933	-51	-25	-34	-20	5
0.32	-53	-25	-35	-25	5
0.33067	-56	-27	-33	-27	5
0.34133	-58	-27	-35	-29	5
0.352	-57	-26	-39	-29	7
0.36267	-59	-27	-39	-30	7
0.37333	-64	-30	-37	-30	6
0.384	-63	-31	-39	-28	5
0.39467	-65	-31	-39	-29	5
0.40533	-72	-32	-41	-29	3
0.416	-75	-35	-41	-29	-1
0.42667	-76	-36	-42	-33	-2
0.43733	-79	-34	-41	-35	-3
0.448	-84	-32	-39	-35	-6
0.45867	-87	-35	-38	-35	-7
0.46933	-88	-39	-37	-34	-5
0.48	-92	-40	-39	-35	-3
0.49067	-94	-39	-39	-37	-2
0.50133	-96	-41	-38	-36	-2
0.512	-99	-41	-40	-37	-4
0.52267	-101	-37	-42	-36	-4
0.53333	-102	-37	-43	-34	-4
0.544	-104	-36	-45	-35	-5
0.55467	-104	-33	-49	-35	-5
0.56533	-105	-35	-53	-34	-5
0.576	-109	-35	-54	-37	-3
0.58667	-112	-34	-52	-41	-2
0.59733	-113	-38	-49	-40	-5
0.608	-114	-39	-48	-37	-6
0.61867	-117	-36	-48	-38	-7
0.62933	-117	-34	-49	-40	-7
0.64	-116	-33	-49	-43	-7
0.65067	-115	-32	-50	-44	-6
0.66133	-114	-30	-49	-43	-6
0.672	-115	-27	-50	-44	-8
0.68267	-117	-27	-55	-44	-8
0.69333	-119	-29	-56	-41	-6
0.704	-121	-30	-55	-39	-3
0.71467	-123	-31	-56	-38	-2
0.72533	-127	-30	-57	-37	-1
0.736	-129	-28	-58	-37	2
0.74667	-131	-25	-60	-35	1
0.75733	-135	-23	-60	-33	-2
0.768	-136	-24	-59	-34	-2
0.77867	-137	-25	-64	-36	-2
0.78933	-141	-23	-66	-35	-3
0.8	-147	-23	-64	-35	-5
0.81067	-151	-21	-66	-35	-7
0.82133	-151	-17	-65	-33	-6
0.832	-153	-13	-63	-30	-2
0.84267	-154	-14	-62	-28	1
0.85333	-154	-17	-64	-29	3
0.864	-156	-17	-66	-31	3
0.87467	-158	-16	-70	-34	3
0.88533	-164	-18	-73	-38	2
0.896	-167	-18	-73	-41	4
0.90667	-165	-20	-75	-42	6
0.91733	-167	-22	-72	-41	4
0.928	-170	-23	-71	-40	4
0.93867	-173	-23	-73	-41	6
0.94933	-175	-23	-76	-43	7
0.96	-178	-23	-78	-42	11
0.97067	-181	-21	-77	-43	12
0.98133	-184	-19	-78	-45	11
0.992	-185	-17	-78	-44	12
1.00267	-182	-13	-76	-41	13
1.01333	-180	-12	-77	-38	15
1.024	-183	-14	-76	-38	17
1.03467	-184	-15	-77	-41	14
1.04533	-185	-16	-76	-44	16
1.056	-189	-13	-72	-43	18
1.06667	-191	-11	-67	-42	15
1.07733	-194	-14	-67	-44	17
1.088	-198	-18	-69	-45	19
1.09867	-202	-19	-74	-44	20
1.10933	-203	-17	-77	-42	20
1.12	-203	-16	-75	-41	17
1.13067	-204	-15	-75	-43	15
1.14133	-205	-15	-74	-45	13
1.152	-204	-15	-74	-48	14
1.16267	-202	-15	-74	-50	15
1.17333	-203	-15	-74	-48	14
1.184	-206	-14	-75	-47	16
1.19467	-207	-12	-74	-47	16
1.20533	-208	-13	-72	-45	14
1.216	-212	-15	-71	-44	13
1.22667	-215	-17	-73	-41	15
1.23733	-218	-21	-75	-39	14
1.248	-223	-20	-74	-37	16
1.25867	-224	-19	-71	-39	17
1.26933	-224	-24	-73	-38	15
1.28	-225	-25	-76	-35	14
1.29067	-229	-22	-74	-30	13
1.30133	-231	-21	-73	-26	13
1.312	-232	-22	-76	-25	13
1.32267	-234	-21	-84	-24	10
1.33333	-234	-16	-87	-22	7
1.344	-235	-13	-84	-20	9
1.35467	-237	-13	-83	-21	10
1.36533	-240	-11	-79	-22	11
1.376	-243	-12	-77	-19	8
1.38667	-246	-14	-80	-23	9
1.39733	-248	-13	-86	-27	13
1.408	-249	-13	-87	-28	14
1.41867	-248	-14	-88	-29	15
1.42933	-249	-16	-92	-26	14
1.44	-252	-16	-94	-25	16
1.45067	-253	-16	-93	-24	17
1.46133	-256	-13	-93	-24	17
1.472	-259	-12	-96	-24	16
1.48267	-258	-14	-96	-27	17
1.49333	-260	-15	-94	-29	19
1.504	-266	-18	-95	-30	20
1.51467	-266	-18	-97	-31	19
1.52533	-265	-16	-96	-28	18
1.536	-266	-13	-96	-24	19
1.54667	-266	-10	-95	-23	21
1.55733	-268	-10	-96	-21	22
1.568	-271	-11	-99	-20	22
1.57867	-273	-11	-99	-20	21
1.58933	-271	-9	-100	-20	24
1.6	-272	-7	-101	-20	28
1.61067	-274	-7	-102	-20	28
1.62133	-275	-7	-104	-23	28
1.632	-278	-6	-106	-25	31
1.64267	-280	-5	-108	-19	34
1.65333	-280	-2	-108	-19	36
1.664	-281	-2	-105	-21	37
1.67467	-287	-3	-104	-22	34
1.68533	-294	-1	-104	-23	30
1.696	-298	-2	-102	-23	32
1.70667	-301	-3	-100	-22	31
1.71733	-305	-2	-99	-23	29
1.728	-310	0	-98	-25	32
1.73867	-311	0	-96	-25	31
1.74933	-311	-1	-95	-21	33
1.76	-312	-1	-96	-19	37
1.77067	-313	2	-95	-20	38
1.78133	-314	5	-95	-20	38
1.792	-314	7	-95	-21	39
1.80267	-315	10	-95	-19	41
1.81333	-317	11	-97	-16	42
1.824	-319	9	-98	-15	41
1.83467	-321	7	-99	-14	41
1.84533	-323	9	-101	-13	41
1.856	-326	9	-100	-14	40
1.86667	-328	9	-102	-15	40
1.87733	-328	9	-103	-16	39
1.888	-329	12	-103	-16	38
1.89867	-331	18	-101	-16	36
1.90933	-335	22	-100	-17	36
1.92	-339	23	-100	-17	39
1.93067	-340	26	-101	-16	41
1.94133	-341	30	-102	-15	43
1.952	-344	31	-106	-14	45
1.96267	-347	31	-108	-14	46
1.97333	-352	32	-108	-14	43
1.984	-355	35	-107	-13	41
1.99467	-353	36	-105	-11	40
2.00533	-351	38	-104	-10	41
2.016	-350	42	-105	-11	43
2.02667	-354	44	-106	-13	43
2.03733	-358	43	-108	-14	43
2.048	-358	42	-111	-14	43
2.05867	-359	45	-112	-14	42
2.06933	-363	47	-115	-13	42
2.08	-364	50	-118	-10	42
2.09067	-364	54	-116	-9	41
2.10133	-366	53	-114	-9	41
2.112	-367	55	-112	-13	42
2.12267	-370	60	-111	-18	43
2.13333	-376	62	-112	-19	43
2.144	-381	62	-115	-18	43
2.15467	-382	61	-118	-16	43
2.16533	-383	63	-119	-13	43
2.176	-384	69	-120	-13	43
2.18667	-387	71	-121	-11	45
2.19733	-389	71	-120	-9	49
2.208	-389	73	-121	-11	54
2.21867	-395	75	-124	-13	58
2.22933	-399	75	-125	-14	58
2.24	-401	75	-126	-13	57
2.25067	-405	75	-130	-10	56
2.26133	-409	76	-131	-8	53
2.272	-409	77	-131	-7	52
2.28267	-411	76	-130	-7	53
2.29333	-414	76	-130	-4	53
2.304	-417	78	-133	0	49
2.31467	-419	78	-134	1	45
2.32533	-421	80	-132	-1	43
2.336	-424	84	-131	-2	44
2.34667	-428	85	-134	-4	44
2.35733	-431	85	-136	-6	42
2.368	-434	86	-134	-5	43
2.37867	-437	87	-134	-5	46
2.38933	-442	89	-137	-3	46
2.4	-444	89	-137	-1	46
2.41067	-445	92	-136	-1	46
2.42133	-443	95	-137	-3	49
2.432	-444	95	-138	-2	54
2.44267	-446	99	-138	-4	55
2.45333	-448	100	-138	-5	55
2.464	-451	100	-137	-2	55
2.47467	-454	104	-136	1	57
2.48533	-457	109	-137	-3	55
2.496	-460	108	-138	-5	54
2.50667	-464	110	-140	-3	55
2.51733	-467	117	-140	-1	56
2.528	-470	118	-140	-1	56
2.53867	-472	120	-142	-1	56
2.54933	-474	126	-140	-2	53
2.56	-476	130	-139	-1	55
2.57067	-477	132	-141	-1	57
2.58133	-479	132	-142	-4	57
2.592	-478	133	-141	-1	59
2.60267	-479	137	-139	3	59
2.61333	-483	140	-140	4	57
2.624	-486	142	-141	7	55
2.63467	-488	144	-141	12	53
2.64533	-490	145	-139	13	53
2.656	-491	147	-140	16	51
2.66667	-493	149	-143	19	52
2.67733	-492	150	-141	20	52
2.688	-492	150	-141	20	53
2.69867	-494	149	-142	20	55
2.70933	-496	153	-141	19	58
2.72	-500	155	-143	18	60
2.73067	-500	158	-145	16	60
2.74133	-500	159	-147	19	60
2.752	-502	161	-149	23	61
2.76267	-504	165	-150	23	60
2.77333	-507	167	-151	21	57
2.784	-510	165	-151	21	56
2.79467	-513	165	-152	23	54
2.80533	-515	168	-154	25	56
2.816	-519	170	-156	25	59
2.82667	-520	171	-160	23	60
2.83733	-522	173	-162	23	62
2.848	-523	178	-162	25	64
2.85867	-525	181	-164	27	65
2.86933	-526	184	-167	27	64
2.88	-528	185	-170	28	64
2.89067	-530	185	-169	29	64
2.90133	-533	185	-169	28	62
2.912	-535	188	-170	30	61
2.92267	-536	192	-170	33	64
2.93333	-539	194	-167	35	66
2.944	-540	198	-165	35	66
2.95467	-540	204	-165	33	65
2.96533	-543	207	-168	34	67
2.976	-547	209	-169	36	67
2.98667	-547	212	-168	36	64
2.99733	-548	215	-168	35	62
3.008	-550	217	-170	35	60
3.01867	-553	219	-172	35	61
3.02933	-556	221	-171	31	64
3.04	-555	225	-172	30	64
3.05067	-555	229	-175	29	63
3.06133	-554	232	-175	32	64
3.072	-557	235	-177	33	67
3.08267	-560	236	-179	30	69
3.09333	-559	237	-182	33	68
3.104	-563	240	-183	35	68
3.11467	-567	240	-187	33	67
3.12533	-570	242	-186	32	66
3.136	-572	245	-182	32	67
3.14667	-573	246	-181	34	67
3.15733	-578	249	-180	33	70
3.168	-581	253	-180	36	69
3.17867	-583	256	-183	39	69
3.18933	-586	256	-186	38	71
3.2	-587	255	-188	41	70
3.21067	-588	258	-189	42	71
3.22133	-588	264	-189	38	73
3.232	-588	270	-190	37	77
3.24267	-590	275	-192	39	76
3.25333	-594	281	-195	40	72
3.264	-597	285	-195	40	70
3.27467	-598	287	-193	38	69
3.28533	-598	288	-192	34	70
3.296	-599	288	-195	30	72
3.30667	-599	289	-199	31	73
3.31733	-599	291	-200	33	73
3.328	-602	293	-201	31	75
3.33867	-606	298	-201	29	79
3.34933	-610	306	-200	30	81
3.36	-614	310	-201	30	79
3.37067	-615	311	-203	29	77
3.38133	-617	315	-202	30	76
3.392	-617	314	-202	32	78
3.40267	-618	315	-202	36	83
3.41333	-620	318	-201	38	84
3.424	-622	322	-204	38	81
3.43467	-622	330	-203	37	77
3.44533	-623	336	-201	38	75
3.456	-629	339	-201	37	74
3.46667	-633	343	-199	34	74
3.47733	-634	346	-201	33	76
3.488	-633	348	-201	35	78
3.49867	-631	353	-203	35	76
3.50933	-631	353	-204	31	75
3.52	-632	355	-203	34	76
3.53067	-633	363	-205	39	80
3.54133	-635	370	-205	41	83
3.552	-637	372	-204	41	81
3.56267	-638	373	-203	41	81
3.57333	-638	378	-201	41	83
3.584	-639	384	-197	44	83
3.59467	-642	386	-196	47	81
3.60533	-644	388	-198	48	81
3.616	-647	393	-199	47	83
3.62667	-651	396	-201	44	83
3.63733	-654	398	-203	43	85
3.648	-658	402	-203	43	89
3.65867	-661	405	-201	40	89
3.66933	-661	406	-198	40	91
3.68	-659	409	-198	42	92
3.69067	-659	415	-203	43	89
3.70133	-662	421	-207	44	90
3.712	-663	426	-208	44	93
3.72267	-665	434	-210	43	92
3.73333	-668	442	-210	44	92
3.744	-669	443	-210	46	96
3.75467	-670	441	-209	47	96
3.76533	-671	443	-210	48	96
3.776	-673	447	-214	52	99
3.78667	-675	450	-218	55	98
3.79733	-677	456	-215	55	97
3.808	-679	459	-214	54	98
3.81867	-682	462	-216	55	98
3.82933	-687	466	-218	55	99
3.84	-692	470	-217	54	99
3.85067	-693	473	-218	56	101
3.86133	-694	475	-222	58	103
3.872	-695	479	-222	59	103
3.88267	-698	482	-219	61	103
3.89333	-700	488	-220	63	101
3.904	-704	493	-219	63	101
3.91467	-708	494	-218	64	100
3.92533	-709	499	-220	65	101
3.936	-710	504	-223	64	102
3.94667	-713	507	-224	64	99
3.95733	-718	508	-221	66	97
3.968	-718	510	-221	66	99
3.97867	-717	518	-221	66	100
3.98933	-720	524	-222	65	103
4	-724	526	-226	67	104
4.01067	-724	528	-229	69	104
4.02133	-724	533	-231	68	106
4.032	-723	536	-230	69	106
4.04267	-723	539	-232	72	104
4.05333	-725	548	-238	73	102
4.064	-728	556	-238	72	104
4.07467	-732	562	-235	73	108
4.08533	-734	566	-235	78	109
4.096	-735	568	-235	79	110
4.10667	-736	568	-235	75	112
4.11733	-735	570	-238	76	114
4.128	-736	574	-239	76	116
4.13867	-738	580	-237	73	116
4.14933	-739	586	-235	73	115
4.16	-740	591	-236	78	116
4.17067	-740	593	-237	81	118
4.18133	-740	595	-238	81	119
4.192	-741	599	-240	81	117
4.20267	-746	603	-243	82	116
4.21333	-749	606	-244	83	117
4.224	-752	610	-242	82	119
4.23467	-753	612	-244	81	118
4.24533	-752	615	-250	82	118
4.256	-752	620	-249	80	118
4.26667	-753	629	-251	79	121
4.27733	-754	638	-254	80	122
4.288	-756	641	-256	81	122
4.29867	-756	645	-256	84	123
4.30933	-757	650	-256	89	126
4.32	-761	653	-255	89	128
4.33067	-763	659	-258	85	127
4.34133	-764	665	-260	84	128
4.352	-766	670	-263	84	130
4.36267	-766	676	-264	85	130
4.37333	-764	678	-265	84	129
4.384	-763	683	-266	83	127
4.39467	-765	688	-265	84	128
4.40533	-771	693	-264	86	134
4.416	-774	700	-265	88	136
4.42667	-774	709	-267	86	135
4.43733	-770	715	-268	83	133
4.448	-766	719	-269	82	133
4.45867	-769	723	-276	81	135
4.46933	-773	727	-278	81	134
4.48	-775	733	-277	84	135
4.49067	-779	740	-279	85	136
4.50133	-783	746	-278	83	136
4.512	-782	749	-277	83	138
4.52267	-782	752	-276	81	141
4.53333	-786	759	-275	76	145
4.544	-793	766	-275	76	149
4.55467	-799	771	-275	78	148
4.56533	-801	777	-278	81	147
4.576	-803	784	-280	79	149
4.58667	-803	787	-280	75	152
4.59733	-802	791	-277	76	152
4.608	-803	796	-276	79	151
4.61867	-804	801	-279	82	154
4.62933	-804	805	-282	85	154
4.64	-806	811	-284	86	153
4.65067	-809	819	-286	84	155
4.66133	-810	823	-286	82	155
4.672	-813	826	-281	80	158
4.68267	-817	830	-280	83	158
4.69333	-819	834	-281	83	158
4.704	-820	839	-281	81	158
4.71467	-823	844	-280	80	156
4.72533	-826	851	-280	81	154
4.736	-828	855	-280	85	154
4.74667	-830	858	-281	86	154
4.75733	-829	864	-284	84	155
4.768	-827	867	-285	83	155
4.77867	-828	872	-287	83	157
4.78933	-829	877	-288	84	157
4.8	-830	884	-287	85	156
4.81067	-835	892	-286	84	155
4.82133	-840	897	-284	81	153
4.832	-842	900	-284	81	152
4.84267	-844	906	-286	83	152
4.85333	-851	913	-286	86	157
4.864	-855	919	-284	88	160
4.87467	-857	924	-285	89	161
4.88533	-857	930	-286	89	160
4.896	-856	931	-286	88	158
4.90667	-857	934	-288	88	161
4.91733	-858	941	-289	89	165
4.928	-858	946	-292	89	164
4.93867	-860	949	-295	88	161
4.94933	-860	953	-293	89	160
4.96	-861	957	-293	89	162
4.97067	-864	962	-297	87	164
4.98133	-868	970	-298	86	166
4.992	-872	976	-297	84	166
5.00267	-878	983	-299	82	168
5.01333	-879	988	-301	83	171
5.024	-880	989	-301	85	175
5.03467	-883	992	-301	86	177
5.04533	-884	999	-299	89	177
5.056	-884	1006	-297	92	177
5.06667	-884	1010	-300	89	173
5.07733	-887	1016	-300	88	172
5.088	-890	1024	-304	88	175
5.09867	-892	1031	-309	86	175
5.10933	-896	1036	-307	85	175
5.12	-897	1043	-304	84	177
5.13067	-896	1051	-303	87	175
5.14133	-900	1060	-302	89	170
5.152	-904	1069	-305	90	172
5.16267	-908	1073	-308	91	174
5.17333	-910	1076	-309	89	176
5.184	-909	1082	-308	87	179
5.19467	-914	1085	-308	89	180
5.20533	-917	1087	-311	93	180
5.216	-920	1089	-314	93	180
5.22667	-924	1093	-315	94	181
5.23733	-926	1100	-316	94	185
5.248	-930	1111	-317	95	190
5.25867	-933	1120	-318	95	194
5.26933	-934	1125	-322	96	198
5.28	-937	1129	-324	96	200
5.29067	-940	1136	-324	94	199
5.30133	-942	1142	-326	93	199
5.312	-942	1148	-325	94	199
5.32267	-943	1157	-326	95	198
5.33333	-944	1163	-328	95	198
5.344	-945	1168	-329	98	197
5.35467	-944	1176	-328	99	197
5.36533	-946	1182	-330	101	196
5.376	-949	1189	-331	108	197
5.38667	-950	1196	-329	112	197
5.39733	-949	1200	-331	111	198
5.408	-950	1207	-335	112	202
5.41867	-957	1215	-334	113	201
5.42933	-961	1220	-332	111	204
5.44	-964	1222	-332	111	205
5.45067	-966	1226	-331	112	206
5.46133	-967	1232	-327	112	208
5.472	-972	1237	-327	110	209
5.48267	-978	1243	-329	109	213
5.49333	-979	1246	-329	108	215
5.504	-980	1251	-328	107	217
5.51467	-983	1258	-328	106	221
5.52533	-982	1265	-331	105	222
5.536	-984	1275	-335	107	221
5.54667	-988	1283	-336	111	219
5.55733	-989	1290	-337	112	217
5.568	-988	1297	-342	113	216
5.57867	-985	1299	-343	115	217
5.58933	-986	1306	-342	116	216
5.6	-988	1316	-346	119	219
5.61067	-989	1323	-348	120	221
5.62133	-989	1329	-346	119	223
5.632	-992	1339	-344	117	224
5.64267	-996	1350	-346	116	220
5.65333	-998	1359	-349	117	221
5.664	-1003	1367	-352	115	224
5.67467	-1008	1373	-352	112	229
5.68533	-1007	1377	-352	111	228
5.696	-1009	1380	-348	112	226
5.70667	-1016	1386	-347	115	227
5.71733	-1019	1394	-347	117	230
5.728	-1022	1399	-345	116	236
5.73867	-1023	1400	-344	117	237
5.74933	-1021	1405	-345	118	236
5.76	-1023	1416	-347	117	235
5.77067	-1025	1426	-347	116	234
5.78133	-1026	1434	-348	113	233
5.792	-1026	1440	-352	114	235
5.80267	-1028	1446	-354	116	236
5.81333	-1031	1453	-354	116	236
5.824	-1034	1462	-354	116	234
5.83467	-1035	1470	-353	117	235
5.84533	-1034	1476	-354	115	241
5.856	-1035	1481	-358	114	245
5.86667	-1035	1488	-361	114	246
5.87733	-1038	1498	-361	116	246
5.888	-1040	1505	-361	117	244
5.89867	-1041	1510	-361	118	243
5.90933	-1043	1515	-363	119	241
5.92	-1045	1521	-364	116	238
5.93067	-1048	1526	-363	115	238
5.94133	-1048	1531	-365	119	240
5.952	-1048	1537	-366	124	240
5.96267	-1053	1543	-369	124	243
5.97333	-1058	1550	-368	122	246
5.984	-1060	1556	-366	121	245
5.99467	-1062	1562	-365	120	244
6.00533	-1063	1568	-363	121	244
6.016	-1062	1577	-364	126	244
6.02667	-1062	1587	-366	129	246
6.03733	-1063	1596	-366	129	247
6.048	-1060	1601	-369	128	244
6.05867	-1059	1607	-371	126	242
6.06933	-1063	1616	-371	126	242
6.08	-1065	1621	-370	125	244
6.09067	-1065	1625	-371	124	244
6.10133	-1066	1631	-371	122	244
6.112	-1066	1641	-370	119	245
6.12267	-1071	1651	-370	118	248
6.13333	-1073	1655	-369	120	249
6.144	-1078	1661	-374	121	251
6.15467	-1087	1671	-379	122	253
6.16533	-1090	1677	-384	122	253
6.176	-1092	1682	-388	123	255
6.18667	-1094	1688	-389	126	257
6.19733	-1095	1694	-385	126	257
6.208	-1097	1703	-382	124	256
6.21867	-1097	1710	-384	125	254
6.22933	-1100	1717	-386	124	254
6.24	-1106	1723	-385	121	255
6.25067	-1109	1726	-385	121	256
6.26133	-1108	1734	-390	124	254
6.272	-1107	1746	-396	127	253
6.28267	-1108	1754	-400	127	256
6.29333	-1110	1761	-404	127	259
6.304	-1114	1769	-404	128	261
6.31467	-1116	1779	-403	129	260
6.32533	-1119	1790	-404	130	259
6.336	-1121	1798	-404	133	262
6.34667	-1121	1805	-405	136	265
6.35733	-1121	1812	-406	136	263
6.368	-1121	1819	-406	135	261
6.37867	-1122	1827	-408	134	262
6.38933	-1119	1830	-410	130	265
6.4	-1118	1835	-410	130	265
6.41067	-1122	1842	-412	132	266
6.42133	-1124	1849	-416	131	266
6.432	-1124	1858	-418	129	266
6.44267	-1126	1864	-417	130	265
6.45333	-1128	1869	-418	131	265
6.464	-1130	1877	-421	131	269
6.47467	-1133	1889	-425	132	270
6.48533	-1134	1900	-427	135	266
6.496	-1135	1907	-428	135	266
6.50667	-1138	1912	-428	133	268
6.51733	-1139	1920	-430	132	267
6.528	-1140	1927	-429	131	268
6.53867	-1139	1933	-427	130	269
6.54933	-1137	1943	-428	129	272
6.56	-1139	1953	-430	130	276
6.57067	-1141	1958	-432	133	277
6.58133	-1145	1963	-434	136	279
6.592	-1148	1970	-439	138	279
6.60267	-1148	1979	-440	137	279
6.61333	-1148	1988	-439	137	279
6.624	-1150	1999	-436	140	279
6.63467	-1153	2009	-436	142	279
6.64533	-1155	2015	-438	140	281
6.656	-1158	2023	-442	140	286
6.66667	-1160	2033	-445	141	290
6.67733	-1162	2043	-445	139	288
6.688	-1165	2053	-443	137	288
6.69867	-1164	2060	-441	137	290
6.70933	-1164	2067	-443	138	291
6.72	-1170	2075	-445	138	290
6.73067	-1175	2079	-444	138	291
6.74133	-1177	2087	-446	135	292
6.752	-1178	2097	-450	134	293
6.76267	-1180	2104	-454	134	293
6.77333	-1182	2111	-458	135	292
6.784	-1185	2120	-458	136	291
6.79467	-1187	2130	-457	134	291
6.80533	-1187	2138	-457	134	292
6.816	-1187	2144	-458	135	295
6.82667	-1188	2151	-455	135	295
6.83733	-1190	2157	-453	137	297
6.848	-1191	2164	-454	140	299
6.85867	-1191	2172	-455	139	300
6.86933	-1192	2179	-455	138	301
6.88	-1194	2185	-455	135	303
6.89067	-1196	2192	-457	135	305
6.90133	-1198	2199	-457	136	307
6.912	-1199	2206	-458	140	311
6.92267	-1202	2215	-459	140	312
6.93333	-1207	2223	-462	137	314
6.944	-1209	2231	-462	140	315
6.95467	-1209	2236	-464	142	314
6.96533	-1212	2241	-467	141	315
6.976	-1216	2248	-467	142	318
6.98667	-1220	2257	-467	143	324
6.99733	-1222	2267	-472	144	325
7.008	-1224	2275	-478	146	326
7.01867	-1224	2283	-481	148	327
7.02933	-1226	2289	-478	148	325
7.04	-1226	2295	-476	149	324
7.05067	-1226	2305	-474	150	327
7.06133	-1231	2314	-472	149	329
7.072	-1238	2322	-472	149	329
7.08267	-1244	2330	-474	147	330
7.09333	-1245	2338	-475	146	330
7.104	-1245	2346	-478	148	328
7.11467	-1247	2354	-478	149	326
7.12533	-1248	2364	-478	148	323
7.136	-1248	2373	-481	148	319
7.14667	-1250	2381	-481	148	318
7.15733	-1251	2388	-480	145	318
7.168	-1251	2398	-482	144	318
7.17867	-1254	2408	-482	146	320
7.18933	-1256	2417	-481	146	321
7.2	-1258	2424	-480	144	321
7.21067	-1262	2432	-481	141	319
7.22133	-1269	2442	-484	141	318
7.232	-1275	2453	-486	142	318
7.24267	-1278	2463	-485	142	319
7.25333	-1277	2471	-484	144	320
7.264	-1278	2479	-484	147	319
7.27467	-1280	2486	-487	146	318
7.28533	-1279	2496	-490	142	321
7.296	-1281	2506	-490	138	322
7.30667	-1280	2513	-489	137	319
7.31733	-1279	2518	-490	139	317
7.328	-1281	2526	-494	141	317
7.33867	-1281	2536	-498	145	316
7.34933	-1284	2545	-499	147	319
7.36	-1287	2550	-498	146	320
7.37067	-1291	2554	-498	147	319
7.38133	-1294	2561	-498	151	317
7.392	-1294	2570	-496	153	320
7.40267	-1297	2578	-497	154	324
7.41333	-1298	2585	-502	153	324
7.424	-1299	2593	-505	149	324
7.43467	-1301	2599	-508	148	327
7.44533	-1302	2603	-512	150	326
7.456	-1304	2610	-511	152	324
7.46667	-1306	2621	-512	152	326
7.47733	-1309	2633	-513	151	326
7.488	-1311	2642	-514	151	325
7.49867	-1317	2647	-517	152	326
7.50933	-1318	2651	-518	155	328
7.52	-1318	2657	-517	158	329
7.53067	-1321	2666	-518	154	331
7.54133	-1325	2678	-520	153	332
7.552	-1325	2686	-524	155	332
7.56267	-1325	2692	-530	159	333
7.57333	-1328	2701	-532	158	333
7.584	-1330	2710	-532	157	332
7.59467	-1331	2719	-534	155	331
7.60533	-1331	2730	-534	153	332
7.616	-1331	2739	-534	151	333
7.62667	-1331	2747	-534	149	334
7.63733	-1332	2757	-533	150	336
7.648	-1333	2765	-533	151	339
7.65867	-1334	2771	-535	151	339
7.66933	-1335	2779	-534	151	339
7.68	-1339	2786	-533	151	340
7.69067	-1342	2792	-534	148	340
7.70133	-1342	2801	-538	144	339
7.712	-1344	2810	-541	141	339
7.72267	-1342	2816	-544	139	340
7.73333	-1342	2824	-546	138	343
7.744	-1349	2831	-548	135	346
7.75467	-1352	2839	-550	135	346
7.76533	-1352	2849	-551	136	346
7.776	-1352	2861	-552	138	346
7.78667	-1352	2871	-551	140	345
7.79733	-1350	2879	-552	140	345
7.808	-1350	2889	-553	141	344
7.81867	-1351	2899	-555	141	344
7.82933	-1354	2906	-559	138	348
7.84	-1355	2914	-561	139	348
7.85067	-1357	2924	-559	141	348
7.86133	-1360	2932	-561	140	352
7.872	-1360	2942	-564	141	357
7.88267	-1361	2953	-567	144	360
7.89333	-1359	2960	-568	144	363
7.904	-1359	2966	-570	143	362
7.91467	-1360	2975	-572	139	358
7.92533	-1359	2984	-572	137	359
7.936	-1364	2990	-572	139	363
7.94667	-1368	2996	-571	139	363
7.95733	-1369	3004	-571	139	360
7.968	-1368	3013	-574	137	357
7.97867	-1368	3022	-574	137	356
7.98933	-1369	3035	-574	139	358
8	-1370	3049	-572	138	359
8.01067	-1369	3059	-572	138	359
8.02133	-1368	3064	-572	138	362
8.032	-1369	3071	-573	136	362
8.04267	-1371	3081	-578	134	362
8.05333	-1373	3090	-580	134	364
8.064	-1373	3094	-580	132	364
8.07467	-1373	3100	-581	132	364
8.08533	-1374	3110	-581	133	366
8.096	-1377	3119	-584	133	367
8.10667	-1380	3127	-584	136	368
8.11733	-1384	3135	-584	137	367
8.128	-1387	3144	-587	135	367
8.13867	-1390	3152	-590	135	370
8.14933	-1392	3157	-590	137	373
8.16	-1392	3164	-591	139	376
8.17067	-1394	3172	-593	139	379
8.18133	-1394	3182	-598	138	380
8.192	-1393	3192	-603	136	380
8.20267	-1392	3203	-603	136	381
8.21333	-1394	3213	-602	137	384
8.224	-1398	3218	-598	138	384
8.23467	-1398	3227	-597	138	383
8.24533	-1398	3238	-599	137	386
8.256	-1401	3247	-601	136	388
8.26667	-1408	3256	-603	136	389
8.27733	-1408	3263	-603	136	391
8.288	-1409	3266	-605	138	395
8.29867	-1411	3272	-610	138	397
8.30933	-1412	3282	-614	138	397
8.32	-1415	3290	-614	138	396
8.33067	-1418	3299	-612	137	396
8.34133	-1419	3311	-613	136	397
8.352	-1419	3319	-616	136	397
8.36267	-1417	3326	-616	137	398
8.37333	-1417	3339	-616	139	400
8.384	-1417	3346	-618	139	402
8.39467	-1417	3353	-620	138	405
8.40533	-1417	3361	-618	136	405
8.416	-1418	3368	-621	136	403
8.42667	-1423	3376	-627	139	403
8.43733	-1427	3387	-627	142	404
8.448	-1428	3396	-629	145	402
8.45867	-1427	3404	-630	147	403
8.46933	-1431	3413	-634	146	403
8.48	-1435	3422	-640	144	401
8.49067	-1436	3431	-643	140	400
8.50133	-1439	3439	-645	140	402
8.512	-1441	3448	-646	140	401
8.52267	-1442	3457	-646	140	403
8.53333	-1445	3467	-644	140	407
8.544	-1446	3479	-643	139	409
8.55467	-1446	3490	-644	139	407
8.56533	-1444	3499	-645	138	405
8.576	-1444	3507	-646	139	405
8.58667	-1448	3518	-647	143	404
8.59733	-1453	3530	-647	143	404
8.608	-1456	3540	-649	141	405
8.61867	-1458	3552	-651	139	405
8.62933	-1460	3563	-651	136	403
8.64	-1462	3571	-652	134	401
8.65067	-1463	3578	-652	133	398
8.66133	-1466	3585	-650	133	400
8.672	-1470	3592	-653	134	403
8.68267	-1469	3597	-655	136	408
8.69333	-1467	3604	-655	136	413
8.704	-1471	3613	-656	136	413
8.71467	-1477	3621	-656	134	411
8.72533	-1481	3630	-654	134	412
8.736	-1482	3642	-653	136	413
8.74667	-1482	3651	-656	135	413
8.75733	-1485	3658	-658	133	414
8.768	-1493	3668	-660	131	414
8.77867	-1496	3678	-663	131	412
8.78933	-1497	3688	-663	131	414
8.8	-1498	3699	-660	130	418
8.81067	-1500	3707	-656	129	420
8.82133	-1504	3715	-658	129	419
8.832	-1508	3723	-663	129	418
8.84267	-1509	3733	-664	130	419
8.85333	-1508	3743	-665	133	419
8.864	-1508	3754	-666	133	423
8.87467	-1507	3765	-667	132	424
8.88533	-1506	3774	-667	132	423
8.896	-1505	3785	-668	134	423
8.90667	-1506	3797	-670	135	423
8.91733	-1508	3807	-672	133	424
8.928	-1510	3814	-678	130	425
8.93867	-1512	3821	-682	128	428
8.94933	-1514	3828	-682	126	430
8.96	-1517	3838	-682	125	431
8.97067	-1520	3846	-684	126	433
8.98133	-1524	3856	-682	128	435
8.992	-1526	3864	-683	131	433
9.00267	-1524	3872	-687	133	430
9.01333	-1522	3882	-690	132	429
9.024	-1524	3888	-692	131	431
9.03467	-1526	3898	-695	131	432
9.04533	-1529	3908	-694	130	433
9.056	-1531	3914	-690	128	434
9.06667	-1535	3923	-689	127	433
9.07733	-1538	3932	-691	125	431
9.088	-1539	3939	-694	124	434
9.09867	-1540	3944	-697	122	438
9.10933	-1543	3951	-701	120	440
9.12	-1546	3959	-702	123	440
9.13067	-1546	3964	-701	125	441
9.14133	-1548	3970	-702	126	442
9.152	-1549	3975	-702	126	441
9.16267	-1546	3982	-702	124	444
9.17333	-1549	3991	-701	124	449
9.184	-1554	4001	-702	124	454
9.19467	-1554	4011	-702	124	456
9.20533	-1549	4020	-702	125	454
9.216	-1548	4030	-705	127	453
9.22667	-1549	4037	-707	129	452
9.23733	-1554	4045	-711	129	453
9.248	-1560	4055	-711	129	454
9.25867	-1565	4065	-709	129	454
9.26933	-1570	4074	-710	127	453
9.28	-1575	4080	-710	128	454
9.29067	-1579	4088	-716	131	456
9.30133	-1584	4096	-722	131	458
9.312	-1586	4106	-723	130	461
9.32267	-1586	4117	-725	131	463
9.33333	-1588	4122	-728	134	461
9.344	-1588	4126	-731	133	459
9.35467	-1586	4133	-734	132	458
9.36533	-1586	4143	-735	133	458
9.376	-1589	4152	-735	133	458
9.38667	-1590	4160	-738	131	460
9.39733	-1591	4170	-739	132	464
9.408	-1596	4180	-739	135	466
9.41867	-1600	4190	-739	136	461
9.42933	-1602	4199	-741	135	461
9.44	-1606	4206	-744	133	467
9.45067	-1610	4212	-746	131	469
9.46133	-1614	4219	-747	132	470
9.472	-1616	4230	-747	132	471
9.48267	-1617	4238	-750	132	472
9.49333	-1617	4246	-752	129	473
9.504	-1620	4253	-752	129	476
9.51467	-1622	4259	-751	131	478
9.52533	-1621	4270	-750	130	479
9.536	-1621	4282	-752	131	479
9.54667	-1619	4290	-753	131	482
9.55733	-1620	4297	-752	128	487
9.568	-1620	4304	-753	127	487
9.57867	-1622	4314	-756	130	486
9.58933	-1626	4325	-757	129	487
9.6	-1629	4334	-758	125	484
9.61067	-1629	4340	-762	124	483
9.62133	-1628	4347	-767	126	486
9.632	-1628	4352	-769	129	488
9.64267	-1623	4359	-769	129	492
9.65333	-1623	4366	-770	129	498
9.664	-1628	4372	-772	129	502
9.67467	-1630	4379	-773	126	502
9.68533	-1630	4387	-773	124	503
9.696	-1631	4394	-770	122	505
9.70667	-1634	4401	-769	118	506
9.71733	-1635	4410	-770	116	508
9.728	-1638	4420	-772	116	507
9.73867	-1640	4429	-776	116	508
9.74933	-1642	4439	-777	116	510
9.76	-1648	4445	-778	117	509
9.77067	-1646	4449	-779	117	509
9.78133	-1642	4455	-780	117	507
9.792	-1643	4463	-784	116	508
9.80267	-1643	4472	-787	113	511
9.81333	-1642	4480	-788	111	513
9.824	-1644	4486	-790	110	516
9.83467	-1646	4492	-792	109	518
9.84533	-1646	4500	-796	107	519
9.856	-1649	4506	-799	106	519
9.86667	-1653	4512	-799	109	518
9.87733	-1655	4524	-798	111	519
9.888	-1657	4536	-796	111	519
9.89867	-1659	4544	-794	110	519
9.90933	-1660	4553	-795	110	520
9.92	-1661	4563	-795	112	522
9.93067	-1663	4571	-797	111	523
9.94133	-1665	4578	-801	109	525
9.952	-1665	4587	-804	107	526
9.96267	-1669	4597	-806	109	526
9.97333	-1675	4606	-808	112	527
9.984	-1680	4612	-812	112	530
9.99467	-1681	4618	-815	113	529
10.0053	-1681	4629	-815	112	529
10.016	-1685	4641	-815	108	527
10.0267	-1689	4648	-815	105	526
10.0373	-1690	4652	-817	105	529
10.048	-1692	4657	-818	104	531
10.0587	-1695	4662	-817	102	531
10.0693	-1693	4667	-816	100	533
10.08	-1688	4675	-817	100	534
10.0907	-1687	4682	-822	100	534
10.1013	-1689	4688	-824	99	538
10.112	-1687	4697	-825	101	538
10.1227	-1688	4706	-825	103	535
10.1333	-1687	4713	-827	105	532
10.144	-1684	4720	-827	104	532
10.1547	-1682	4728	-823	101	533
10.1653	-1681	4736	-820	100	533
10.176	-1683	4743	-821	101	534
10.1867	-1687	4747	-823	102	534
10.1973	-1692	4752	-823	102	534
10.208	-1694	4762	-824	102	534
10.2187	-1695	4774	-822	106	536
10.2293	-1697	4782	-819	104	539
10.24	-1695	4789	-820	100	543
10.2507	-1695	4798	-822	98	544
10.2613	-1697	4805	-825	97	546
10.272	-1699	4810	-830	96	548
10.2827	-1702	4817	-831	96	549
10.2933	-1705	4825	-832	98	549
10.304	-1704	4833	-833	100	551
10.3147	-1707	4839	-832	98	553
10.3253	-1711	4848	-831	100	553
10.336	-1714	4855	-833	103	552
10.3467	-1715	4860	-833	102	549
10.3573	-1715	4867	-833	101	551
10.368	-1716	4875	-835	101	554
10.3787	-1717	4884	-837	100	556
10.3893	-1718	4892	-840	96	558
10.4	-1719	4898	-842	95	557
10.4107	-1722	4904	-843	96	555
10.4213	-1725	4911	-844	95	555
10.432	-1727	4917	-846	94	557
10.4427	-1731	4923	-847	93	557
10.4533	-1732	4934	-847	91	557
10.464	-1733	4941	-850	89	559
10.4747	-1737	4951	-852	89	560
10.4853	-1739	4964	-852	90	557
10.496	-1741	4974	-852	94	557
10.5067	-1747	4984	-853	96	562
10.5173	-1747	4993	-852	101	565
10.528	-1745	5002	-851	102	566
10.5387	-1746	5010	-854	100	568
10.5493	-1747	5016	-857	99	572
10.56	-1748	5023	-856	98	573
10.5707	-1748	5031	-857	96	573
10.5813	-1748	5037	-856	91	572
10.592	-1749	5046	-858	89	572
10.6027	-1751	5054	-863	93	574
10.6133	-1751	5063	-865	97	578
10.624	-1750	5072	-864	95	583
10.6347	-1751	5080	-865	91	584
10.6453	-1754	5087	-866	92	584
10.656	-1758	5092	-868	92	583
10.6667	-1763	5099	-868	89	583
10.6773	-1765	5107	-867	88	584
10.688	-1764	5116	-869	89	585
10.6987	-1762	5124	-873	89	587
10.7093	-1763	5130	-877	88	590
10.72	-1765	5138	-881	91	592
10.7307	-1764	5147	-883	91	594
10.7413	-1766	5153	-884	88	595
10.752	-1767	5158	-884	84	596
10.7627	-1766	5166	-885	83	598
10.7733	-1763	5175	-887	85	598
10.784	-1762	5184	-888	87	597
10.7947	-1764	5188	-893	87	595
10.8053	-1764	5196	-896	87	594
10.816	-1764	5206	-894	89	592
10.8267	-1767	5214	-893	90	592
10.8373	-1773	5217	-894	87	592
10.848	-1774	5221	-894	84	593
10.8587	-1773	5228	-895	84	594
10.8693	-1774	5237	-896	82	595
10.88	-1775	5244	-896	79	596
10.8907	-1779	5250	-898	77	598
10.9013	-1780	5253	-900	78	600
10.912	-1777	5261	-903	79	603
10.9227	-1775	5271	-903	78	602
10.9333	-1773	5275	-901	78	604
10.944	-1776	5280	-903	77	607
10.9547	-1780	5286	-903	75	606
10.9653	-1780	5292	-904	76	605
10.976	-1779	5303	-906	79	609
10.9867	-1777	5311	-907	79	607
10.9973	-1778	5313	-909	78	605
11.008	-1781	5317	-915	75	608
11.0187	-1783	5325	-916	70	610
11.0293	-1785	5333	-916	70	614
11.04	-1788	5338	-919	70	617
11.0507	-1790	5345	-920	69	615
11.0613	-1788	5348	-918	67	617
11.072	-1787	5355	-918	64	620
11.0827	-1791	5364	-921	62	622
11.0933	-1794	5371	-922	61	621
11.104	-1798	5379	-920	60	623
11.1147	-1804	5385	-920	59	626
11.1253	-1808	5389	-924	56	626
11.136	-1809	5397	-927	54	626
11.1467	-1806	5405	-927	55	628
11.1573	-1807	5413	-927	58	630
11.168	-1810	5422	-928	58	634
11.1787	-1810	5430	-927	54	636
11.1893	-1809	5439	-928	53	636
11.2	-1810	5444	-928	51	637
11.2107	-1810	5451	-930	48	637
11.2213	-1813	5461	-933	47	639
11.232	-1819	5466	-935	47	642
11.2427	-1824	5469	-936	46	642
11.2533	-1826	5477	-937	42	641
11.264	-1827	5488	-938	40	639
11.2747	-1830	5494	-938	39	641
11.2853	-1832	5496	-939	39	644
11.296	-1837	5502	-939	39	643
11.3067	-1838	5508	-940	40	642
11.3173	-1834	5515	-944	43	640
11.328	-1837	5519	-946	47	639
11.3387	-1841	5524	-947	47	640
11.3493	-1843	5533	-948	45	641
11.36	-1844	5539	-948	44	642
11.3707	-1846	5544	-949	43	642
11.3813	-1848	5548	-951	43	642
11.392	-1849	5555	-956	39	642
11.4027	-1848	5559	-956	36	642
11.4133	-1852	5560	-956	40	644
11.424	-1857	5566	-959	38	645
11.4347	-1858	5574	-960	36	645
11.4453	-1860	5580	-959	35	643
11.456	-1862	5585	-958	35	642
11.4667	-1865	5590	-958	38	645
11.4773	-1868	5596	-958	39	648
11.488	-1870	5600	-958	40	646
11.4987	-1871	5604	-958	41	640
11.5093	-1871	5609	-958	38	638
11.52	-1872	5617	-960	36	641
11.5307	-1874	5624	-962	39	644
11.5413	-1877	5628	-968	41	645
11.552	-1880	5636	-974	43	646
11.5627	-1881	5644	-977	47	648
11.5733	-1883	5651	-977	49	646
11.584	-1884	5657	-974	48	646
11.5947	-1885	5663	-975	47	646
11.6053	-1889	5670	-977	45	646
11.616	-1892	5680	-978	44	651
11.6267	-1893	5687	-979	48	653
11.6373	-1895	5693	-980	48	654
11.648	-1899	5699	-983	47	654
11.6587	-1901	5707	-985	45	655
11.6693	-1900	5716	-984	43	661
11.68	-1900	5724	-984	42	664
11.6907	-1904	5728	-986	43	661
11.7013	-1903	5734	-988	46	658
11.712	-1902	5741	-991	46	657
11.7227	-1905	5747	-991	43	659
11.7333	-1907	5755	-990	44	662
11.744	-1908	5763	-990	43	660
11.7547	-1912	5769	-988	42	658
11.7653	-1915	5777	-988	41	658
11.776	-1916	5785	-991	40	660
11.7867	-1921	5791	-994	38	661
11.7973	-1926	5798	-995	35	660
11.808	-1928	5802	-997	33	660
11.8187	-1929	5807	-1003	31	661
11.8293	-1929	5812	-1006	30	663
11.84	-1929	5815	-1005	32	665
11.8507	-1935	5820	-1006	30	668
11.8613	-1935	5828	-1006	28	672
11.872	-1936	5836	-1007	26	678
11.8827	-1942	5841	-1008	23	680
11.8933	-1947	5844	-1009	26	679
11.904	-1950	5849	-1008	28	679
11.9147	-1951	5857	-1012	25	678
11.9253	-1951	5867	-1018	23	676
11.936	-1954	5874	-1019	21	677
11.9467	-1956	5875	-1019	21	676
11.9573	-1956	5876	-1023	19	677
11.968	-1956	5880	-1025	17	680
11.9787	-1957	5886	-1026	14	681
11.9893	-1958	5891	-1025	12	683
12	-1960	5899	-1026	11	684
12.0107	-1962	5908	-1026	13	688
12.0213	-1965	5917	-1025	20	693
12.032	-1966	5923	-1026	27	696
12.0427	-1966	5931	-1029	28	696
12.0533	-1967	5938	-1029	25	696
12.064	-1971	5944	-1029	25	696
12.0747	-1974	5949	-1032	28	698
12.0853	-1974	5951	-1035	28	700
12.096	-1975	5951	-1039	27	700
12.1067	-1975	5957	-1038	27	701
12.1173	-1979	5962	-1036	29	704
12.128	-1982	5970	-1037	27	706
12.1387	-1983	5979	-1038	28	706
12.1493	-1985	5984	-1037	28	707
12.16	-1986	5987	-1041	25	707
12.1707	-1982	5989	-1046	22	705
12.1813	-1981	5994	-1047	21	705
12.192	-1985	6001	-1046	25	709
12.2027	-1988	6006	-1048	25	710
12.2133	-1988	6013	-1051	22	709
12.224	-1989	6018	-1050	23	711
12.2347	-1993	6021	-1049	23	714
12.2453	-1995	6023	-1051	21	712
12.256	-1993	6026	-1056	20	713
12.2667	-1994	6032	-1061	18	716
12.2773	-1999	6038	-1062	14	719
12.288	-2001	6044	-1062	14	720
12.2987	-2001	6050	-1062	16	722
12.3093	-2003	6055	-1064	18	724
12.32	-2008	6058	-1068	16	724
12.3307	-2010	6062	-1071	14	724
12.3413	-2010	6068	-1073	15	726
12.352	-2012	6074	-1072	16	729
12.3627	-2011	6082	-1072	15	729
12.3733	-2009	6090	-1075	13	729
12.384	-2008	6093	-1073	13	732
12.3947	-2006	6098	-1074	12	733
12.4053	-2006	6103	-1078	10	731
12.416	-2011	6107	-1080	9	729
12.4267	-2017	6110	-1082	10	731
12.4373	-2021	6115	-1083	10	737
12.448	-2021	6125	-1084	9	739
12.4587	-2021	6134	-1083	11	739
12.4693	-2021	6141	-1080	12	739
12.48	-2023	6148	-1083	13	739
12.4907	-2024	6153	-1087	13	742
12.5013	-2025	6159	-1087	12	743
12.512	-2027	6165	-1088	12	745
12.5227	-2031	6171	-1092	11	749
12.5333	-2036	6180	-1095	13	750
12.544	-2038	6189	-1094	15	753
12.5547	-2038	6192	-1093	13	758
12.5653	-2036	6196	-1092	10	758
12.576	-2036	6202	-1093	8	755
12.5867	-2040	6207	-1094	8	753
12.5973	-2043	6214	-1095	8	753
12.608	-2043	6220	-1098	8	756
12.6187	-2046	6223	-1101	10	759
12.6293	-2048	6229	-1101	13	758
12.64	-2048	6237	-1100	12	760
12.6507	-2048	6241	-1100	11	764
12.6613	-2050	6241	-1101	13	764
12.672	-2053	6243	-1101	13	766
12.6827	-2055	6248	-1099	14	767
12.6933	-2058	6252	-1099	13	767
12.704	-2061	6252	-1103	10	769
12.7147	-2060	6254	-1108	8	771
12.7253	-2062	6258	-1110	6	773
12.736	-2062	6265	-1113	5	778
12.7467	-2063	6272	-1117	7	779
12.7573	-2066	6279	-1119	4	779
12.768	-2067	6281	-1120	2	780
12.7787	-2067	6286	-1119	4	779
12.7893	-2070	6295	-1118	3	780
12.8	-2075	6299	-1118	2	780
12.8107	-2078	6301	-1121	3	781
12.8213	-2076	6308	-1123	1	784
12.832	-2076	6313	-1122	-1	786
12.8427	-2078	6318	-1121	-1	791
12.8533	-2079	6328	-1123	-4	794
12.864	-2080	6334	-1126	-6	795
12.8747	-2083	6338	-1126	-8	796
12.8853	-2089	6343	-1124	-7	794
12.896	-2091	6347	-1123	-3	795
12.9067	-2093	6350	-1123	-2	798
12.9173	-2094	6353	-1125	-4	797
12.928	-2096	6356	-1127	-6	795
12.9387	-2099	6359	-1128	-8	795
12.9493	-2102	6363	-1129	-8	795
12.96	-2106	6368	-1130	-7	795
12.9707	-2105	6371	-1131	-5	797
12.9813	-2102	6375	-1133	-5	798
12.992	-2101	6379	-1132	-6	802
13.0027	-2102	6382	-1131	-6	804
13.0133	-2101	6389	-1132	-4	805
13.024	-2102	6398	-1133	0	807
13.0347	-2105	6403	-1137	-1	810
13.0453	-2105	6406	-1141	-5	815
13.056	-2109	6411	-1142	-7	816
13.0667	-2111	6414	-1147	-7	816
13.0773	-2110	6417	-1149	-8	818
13.088	-2110	6418	-1148	-8	819
13.0987	-2111	6419	-1149	-7	821
13.1093	-2116	6423	-1151	-5	823
13.12	-2116	6431	-1155	-7	826
13.1307	-2114	6436	-1159	-9	827
13.1413	-2117	6439	-1161	-9	828
13.152	-2119	6443	-1161	-8	829
13.1627	-2118	6448	-1160	-9	829
13.1733	-2118	6452	-1160	-11	832
13.184	-2118	6456	-1162	-9	833
13.1947	-2118	6459	-1160	-9	832
13.2053	-2122	6465	-1161	-10	831
13.216	-2125	6471	-1165	-12	836
13.2267	-2126	6477	-1165	-12	839
13.2373	-2126	6488	-1164	-12	838
13.248	-2128	6495	-1165	-13	836
13.2587	-2129	6498	-1166	-14	834
13.2693	-2129	6503	-1168	-13	834
13.28	-2131	6509	-1167	-15	838
13.2907	-2131	6512	-1168	-15	844
13.3013	-2130	6515	-1169	-16	846
13.312	-2130	6518	-1171	-16	845
13.3227	-2131	6521	-1173	-13	851
13.3333	-2132	6524	-1173	-11	856
13.344	-2135	6528	-1173	-9	857
13.3547	-2137	6530	-1177	-9	859
13.3653	-2138	6532	-1179	-12	857
13.376	-2141	6540	-1180	-15	857
13.3867	-2143	6548	-1183	-16	860
13.3973	-2146	6554	-1185	-18	859
13.408	-2151	6559	-1186	-19	861
13.4187	-2153	6566	-1186	-20	864
13.4293	-2152	6572	-1186	-19	867
13.44	-2153	6576	-1185	-19	869
13.4507	-2155	6580	-1189	-18	871
13.4613	-2156	6587	-1190	-18	874
13.472	-2156	6594	-1188	-19	873
13.4827	-2155	6598	-1190	-21	872
13.4933	-2160	6600	-1194	-22	873
13.504	-2166	6606	-1197	-22	874
13.5147	-2167	6615	-1198	-24	875
13.5253	-2171	6619	-1199	-25	878
13.536	-2172	6621	-1202	-27	881
13.5467	-2173	6624	-1204	-29	882
13.5573	-2172	6624	-1201	-28	884
13.568	-2170	6624	-1198	-29	883
13.5787	-2170	6629	-1199	-32	881
13.5893	-2172	6638	-1203	-33	883
13.6	-2173	6645	-1207	-34	885
13.6107	-2172	6649	-1205	-36	885
13.6213	-2173	6650	-1208	-37	884
13.632	-2176	6656	-1213	-36	883
13.6427	-2181	6665	-1214	-39	884
13.6533	-2185	6670	-1215	-40	884
13.664	-2184	6673	-1214	-40	883
13.6747	-2183	6677	-1213	-41	882
13.6853	-2184	6680	-1214	-43	886
13.696	-2185	6682	-1215	-44	892
13.7067	-2184	6687	-1214	-43	893
13.7173	-2183	6689	-1213	-41	893
13.728	-2186	6690	-1216	-40	896
13.7387	-2191	6692	-1219	-41	898
13.7493	-2193	6698	-1221	-43	903
13.76	-2194	6703	-1221	-41	907
13.7707	-2199	6708	-1221	-40	909
13.7813	-2201	6713	-1219	-42	907
13.792	-2201	6714	-1219	-43	906
13.8027	-2203	6718	-1220	-45	910
13.8133	-2205	6724	-1221	-44	915
13.824	-2208	6731	-1222	-44	918
13.8347	-2209	6736	-1225	-46	919
13.8453	-2212	6740	-1226	-48	921
13.856	-2215	6745	-1223	-48	922
13.8667	-2217	6749	-1224	-49	923
13.8773	-2216	6753	-1227	-51	925
13.888	-2216	6758	-1229	-50	926
13.8987	-2217	6763	-1231	-49	926
13.9093	-2219	6767	-1235	-49	927
13.92	-2219	6771	-1238	-46	929
13.9307	-2220	6775	-1238	-45	929
13.9413	-2224	6780	-1235	-47	928
13.952	-2226	6786	-1235	-49	930
13.9627	-2227	6790	-1237	-48	933
13.9733	-2228	6794	-1240	-48	933
13.984	-2229	6799	-1242	-50	936
13.9947	-2231	6803	-1243	-52	940
14.0053	-2234	6805	-1241	-56	941
14.016	-2238	6807	-1241	-57	943
14.0267	-2241	6811	-1240	-59	946
14.0373	-2243	6812	-1239	-60	947
14.048	-2244	6812	-1241	-59	949
14.0587	-2246	6817	-1244	-57	952
14.0693	-2247	6822	-1246	-57	952
14.08	-2248	6826	-1244	-60	950
14.0907	-2250	6831	-1245	-61	950
14.1013	-2250	6836	-1246	-59	954
14.112	-2252	6839	-1245	-57	956
14.1227	-2256	6842	-1245	-58	956
14.1333	-2259	6843	-1243	-59	959
14.144	-2259	6845	-1240	-62	962
14.1547	-2261	6850	-1238	-61	964
14.1653	-2265	6854	-1239	-61	964
14.176	-2266	6860	-1240	-60	963
14.1867	-2266	6866	-1240	-60	964
14.1973	-2268	6871	-1241	-63	967
14.208	-2272	6878	-1246	-67	968
14.2187	-2276	6882	-1246	-72	970
14.2293	-2278	6887	-1246	-76	972
14.24	-2276	6890	-1243	-78	971
14.2507	-2277	6892	-1243	-78	974
14.2613	-2278	6899	-1246	-80	978
14.272	-2277	6905	-1249	-79	981
14.2827	-2280	6907	-1250	-80	984
14.2933	-2287	6909	-1249	-83	986
14.304	-2291	6912	-1248	-85	988
14.3147	-2293	6916	-1246	-82	990
14.3253	-2294	6922	-1244	-81	992
14.336	-2293	6930	-1241	-84	993
14.3467	-2293	6936	-1242	-84	992
14.3573	-2296	6939	-1245	-83	995
14.368	-2300	6941	-1247	-83	1000
14.3787	-2303	6946	-1248	-81	1000
14.3893	-2304	6950	-1248	-79	1003
14.4	-2305	6951	-1249	-79	1004
14.4107	-2306	6953	-1250	-80	1003
14.4213	-2308	6957	-1250	-83	1004
14.432	-2309	6963	-1253	-83	1006
14.4427	-2309	6967	-1254	-80	1009
14.4533	-2309	6968	-1251	-79	1010
14.464	-2311	6973	-1250	-78	1012
14.4747	-2315	6977	-1251	-80	1014
14.4853	-2318	6982	-1255	-83	1015
14.496	-2321	6985	-1257	-82	1017
14.5067	-2322	6989	-1255	-82	1018
14.5173	-2322	6993	-1255	-84	1021
14.528	-2323	6995	-1254	-83	1022
14.5387	-2326	6999	-1255	-79	1021
14.5493	-2328	7001	-1257	-76	1023
14.56	-2329	7006	-1257	-76	1021
14.5707	-2330	7013	-1255	-75	1023
14.5813	-2331	7015	-1257	-73	1026
14.592	-2332	7017	-1260	-74	1027
14.6027	-2332	7018	-1261	-70	1029
14.6133	-2330	7016	-1262	-66	1032
14.624	-2329	7016	-1264	-62	1034
14.6347	-2331	7022	-1266	-61	1035
14.6453	-2332	7028	-1268	-61	1037
14.656	-2334	7031	-1269	-60	1036
14.6667	-2335	7035	-1271	-62	1033
14.6773	-2336	7040	-1272	-62	1034
14.688	-2338	7044	-1272	-61	1039
14.6987	-2342	7048	-1273	-62	1044
14.7093	-2345	7054	-1272	-63	1049
14.72	-2344	7059	-1271	-61	1051
14.7307	-2341	7062	-1271	-61	1053
14.7413	-2340	7065	-1273	-63	1056
14.752	-2342	7071	-1276	-64	1059
14.7627	-2344	7077	-1278	-62	1061
14.7733	-2345	7080	-1279	-62	1060
14.784	-2347	7083	-1279	-64	1059
14.7947	-2350	7086	-1281	-61	1060
14.8053	-2351	7087	-1283	-60	1062
14.816	-2353	7089	-1280	-63	1062
14.8267	-2356	7092	-1277	-65	1061
14.8373	-2357	7096	-1277	-66	1064
14.848	-2359	7101	-1279	-65	1065
14.8587	-2358	7104	-1280	-65	1066
14.8693	-2358	7106	-1280	-65	1068
14.88	-2360	7111	-1281	-64	1067
14.8907	-2363	7116	-1283	-64	1067
14.9013	-2367	7119	-1283	-66	1072
14.912	-2369	7120	-1283	-70	1075
14.9227	-2372	7122	-1285	-71	1078
14.9333	-2373	7126	-1285	-69	1083
14.944	-2373	7129	-1285	-69	1088
14.9547	-2375	7133	-1287	-69	1094
14.9653	-2375	7141	-1290	-67	1095
14.976	-2375	7142	-1292	-67	1093
14.9867	-2376	7142	-1292	-70	1097
14.9973	-2378	7145	-1291	-71	1101
15.008	-2381	7146	-1289	-70	1101
15.0187	-2380	7149	-1289	-71	1105
15.0293	-2379	7154	-1292	-71	1110
15.04	-2381	7160	-1293	-72	1112
15.0507	-2385	7165	-1291	-76	1116
15.0613	-2387	7166	-1289	-77	1118
15.072	-2384	7168	-1290	-75	1119
15.0827	-2383	7171	-1292	-77	1121
15.0933	-2384	7172	-1295	-76	1122
15.104	-2385	7173	-1297	-75	1124
15.1147	-2388	7178	-1297	-78	1125
15.1253	-2390	7184	-1298	-79	1125
15.136	-2390	7190	-1297	-79	1127
15.1467	-2388	7195	-1293	-81	1132
15.1573	-2388	7195	-1295	-83	1134
15.168	-2392	7199	-1298	-85	1134
15.1787	-2396	7207	-1298	-86	1136
15.1893	-2398	7213	-1297	-85	1138
15.2	-2399	7214	-1298	-87	1140
15.2107	-2399	7215	-1296	-90	1142
15.2213	-2401	7216	-1293	-90	1144
15.232	-2403	7219	-1293	-91	1149
15.2427	-2406	7223	-1294	-91	1155
15.2533	-2407	7225	-1293	-89	1156
15.264	-2405	7227	-1291	-89	1156
15.2747	-2406	7230	-1289	-90	1157
15.2853	-2407	7231	-1288	-92	1157
15.296	-2409	7232	-1291	-94	1158
15.3067	-2411	7237	-1293	-96	1160
15.3173	-2413	7240	-1290	-99	1160
15.328	-2411	7241	-1289	-101	1162
15.3387	-2411	7244	-1289	-100	1165
15.3493	-2416	7250	-1288	-101	1166
15.36	-2417	7255	-1288	-102	1171
15.3707	-2418	7260	-1290	-103	1175
15.3813	-2420	7265	-1295	-106	1174
15.392	-2426	7268	-1296	-106	1177
15.4027	-2431	7271	-1292	-105	1184
15.4133	-2433	7275	-1289	-106	1187
15.424	-2435	7280	-1289	-106	1186
15.4347	-2438	7284	-1287	-104	1188
15.4453	-2439	7287	-1286	-105	1192
15.456	-2436	7292	-1287	-108	1192
15.4667	-2435	7294	-1286	-106	1192
15.4773	-2436	7294	-1285	-103	1192
15.488	-2436	7297	-1285	-105	1192
15.4987	-2436	7302	-1285	-107	1193
15.5093	-2436	7307	-1285	-106	1196
15.52	-2438	7313	-1289	-107	1197
15.5307	-2442	7318	-1292	-110	1197
15.5413	-2446	7325	-1290	-111	1199
15.552	-2446	7329	-1291	-110	1201
15.5627	-2448	7330	-1292	-112	1203
15.5733	-2448	7331	-1292	-114	1207
15.584	-2446	7333	-1289	-117	1211
15.5947	-2445	7334	-1289	-118	1212
15.6053	-2446	7334	-1289	-117	1213
15.616	-2449	7335	-1289	-115	1217
15.6267	-2450	7337	-1287	-118	1219
15.6373	-2451	7340	-1284	-119	1220
15.648	-2451	7344	-1282	-119	1223
15.6587	-2450	7348	-1282	-119	1228
15.6693	-2455	7350	-1283	-123	1231
15.68	-2461	7349	-1283	-127	1233
15.6907	-2465	7347	-1283	-126	1233
15.7013	-2467	7347	-1284	-121	1235
15.712	-2468	7350	-1285	-117	1238
15.7227	-2469	7353	-1283	-119	1238
15.7333	-2473	7353	-1281	-122	1239
15.744	-2476	7355	-1279	-128	1240
15.7547	-2476	7358	-1276	-131	1242
15.7653	-2477	7363	-1271	-127	1245
15.776	-2478	7367	-1269	-122	1250
15.7867	-2477	7369	-1270	-119	1255
15.7973	-2478	7371	-1270	-120	1257
15.808	-2478	7373	-1271	-123	1257
15.8187	-2481	7374	-1270	-125	1258
15.8293	-2486	7376	-1270	-125	1261
15.84	-2489	7377	-1268	-126	1264
15.8507	-2490	7379	-1269	-126	1266
15.8613	-2488	7384	-1272	-128	1267
15.872	-2490	7389	-1273	-130	1270
15.8827	-2493	7394	-1274	-132	1273
15.8933	-2495	7399	-1274	-133	1275
15.904	-2496	7401	-1273	-133	1277
15.9147	-2498	7405	-1273	-137	1278
15.9253	-2498	7411	-1272	-138	1277
15.936	-2496	7414	-1272	-137	1278
15.9467	-2495	7416	-1269	-138	1279
15.9573	-2497	7419	-1268	-139	1279
15.968	-2500	7421	-1269	-139	1282
15.9787	-2500	7423	-1268	-141	1284
15.9893	-2500	7426	-1263	-145	1284
16	-2501	7431	-1260	-146	1289
16.0107	-2504	7432	-1260	-146	1294
16.0213	-2507	7433	-1261	-149	1295
16.032	-2507	7435	-1264	-151	1299
16.0427	-2507	7438	-1265	-152	1304
16.0533	-2511	7441	-1264	-154	1307
16.064	-2516	7444	-1264	-153	1308
16.0747	-2520	7447	-1262	-153	1307
16.0853	-2521	7450	-1262	-154	1308
16.096	-2520	7451	-1262	-154	1313
16.1067	-2519	7452	-1262	-154	1316
16.1173	-2523	7454	-1268	-151	1316
16.128	-2527	7457	-1270	-149	1317
16.1387	-2529	7460	-1269	-151	1319
16.1493	-2532	7464	-1268	-151	1323
16.16	-2535	7468	-1268	-151	1325
16.1707	-2534	7473	-1270	-152	1324
16.1813	-2534	7479	-1268	-152	1323
16.192	-2534	7484	-1271	-152	1326
16.2027	-2536	7484	-1271	-156	1326
16.2133	-2539	7481	-1269	-159	1327
16.224	-2541	7482	-1267	-158	1329
16.2347	-2539	7489	-1262	-157	1328
16.2453	-2539	7492	-1261	-156	1331
16.256	-2538	7491	-1261	-156	1332
16.2667	-2538	7492	-1265	-154	1332
16.2773	-2540	7497	-1267	-154	1336
16.288	-2543	7500	-1263	-155	1338
16.2987	-2544	7498	-1259	-155	1338
16.3093	-2542	7499	-1261	-155	1340
16.32	-2542	7501	-1260	-155	1341
16.3307	-2546	7505	-1256	-154	1343
16.3413	-2549	7509	-1255	-153	1347
16.352	-2550	7512	-1256	-154	1352
16.3627	-2551	7516	-1256	-156	1356
16.3733	-2552	7517	-1254	-157	1358
16.384	-2553	7514	-1253	-157	1361
16.3947	-2554	7513	-1253	-157	1368
16.4053	-2555	7516	-1251	-156	1374
16.416	-2557	7519	-1249	-157	1377
16.4267	-2557	7522	-1246	-158	1377
16.4373	-2558	7523	-1243	-158	1378
16.448	-2559	7525	-1243	-162	1379
16.4587	-2561	7530	-1245	-162	1383
16.4693	-2564	7530	-1246	-160	1391
16.48	-2562	7532	-1247	-163	1393
16.4907	-2558	7533	-1248	-165	1394
16.5013	-2558	7533	-1246	-166	1394
16.512	-2560	7536	-1245	-168	1393
16.5227	-2561	7542	-1247	-168	1393
16.5333	-2560	7547	-1244	-169	1393
16.544	-2558	7549	-1241	-168	1393
16.5547	-2561	7549	-1242	-168	1394
16.5653	-2563	7553	-1243	-169	1399
16.576	-2565	7558	-1245	-168	1403
16.5867	-2568	7561	-1246	-168	1406
16.5973	-2570	7563	-1245	-168	1409
16.608	-2570	7563	-1243	-168	1413
16.6187	-2570	7566	-1245	-171	1415
16.6293	-2571	7570	-1247	-170	1415
16.64	-2571	7572	-1246	-171	1416
16.6507	-2571	7576	-1244	-174	1420
16.6613	-2574	7581	-1244	-177	1422
16.672	-2576	7584	-1241	-178	1425
16.6827	-2578	7585	-1240	-174	1428
16.6933	-2582	7585	-1244	-173	1431
16.704	-2583	7585	-1246	-175	1436
16.7147	-2586	7587	-1245	-174	1439
16.7253	-2587	7591	-1245	-175	1443
16.736	-2585	7596	-1248	-177	1449
16.7467	-2583	7602	-1249	-178	1451
16.7573	-2583	7605	-1247	-179	1456
16.768	-2586	7607	-1244	-184	1459
16.7787	-2591	7610	-1243	-186	1462
16.7893	-2593	7613	-1242	-182	1461
16.8	-2594	7613	-1244	-183	1462
16.8107	-2593	7612	-1244	-183	1466
16.8213	-2595	7612	-1240	-182	1470
16.832	-2596	7615	-1238	-183	1473
16.8427	-2596	7619	-1236	-180	1478
16.8533	-2598	7625	-1234	-179	1480
16.864	-2601	7629	-1234	-181	1481
16.8747	-2602	7633	-1233	-181	1483
16.8853	-2603	7637	-1232	-181	1486
16.896	-2605	7641	-1232	-181	1490
16.9067	-2607	7642	-1232	-180	1493
16.9173	-2610	7642	-1233	-179	1495
16.928	-2612	7643	-1233	-183	1497
16.9387	-2613	7643	-1231	-186	1498
16.9493	-2615	7644	-1229	-187	1503
16.96	-2614	7646	-1230	-188	1506
16.9707	-2614	7647	-1232	-188	1510
16.9813	-2615	7649	-1232	-186	1517
16.992	-2616	7648	-1233	-186	1521
17.0027	-2617	7651	-1234	-189	1525
17.0133	-2620	7659	-1237	-191	1529
17.024	-2622	7664	-1241	-192	1529
17.0347	-2621	7666	-1242	-193	1532
17.0453	-2620	7667	-1242	-194	1535
17.056	-2620	7670	-1241	-194	1535
17.0667	-2620	7671	-1238	-192	1533
17.0773	-2622	7670	-1237	-194	1536
17.088	-2623	7673	-1234	-197	1543
17.0987	-2622	7679	-1231	-198	1548
17.1093	-2621	7682	-1230	-196	1547
17.12	-2621	7686	-1230	-196	1547
17.1307	-2622	7686	-1228	-196	1551
17.1413	-2624	7687	-1226	-198	1557
17.152	-2626	7691	-1227	-198	1563
17.1627	-2627	7693	-1228	-197	1566
17.1733	-2627	7696	-1227	-197	1568
17.184	-2628	7701	-1228	-198	1570
17.1947	-2628	7705	-1228	-198	1572
17.2053	-2627	7707	-1225	-198	1578
17.216	-2626	7710	-1224	-202	1583
17.2267	-2629	7710	-1223	-202	1583
17.2373	-2630	7710	-1222	-199	1582
17.248	-2627	7709	-1222	-198	1583
17.2587	-2629	7709	-1224	-197	1584
17.2693	-2632	7711	-1226	-196	1586
17.28	-2631	7713	-1225	-194	1588
17.2907	-2631	7715	-1225	-195	1593
17.3013	-2634	7715	-1223	-196	1596
17.312	-2635	7717	-1220	-192	1598
17.3227	-2636	7719	-1220	-190	1602
17.3333	-2635	7719	-1223	-190	1604
17.344	-2638	7723	-1225	-190	1608
17.3547	-2642	7727	-1224	-192	1610
17.3653	-2643	7730	-1224	-192	1610
17.376	-2647	7731	-1224	-191	1612
17.3867	-2650	7733	-1225	-194	1614
17.3973	-2652	7735	-1226	-197	1616
17.408	-2655	7737	-1226	-200	1620
17.4187	-2656	7741	-1225	-198	1623
17.4293	-2656	7744	-1225	-197	1625
17.44	-2661	7745	-1227	-197	1627
17.4507	-2665	7747	-1231	-197	1630
17.4613	-2667	7748	-1230	-198	1632
17.472	-2667	7749	-1228	-200	1633
17.4827	-2668	7751	-1227	-201	1635
17.4933	-2672	7750	-1226	-205	1638
17.504	-2675	7750	-1226	-205	1640
17.5147	-2675	7753	-1227	-205	1645
17.5253	-2674	7755	-1227	-206	1649
17.536	-2675	7756	-1229	-204	1652
17.5467	-2677	7757	-1232	-202	1655
17.5573	-2678	7758	-1231	-203	1659
17.568	-2679	7759	-1229	-202	1665
17.5787	-2679	7761	-1226	-205	1669
17.5893	-2680	7761	-1223	-208	1670
17.6	-2680	7760	-1225	-211	1674
17.6107	-2679	7760	-1228	-215	1678
17.6213	-2680	7763	-1230	-217	1682
17.632	-2681	7767	-1232	-216	1685
17.6427	-2682	7766	-1232	-215	1688
17.6533	-2680	7767	-1229	-210	1689
17.664	-2679	7769	-1229	-207	1690
17.6747	-2681	7773	-1230	-207	1693
17.6853	-2684	7778	-1228	-208	1697
17.696	-2684	7781	-1227	-210	1697
17.7067	-2685	7782	-1229	-211	1698
17.7173	-2688	7783	-1229	-210	1701
17.728	-2690	7785	-1229	-210	1704
17.7387	-2693	7788	-1228	-210	1706
17.7493	-2697	7791	-1227	-210	1708
17.76	-2700	7797	-1228	-210	1711
17.7707	-2701	7801	-1232	-211	1712
17.7813	-2702	7802	-1235	-212	1711
17.792	-2702	7802	-1236	-213	1714
17.8027	-2702	7804	-1237	-212	1720
17.8133	-2703	7808	-1235	-213	1724
17.824	-2704	7811	-1232	-212	1725
17.8347	-2705	7812	-1233	-209	1725
17.8453	-2705	7813	-1236	-209	1727
17.856	-2705	7812	-1238	-208	1729
17.8667	-2708	7811	-1237	-210	1730
17.8773	-2713	7813	-1236	-214	1734
17.888	-2716	7815	-1236	-216	1738
17.8987	-2719	7819	-1237	-216	1742
17.9093	-2723	7823	-1237	-216	1747
17.92	-2726	7824	-1236	-217	1749
17.9307	-2727	7826	-1236	-218	1751
17.9413	-2729	7829	-1235	-217	1753
17.952	-2733	7831	-1236	-215	1753
17.9627	-2733	7834	-1235	-216	1754
17.9733	-2731	7840	-1234	-217	1757
17.984	-2731	7847	-1235	-218	1762
17.9947	-2731	7848	-1235	-220	1766
18.0053	-2734	7845	-1236	-220	1770
18.016	-2733	7846	-1238	-218	1772
18.0267	-2730	7848	-1240	-216	1775
18.0373	-2732	7848	-1241	-217	1780
18.048	-2735	7850	-1242	-220	1785
18.0587	-2735	7854	-1245	-222	1788
18.0693	-2736	7855	-1246	-220	1790
18.08	-2738	7854	-1244	-220	1795
18.0907	-2736	7854	-1244	-217	1800
18.1013	-2733	7856	-1243	-215	1803
18.112	-2733	7854	-1242	-216	1806
18.1227	-2731	7852	-1244	-217	1812
18.1333	-2731	7854	-1243	-219	1815
18.144	-2733	7856	-1241	-221	1816
18.1547	-2734	7857	-1241	-221	1818
18.1653	-2735	7858	-1240	-220	1821
18.176	-2736	7858	-1238	-218	1826
18.1867	-2736	7856	-1236	-216	1827
18.1973	-2736	7859	-1234	-217	1827
18.208	-2738	7863	-1235	-220	1831
18.2187	-2742	7865	-1236	-222	1838
18.2293	-2746	7866	-1236	-222	1845
18.24	-2750	7867	-1236	-223	1852
18.2507	-2752	7869	-1234	-226	1857
18.2613	-2754	7870	-1233	-226	1861
18.272	-2757	7872	-1235	-224	1865
18.2827	-2759	7874	-1237	-222	1870
18.2933	-2760	7874	-1238	-220	1872
18.304	-2757	7877	-1240	-220	1874
18.3147	-2754	7878	-1242	-220	1877
18.3253	-2754	7880	-1241	-220	1882
18.336	-2756	7883	-1241	-221	1886
18.3467	-2758	7888	-1242	-225	1888
18.3573	-2760	7890	-1242	-229	1892
18.368	-2762	7887	-1244	-229	1895
18.3787	-2763	7886	-1245	-225	1900
18.3893	-2765	7887	-1245	-226	1908
18.4	-2768	7886	-1246	-229	1912
18.4107	-2770	7887	-1247	-228	1917
18.4213	-2772	7888	-1252	-228	1922
18.432	-2775	7886	-1256	-227	1926
18.4427	-2773	7886	-1255	-227	1928
18.4533	-2773	7884	-1254	-231	1930
18.464	-2776	7885	-1253	-234	1934
18.4747	-2776	7885	-1251	-234	1939
18.4853	-2774	7886	-1252	-232	1944
18.496	-2775	7887	-1254	-228	1949
18.5067	-2775	7888	-1258	-223	1951
18.5173	-2774	7891	-1261	-221	1954
18.528	-2776	7891	-1262	-218	1960
18.5387	-2775	7890	-1262	-219	1969
18.5493	-2773	7893	-1260	-225	1974
18.56	-2774	7895	-1259	-227	1975
18.5707	-2778	7894	-1261	-225	1978
18.5813	-2780	7893	-1263	-224	1980
18.592	-2784	7893	-1265	-223	1981
18.6027	-2785	7896	-1269	-224	1982
18.6133	-2786	7899	-1270	-225	1989
18.624	-2786	7899	-1272	-225	1993
18.6347	-2785	7901	-1275	-227	1990
18.6453	-2784	7901	-1278	-230	1988
18.656	-2784	7900	-1276	-233	1992
18.6667	-2786	7900	-1275	-234	1997
18.6773	-2787	7903	-1280	-234	2003
18.688	-2786	7902	-1286	-236	2009
18.6987	-2789	7902	-1288	-239	2012
18.7093	-2792	7904	-1288	-244	2013
18.72	-2792	7906	-1291	-248	2015
18.7307	-2792	7907	-1293	-249	2019
18.7413	-2794	7910	-1294	-248	2023
18.752	-2795	7911	-1296	-248	2025
18.7627	-2797	7911	-1296	-248	2027
18.7733	-2799	7911	-1299	-249	2027
18.784	-2802	7913	-1303	-248	2029
18.7947	-2805	7915	-1305	-245	2031
18.8053	-2805	7915	-1306	-243	2033
18.816	-2805	7914	-1307	-246	2033
18.8267	-2804	7915	-1309	-249	2032
18.8373	-2802	7917	-1312	-250	2037
18.848	-2801	7916	-1313	-255	2044
18.8587	-2802	7917	-1314	-258	2051
18.8693	-2806	7919	-1313	-259	2055
18.88	-2810	7920	-1313	-260	2056
18.8907	-2812	7919	-1314	-264	2055
18.9013	-2812	7919	-1314	-267	2057
18.912	-2814	7922	-1313	-269	2059
18.9227	-2818	7925	-1316	-270	2062
18.9333	-2822	7927	-1321	-268	2064
18.944	-2823	7930	-1325	-267	2064
18.9547	-2824	7932	-1328	-269	2066
18.9653	-2827	7934	-1331	-273	2066
18.976	-2829	7933	-1329	-275	2067
18.9867	-2830	7933	-1329	-275	2070
18.9973	-2832	7935	-1330	-275	2073
19.008	-2836	7937	-1331	-276	2077
19.0187	-2841	7938	-1334	-277	2081
19.0293	-2844	7942	-1334	-277	2083
19.04	-2843	7943	-1334	-278	2088
19.0507	-2841	7940	-1332	-278	2093
19.0613	-2841	7940	-1330	-276	2096
19.072	-2846	7940	-1331	-274	2098
19.0827	-2849	7941	-1334	-276	2102
19.0933	-2851	7941	-1334	-275	2105
19.104	-2854	7942	-1330	-271	2106
19.1147	-2855	7943	-1327	-273	2107
19.1253	-2854	7946	-1325	-276	2109
19.136	-2855	7949	-1324	-277	2111
19.1467	-2860	7950	-1326	-279	2112
19.1573	-2864	7950	-1328	-281	2116
19.168	-2866	7951	-1329	-282	2119
19.1787	-2868	7955	-1329	-281	2119
19.1893	-2867	7956	-1328	-277	2121
19.2	-2869	7955	-1331	-276	2125
19.2107	-2870	7955	-1334	-274	2128
19.2213	-2870	7956	-1335	-270	2132
19.232	-2870	7958	-1334	-271	2136
19.2427	-2869	7958	-1333	-273	2139
19.2533	-2864	7957	-1332	-274	2141
19.264	-2863	7956	-1333	-270	2143
19.2747	-2863	7955	-1334	-269	2143
19.2853	-2862	7956	-1335	-269	2146
19.296	-2864	7957	-1337	-270	2151
19.3067	-2868	7957	-1338	-268	2155
19.3173	-2871	7957	-1340	-267	2157
19.328	-2872	7958	-1341	-266	2163
19.3387	-2874	7962	-1343	-264	2170
19.3493	-2873	7965	-1345	-264	2174
19.36	-2872	7967	-1345	-266	2178
19.3707	-2874	7970	-1345	-269	2179
19.3813	-2875	7967	-1347	-271	2182
19.392	-2877	7965	-1349	-273	2187
19.4027	-2879	7967	-1349	-274	2188
19.4133	-2880	7969	-1351	-276	2189
19.424	-2878	7971	-1354	-278	2193
19.4347	-2877	7974	-1355	-278	2198
19.4453	-2878	7976	-1356	-279	2201
19.456	-2881	7979	-1357	-280	2204
19.4667	-2881	7978	-1359	-282	2207
19.4773	-2880	7976	-1362	-281	2212
19.488	-2882	7976	-1363	-281	2219
19.4987	-2884	7977	-1364	-282	2223
19.5093	-2885	7977	-1367	-284	2224
19.52	-2887	7975	-1369	-285	2226
19.5307	-2887	7975	-1367	-285	2232
19.5413	-2885	7976	-1363	-285	2235
19.552	-2883	7978	-1363	-283	2238
19.5627	-2879	7980	-1365	-283	2244
19.5733	-2878	7983	-1365	-282	2248
19.584	-2882	7987	-1366	-282	2250
19.5947	-2885	7987	-1370	-285	2255
19.6053	-2885	7987	-1370	-286	2257
19.616	-2886	7985	-1367	-284	2258
19.6267	-2887	7983	-1365	-283	2261
19.6373	-2888	7984	-1367	-283	2268
19.648	-2889	7982	-1370	-283	2273
19.6587	-2889	7979	-1371	-282	2276
19.6693	-2893	7981	-1373	-286	2283
19.68	-2897	7985	-1373	-289	2289
19.6907	-2898	7986	-1375	-289	2292
19.7013	-2899	7988	-1378	-288	2295
19.712	-2899	7994	-1376	-286	2299
19.7227	-2899	7996	-1377	-286	2306
19.7333	-2900	7994	-1379	-287	2311
19.744	-2902	7995	-1380	-288	2315
19.7547	-2904	8000	-1383	-288	2319
19.7653	-2904	8002	-1384	-290	2323
19.776	-2904	8002	-1386	-290	2327
19.7867	-2907	8005	-1391	-290	2335
19.7973	-2908	8005	-1392	-291	2342
19.808	-2910	8003	-1390	-294	2347
19.8187	-2912	8004	-1389	-295	2352
19.8293	-2913	8004	-1389	-294	2355
19.84	-2912	8004	-1390	-296	2359
19.8507	-2913	8008	-1390	-298	2360
19.8613	-2915	8012	-1387	-299	2363
19.872	-2915	8013	-1386	-301	2368
19.8827	-2916	8011	-1388	-303	2370
19.8933	-2920	8008	-1390	-302	2371
19.904	-2921	8010	-1390	-303	2374
19.9147	-2922	8008	-1388	-304	2381
19.9253	-2922	8006	-1389	-304	2385
19.936	-2923	8008	-1392	-305	2386
19.9467	-2924	8008	-1395	-306	2389
19.9573	-2925	8010	-1399	-305	2393
19.968	-2925	8013	-1398	-305	2398
19.9787	-2927	8015	-1395	-305	2402
19.9893	-2929	8013	-1394	-304	2406
20	-2930	8013	-1397	-301	2412
20.0107	-2932	8012	-1403	-301	2417
20.0213	-2931	8012	-1406	-305	2420
20.032	-2928	8015	-1402	-308	2424
20.0427	-2927	8017	-1401	-307	2428
20.0533	-2927	8018	-1403	-304	2435
20.064	-2926	8018	-1403	-303	2441
20.0747	-2929	8016	-1405	-304	2444
20.0853	-2933	8016	-1407	-303	2449
20.096	-2934	8018	-1406	-303	2453
20.1067	-2937	8019	-1404	-302	2455
20.1173	-2938	8019	-1402	-302	2458
20.128	-2939	8018	-1402	-303	2458
20.1387	-2941	8015	-1406	-302	2463
20.1493	-2940	8017	-1412	-303	2467
20.16	-2941	8022	-1414	-303	2473
20.1707	-2945	8024	-1416	-304	2478
20.1813	-2946	8026	-1417	-309	2480
20.192	-2946	8026	-1419	-312	2482
20.2027	-2948	8025	-1421	-308	2485
20.2133	-2949	8023	-1419	-306	2489
20.224	-2951	8020	-1422	-307	2490
20.2347	-2953	8019	-1426	-309	2492
20.2453	-2955	8021	-1427	-309	2493
20.256	-2959	8021	-1430	-308	2493
20.2667	-2962	8021	-1434	-309	2498
20.2773	-2963	8021	-1436	-308	2501
20.288	-2962	8021	-1437	-306	2503
20.2987	-2961	8021	-1439	-307	2506
20.3093	-2964	8021	-1444	-309	2511
20.32	-2967	8022	-1446	-308	2519
20.3307	-2968	8024	-1445	-307	2525
20.3413	-2968	8022	-1446	-308	2531
20.352	-2970	8017	-1447	-307	2538
20.3627	-2972	8016	-1448	-308	2541
20.3733	-2973	8017	-1449	-310	2543
20.384	-2975	8018	-1449	-308	2548
20.3947	-2976	8021	-1449	-305	2552
20.4053	-2978	8023	-1451	-304	2558
20.416	-2980	8021	-1453	-305	2561
20.4267	-2981	8023	-1451	-305	2563
20.4373	-2983	8025	-1451	-304	2568
20.448	-2988	8026	-1454	-306	2570
20.4587	-2989	8025	-1457	-307	2570
20.4693	-2987	8026	-1460	-307	2572
20.48	-2985	8027	-1462	-309	2576
20.4907	-2985	8028	-1465	-310	2581
20.5013	-2988	8029	-1465	-310	2582
20.512	-2988	8029	-1466	-312	2582
20.5227	-2987	8029	-1468	-314	2585
20.5333	-2990	8031	-1469	-315	2589
20.544	-2994	8035	-1469	-316	2589
20.5547	-2997	8039	-1474	-319	2589
20.5653	-3000	8041	-1476	-319	2593
20.576	-3001	8046	-1478	-321	2598
20.5867	-2998	8052	-1481	-326	2602
20.5973	-2999	8053	-1480	-329	2607
20.608	-3005	8053	-1479	-329	2612
20.6187	-3005	8054	-1480	-328	2614
20.6293	-3005	8058	-1483	-326	2617
20.64	-3009	8064	-1487	-327	2623
20.6507	-3013	8067	-1490	-328	2626
20.6613	-3016	8072	-1490	-328	2628
20.672	-3016	8080	-1490	-329	2628
20.6827	-3017	8088	-1489	-334	2628
20.6933	-3018	8096	-1489	-339	2630
20.704	-3019	8104	-1491	-341	2635
20.7147	-3022	8113	-1490	-342	2640
20.7253	-3022	8123	-1488	-342	2644
20.736	-3020	8135	-1482	-341	2650
20.7467	-3021	8143	-1477	-342	2653
20.7573	-3024	8154	-1474	-343	2655
20.768	-3027	8167	-1468	-340	2657
20.7787	-3030	8184	-1463	-339	2658
20.7893	-3032	8204	-1458	-342	2660
20.8	-3033	8223	-1453	-343	2661
20.8107	-3035	8245	-1448	-344	2663
20.8213	-3034	8266	-1440	-348	2666
20.832	-3031	8288	-1432	-350	2669
20.8427	-3028	8314	-1425	-351	2673
20.8533	-3027	8340	-1416	-354	2675
20.864	-3026	8368	-1406	-354	2679
20.8747	-3027	8397	-1395	-353	2683
20.8853	-3029	8431	-1383	-352	2686
20.896	-3030	8464	-1367	-354	2690
20.9067	-3034	8496	-1351	-353	2696
20.9173	-3034	8533	-1334	-347	2702
20.928	-3036	8571	-1313	-346	2710
20.9387	-3040	8613	-1292	-346	2717
20.9493	-3038	8654	-1274	-343	2724
20.96	-3033	8697	-1251	-343	2729
20.9707	-3031	8746	-1222	-343	2733
20.9813	-3031	8796	-1189	-338	2740
20.992	-3031	8845	-1156	-333	2750
21.0027	-3032	8899	-1125	-330	2759
21.0133	-3028	8956	-1088	-326	2769
21.024	-3025	9016	-1049	-320	2783
21.0347	-3025	9078	-1011	-311	2795
21.0453	-3024	9142	-970	-300	2809
21.056	-3019	9209	-926	-290	2824
21.0667	-3013	9278	-876	-278	2840
21.0773	-3007	9351	-820	-266	2858
21.088	-3005	9425	-763	-251	2877
21.0987	-3003	9498	-706	-236	2896
21.1093	-2997	9571	-647	-217	2916
21.12	-2989	9648	-584	-195	2936
21.1307	-2981	9727	-516	-175	2959
21.1413	-2975	9810	-445	-156	2988
21.152	-2968	9896	-370	-132	3014
21.1627	-2960	9981	-289	-104	3040
21.1733	-2953	10065	-206	-76	3072
21.184	-2944	10148	-124	-49	3105
21.1947	-2938	10235	-42	-18	3140
21.2053	-2931	10319	42	20	3180
21.216	-2921	10398	133	59	3220
21.2267	-2908	10476	227	101	3260
21.2373	-2897	10553	320	146	3301
21.248	-2889	10627	413	193	3349
21.2587	-2876	10697	514	241	3401
21.2693	-2863	10766	618	290	3452
21.28	-2849	10832	719	347	3503
21.2907	-2833	10893	817	409	3559
21.3013	-2819	10951	916	473	3623
21.312	-2807	11003	1017	542	3687
[truncated: 2,690 more rows]

## Sheet: 3b
X	Y
1.02	1602
2.51	3111
4.87	5506
7.28	6840
10.62	9676

## Sheet: 4
X	Y1	Y2	Mean	Standard Deviation
1	26.6	23.3	24.95	2.33345
2	73	76.7	74.85	2.6163
3	146.3	162	154.15	11.1016
4	213.8	205.5	209.65	5.86899
5	203.2	198.2	200.7	3.53553

## Sheet: 5
X	Y1	Y2	Mean	Standard Deviation
1	17.8	13.1	15.45	3.3234
2	42	40.5	41.25	1.06066
3	110.6	116	113.3	3.81838
4	213.8	205.5	209.65	5.86899
5	209.2	202	205.6	5.09117

## Sheet: 6
X	Y1	Y2	Y3
0	0	0	0
1	0.1	0	8E-5
2	0.06	0	2.5E-4
3	0.05	0	5E-4

## Sheet: 7
X	Y1	Y2	Mean	Standard Deviation
1	6.5	12.358	9.429	4.14223
2	67.96	68.4	68.18	0.31113
3	141.674	134.12	137.897	5.34148
4	204.34	215.202	209.771	7.68059
5	69.92	67.72	68.82	1.55563

[truncated: 92 more sheets: 8a, 8b, 9, 10a, 10b, 11a, 11b, 11c, 11d, 12a, 12b, 13a, 13b, 14a, 14b, 15a, 15b, 16a, 16b, 17a …]
