# Supplementary material for: Photocatalytic C-N coupling from stable and transient intermediates for gram-scale acetamide synthesis
Source: Nat Commun. 2025 Apr 15;16:3590. doi: 10.1038/s41467-025-58840-0 (PMC12000377; doi:10.1038/s41467-025-58840-0)
Supplement: Supplementary file 3 — Source Data [file 41467_2025_58840_MOESM3_ESM.zip › Source data-Fig. 2.xlsx]

## Sheet: Fig.2a
Fig. 2a
Production rate for CH3CONH2 synthesis
Catalyst dosage	Production rate (mmol gcat-1 h-1)	Production rate (mmol gcat-1 h-1)	Mean value	Standard error
1.0	13.92	14.52	14.22	0.42426
5.0	102.17	109.05	105.61	4.86489
10.0	55.59	50.79	53.19	3.39411
25.0	24.64	25.27	24.955	0.44548
50.0	15.09	16.74	15.915	1.16673

## Sheet: Fig. 2b
Fig. 2b
CH3CONH2 selectivity (N)
Reaction time (min)	C(NH4+)	C(NH4+)	Mean value	Standard error	C(NO3-)	C(NO3-)	Mean value	Standard error	C(NO2-)	C(NO2-)	Mean value	Standard error	C(NO)	C(NO)	Mean value	Standard error	C(NO2)	C(NO2)	Mean value	Standard error	C(N2O)	C(N2O)	Mean value	Standard error	C(N2)	C(N2)	Mean value	Standard error	C(CH3CONH2)	C(CH3CONH2)	Mean value	Standard error
0	9.16857	8.42571	8.79714	0.52528	0	0	0	0	0	0	0	0	0	0	0	0	0	0	0	0	0	0	0	0	0	0	0	0	0	0	0	0
15	3.22857	3.04286	3.13571	0.13132	0.02355	0.014	0.01877	0.00675	0.02043	0	0.01022	0.01445	0	0	0	0	0	0	0	0	0	0	0	0	0.45	0.25	0.35	0.14142	3.09888	2.80569	2.95228	0.20732
30	2.08857	2.19571	2.14214	0.07576	0.03742	0.045	0.04121	0.00536	0.02478	0	0.01239	0.01752	0	0	0	0	0	0	0	0	0	0	0	0	0.25	0.13153	0.19077	0.08377	5.37628	4.95347	5.16487	0.29897
45	1.02571	1.32143	1.17357	0.2091	0.04758	0.05	0.04879	0.00171	0.02826	0	0.01413	0.01998	0	0	0	0	0	0	0	0	0	0	0	0	0	0	0	0	8.44	8.19	8.315	0.17678
60	0.10143	0.30929	0.20536	0.14698	0.05855	0.055	0.05677	0.00251	0.0287	0	0.01435	0.02029	0	0	0	0	0	0	0	0	0	0	0	0	0	0	0	0	8.62085	8.56526	8.59306	0.03931

## Sheet: Fig. 2c
Fig. 2c
CH3CONH2 selectivity (C)
Reaction time (min)	C(CH3CONH2)	C(CH3CONH2)	Mean value	Standard error	C(CH3CHO)	C(CH3CHO)	Mean value	Standard error	C(CH3COOH)	C(CH3COOH)	Mean value	Standard error	C(CO)	C(CO)	Mean value	Standard error	C(CO2)	C(CO2)	Mean value	Standard error
0	0	0	0	0	0	0	0	0	0	0	0	0	0	0	0	0	0	0	0	0
15	2.78946	2.37412	2.58179	0.29369	0	0	0	0	0	0	0	0	0	0	0	0	0	0	0	0
30	5.25166	5.07051	5.16109	0.12809	0	0	0	0	0	0.03364	0.01682	0.02379	0	0	0	0	0	0	0	0
45	8.99846	9.24245	9.12046	0.17253	0	0	0	0	0.22481	0.35969	0.29225	0.09538	0	0	0	0	0	0	0	0
60	14.3882	13.7206	14.0544	0.47203	0	0	0	0	0.57733	0.69856	0.63795	0.08572	0	0	0	0	0	0	0	0

## Sheet: Fig. 2e
Fig. 2e
Long-term stability
Reaction time (h)	Acetamide yield (g)
0	0
10	0.05891
20	0.11939
30	0.18289
40	0.23697
50	0.28967
60	0.36284
70	0.41532
80	0.48465
90	0.55299
100	0.60517
110	0.68499
120	0.73785
130	0.80223
140	0.85646
150	0.92579
160	0.98056
170	1.03091
180	1.08279
190	1.16159
200	1.21448
210	1.25391
220	1.31948
230	1.38358
240	1.43569
250	1.49498
260	1.54768
270	1.61673
280	1.69833
290	1.75066
300	1.81639

## Sheet: Fig. 2f
Fig. 2g
XRD pattern
2θ (degree)	Intensity (a. u.) for acetamide	2θ (degree)	Intensity (a. u.) for COD #9007523
5	58	15.38	60.77
5.02	72	15.78	2.06
5.04	52	22.1	4.9
5.06	64	24.49	2.87
5.08	62	25	100
5.1	56	26.79	6.6
5.12	60	27.03	2.95
5.14	64	27.74	11.02
5.16	54	31.04	13.33
5.18	70	31.87	2.01
5.2	78	33.02	1.68
5.22	58	35	3.03
5.24	62	35.56	7.34
5.26	60	38.43	6.11
5.28	60	40.92	3.44
5.3	62	41.45	3.89
5.32	52	45.08	2.98
5.34	60	51.69	2.96
5.36	68	52.24	1.69
5.38	70	53.05	4.24
5.4	54	57.67	1.19
5.42	54
5.44	60
5.46	58
5.48	54
5.5	52
5.52	48
5.54	64
5.56	58
5.58	46
5.6	60
5.62	56
5.64	56
5.66	58
5.68	48
5.7	52
5.72	52
5.74	48
5.76	58
5.78	56
5.8	62
5.82	54
5.84	60
5.86	50
5.88	42
5.9	40
5.92	42
5.94	54
5.96	66
5.98	40
6	58
6.02	44
6.04	60
6.06	38
6.08	50
6.1	52
6.12	44
6.14	54
6.16	38
6.18	44
6.2	42
6.22	58
6.24	48
6.26	44
6.28	56
6.3	44
6.32	54
6.34	38
6.36	54
6.38	40
6.4	38
6.42	54
6.44	42
6.46	50
6.48	50
6.5	50
6.52	38
6.54	52
6.56	44
6.58	46
6.6	46
6.62	54
6.64	44
6.66	52
6.68	46
6.7	54
6.72	50
6.74	48
6.76	46
6.78	42
6.8	48
6.82	46
6.84	44
6.86	38
6.88	34
6.9	34
6.92	52
6.94	42
6.96	44
6.98	40
7	52
7.02	48
7.04	46
7.06	34
7.08	54
7.1	42
7.12	42
7.14	52
7.16	40
7.18	48
7.2	44
7.22	46
7.24	46
7.26	44
7.28	46
7.3	50
7.32	50
7.34	38
7.36	56
7.38	46
7.4	46
7.42	44
7.44	36
7.46	42
7.48	42
7.5	56
7.52	50
7.54	42
7.56	40
7.58	42
7.6	58
7.62	36
7.64	46
7.66	52
7.68	48
7.7	44
7.72	42
7.74	52
7.76	32
7.78	50
7.8	50
7.82	44
7.84	50
7.86	32
7.88	40
7.9	40
7.92	40
7.94	42
7.96	36
7.98	46
8	32
8.02	52
8.04	44
8.06	38
8.08	46
8.1	44
8.12	38
8.14	44
8.16	40
8.18	42
8.2	44
8.22	46
8.24	38
8.26	36
8.28	40
8.3	42
8.32	32
8.34	34
8.36	36
8.38	30
8.4	36
8.42	44
8.44	34
8.46	38
8.48	46
8.5	52
8.52	34
8.54	34
8.56	42
8.58	54
8.6	26
8.62	42
8.64	38
8.66	46
8.68	38
8.7	42
8.72	40
8.74	46
8.76	42
8.78	38
8.8	52
8.82	38
8.84	42
8.86	34
8.88	48
8.9	40
8.92	48
8.94	36
8.96	40
8.98	36
9	42
9.02	48
9.04	36
9.06	44
9.08	44
9.1	52
9.12	50
9.14	32
9.16	36
9.18	38
9.2	26
9.22	38
9.24	34
9.26	30
9.28	56
9.3	40
9.32	26
9.34	38
9.36	44
9.38	44
9.4	42
9.42	44
9.44	36
9.46	42
9.48	36
9.5	46
9.52	36
9.54	36
9.56	38
9.58	40
9.6	42
9.62	40
9.64	44
9.66	46
9.68	40
9.7	28
9.72	36
9.74	42
9.76	50
9.78	38
9.8	40
9.82	34
9.84	38
9.86	44
9.88	46
9.9	30
9.92	40
9.94	26
9.96	38
9.98	46
10	42
10.02	32
10.04	36
10.06	34
10.08	30
10.1	40
10.12	38
10.14	36
10.16	34
10.18	34
10.2	48
10.22	34
10.24	50
10.26	24
10.28	46
10.3	52
10.32	38
10.34	40
10.36	44
10.38	44
10.4	56
10.42	38
10.44	38
10.46	40
10.48	32
10.5	36
10.52	46
10.54	42
10.56	50
10.58	26
10.6	30
10.62	34
10.64	34
10.66	36
10.68	40
10.7	50
10.72	40
10.74	46
10.76	34
10.78	42
10.8	34
10.82	32
10.84	44
10.86	40
10.88	42
10.9	38
10.92	46
10.94	40
10.96	40
10.98	36
11	32
11.02	44
11.04	32
11.06	46
11.08	42
11.1	36
11.12	38
11.14	28
11.16	30
11.18	42
11.2	38
11.22	36
11.24	48
11.26	34
11.28	50
11.3	42
11.32	38
11.34	38
11.36	34
11.38	38
11.4	38
11.42	44
11.44	48
11.46	32
11.48	48
11.5	44
11.52	38
11.54	38
11.56	38
11.58	42
11.6	40
11.62	44
11.64	42
11.66	42
11.68	38
11.7	36
11.72	42
11.74	42
11.76	40
11.78	42
11.8	26
11.82	42
11.84	42
11.86	34
11.88	44
11.9	48
11.92	44
11.94	44
11.96	32
11.98	28
12	34
12.02	30
12.04	38
12.06	42
12.08	40
12.1	42
12.12	46
12.14	30
12.16	58
12.18	56
12.2	26
12.22	46
12.24	36
12.26	38
12.28	34
12.3	40
12.32	50
12.34	52
12.36	44
12.38	34
12.4	38
12.42	34
12.44	40
12.46	36
12.48	36
12.5	44
12.52	38
12.54	38
12.56	38
12.58	60
12.6	46
12.62	44
12.64	40
12.66	34
12.68	48
12.7	46
12.72	34
12.74	36
12.76	42
12.78	32
12.8	46
12.82	46
12.84	48
12.86	50
12.88	40
12.9	52
12.92	44
12.94	52
12.96	42
12.98	34
13	40
13.02	44
13.04	34
13.06	44
13.08	40
13.1	36
13.12	34
13.14	52
13.16	34
13.18	36
13.2	40
13.22	50
13.24	50
13.26	38
13.28	48
13.3	48
13.32	42
13.34	50
13.36	36
13.38	40
13.4	52
13.42	36
13.44	34
13.46	54
13.48	42
13.5	44
13.52	46
13.54	40
13.56	48
13.58	36
13.6	38
13.62	42
13.64	46
13.66	34
13.68	58
13.7	44
13.72	34
13.74	40
13.76	40
13.78	42
13.8	50
13.82	60
13.84	44
13.86	36
13.88	36
13.9	34
13.92	34
13.94	48
13.96	34
13.98	36
14	46
14.02	40
14.04	36
14.06	52
14.08	44
14.1	44
14.12	42
14.14	42
14.16	40
14.18	46
14.2	32
14.22	58
14.24	54
14.26	46
14.28	54
14.3	64
14.32	50
14.34	58
14.36	56
14.38	52
14.4	46
14.42	48
14.44	48
14.46	48
14.48	58
14.5	56
14.52	54
14.54	44
14.56	56
14.58	50
14.6	50
14.62	48
14.64	56
14.66	66
14.68	62
14.7	48
14.72	50
14.74	62
14.76	74
14.78	78
14.8	86
14.82	82
14.84	88
14.86	96
14.88	112
14.9	114
14.92	132
14.94	130
14.96	166
14.98	184
15	194
15.02	248
15.04	262
15.06	290
15.08	356
15.1	408
15.12	562
15.14	658
15.16	794
15.18	1074
15.2	1362
15.22	1582
15.24	1626
15.26	1652
15.28	1576
15.3	1650
15.32	1758
15.34	1914
15.36	2046
15.38	2264
15.4	2278
15.42	2212
15.44	2082
15.46	2038
15.48	1954
15.5	1736
15.52	1358
15.54	986
15.56	580
15.58	262
15.6	144
15.62	150
15.64	126
15.66	136
15.68	142
15.7	130
15.72	120
15.74	132
15.76	124
15.78	116
15.8	122
15.82	106
15.84	126
15.86	142
15.88	116
15.9	100
15.92	98
15.94	70
15.96	62
15.98	56
16	66
16.02	46
16.04	70
16.06	50
16.08	56
16.1	56
16.12	64
16.14	52
16.16	54
16.18	64
16.2	62
16.22	72
16.24	54
16.26	68
16.28	66
16.3	54
16.32	48
16.34	62
16.36	60
16.38	60
16.4	50
16.42	58
16.44	54
16.46	56
16.48	56
16.5	74
16.52	64
16.54	64
16.56	70
16.58	54
16.6	68
16.62	56
16.64	54
16.66	78
16.68	54
16.7	58
16.72	62
16.74	48
16.76	56
16.78	56
16.8	68
16.82	56
16.84	68
16.86	64
16.88	52
16.9	74
16.92	58
16.94	66
16.96	66
16.98	68
17	64
17.02	60
17.04	68
17.06	64
17.08	74
17.1	72
17.12	62
17.14	70
17.16	56
17.18	64
17.2	80
17.22	76
17.24	52
17.26	76
17.28	78
17.3	82
17.32	52
17.34	60
17.36	62
17.38	68
17.4	66
17.42	68
17.44	68
17.46	76
17.48	62
17.5	58
17.52	76
17.54	64
17.56	62
17.58	68
17.6	76
17.62	80
17.64	58
17.66	70
17.68	66
17.7	66
17.72	70
17.74	76
17.76	62
17.78	66
17.8	64
17.82	70
17.84	74
17.86	82
17.88	56
17.9	68
17.92	62
17.94	60
17.96	78
17.98	54
18	88
18.02	66
18.04	78
18.06	60
18.08	86
18.1	70
18.12	76
18.14	82
18.16	66
18.18	68
18.2	80
18.22	62
18.24	74
18.26	72
18.28	70
18.3	70
18.32	84
18.34	80
18.36	78
18.38	70
18.4	72
18.42	76
18.44	86
18.46	62
18.48	74
18.5	96
18.52	62
18.54	68
18.56	82
18.58	78
18.6	76
18.62	82
18.64	80
18.66	70
18.68	70
18.7	88
18.72	78
18.74	56
18.76	82
18.78	76
18.8	80
18.82	86
18.84	78
18.86	92
18.88	74
18.9	82
18.92	72
18.94	80
18.96	76
18.98	78
19	74
19.02	66
19.04	76
19.06	82
19.08	78
19.1	94
19.12	82
19.14	72
19.16	84
19.18	80
19.2	80
19.22	106
19.24	68
19.26	86
19.28	100
19.3	90
19.32	92
19.34	74
19.36	84
19.38	90
19.4	96
19.42	68
19.44	90
19.46	86
19.48	94
19.5	84
19.52	96
19.54	92
19.56	70
19.58	98
19.6	68
19.62	94
19.64	96
19.66	78
19.68	94
19.7	84
19.72	76
19.74	94
19.76	78
19.78	80
19.8	74
19.82	82
19.84	92
19.86	110
19.88	110
19.9	78
19.92	102
19.94	84
19.96	94
19.98	86
20	90
20.02	98
20.04	106
20.06	92
20.08	84
20.1	100
20.12	102
20.14	86
20.16	92
20.18	94
20.2	92
20.22	92
20.24	74
20.26	104
20.28	90
20.3	100
20.32	84
20.34	74
20.36	92
20.38	92
20.4	86
20.42	104
20.44	108
20.46	100
20.48	106
20.5	96
20.52	80
20.54	86
20.56	110
20.58	98
20.6	90
20.62	78
20.64	98
20.66	104
20.68	92
20.7	106
20.72	106
20.74	98
20.76	108
20.78	106
20.8	118
20.82	98
20.84	98
20.86	96
20.88	92
20.9	100
20.92	94
20.94	100
20.96	108
20.98	112
21	102
21.02	116
21.04	100
21.06	86
21.08	98
21.1	84
21.12	90
21.14	98
21.16	94
21.18	106
21.2	98
21.22	92
21.24	94
21.26	102
21.28	100
21.3	80
21.32	122
21.34	94
21.36	120
21.38	106
21.4	94
21.42	100
21.44	104
21.46	110
21.48	108
21.5	94
21.52	98
21.54	96
21.56	106
21.58	108
21.6	106
21.62	104
21.64	108
21.66	120
21.68	116
21.7	96
21.72	114
21.74	100
21.76	112
21.78	110
21.8	120
21.82	118
21.84	122
21.86	120
21.88	134
21.9	126
21.92	132
21.94	144
21.96	188
21.98	204
22	212
22.02	210
22.04	212
22.06	240
22.08	258
22.1	288
22.12	270
22.14	244
22.16	270
22.18	224
22.2	184
22.22	192
22.24	178
22.26	148
22.28	116
22.3	124
22.32	128
22.34	144
22.36	128
22.38	124
22.4	118
22.42	132
22.44	120
22.46	116
22.48	122
22.5	122
22.52	104
22.54	110
22.56	114
22.58	110
22.6	122
22.62	100
22.64	128
22.66	106
22.68	98
22.7	114
22.72	118
22.74	96
22.76	120
22.78	120
22.8	96
22.82	98
22.84	126
22.86	118
22.88	114
22.9	124
22.92	124
22.94	118
22.96	120
22.98	120
23	112
23.02	120
23.04	116
23.06	114
23.08	118
23.1	94
23.12	104
23.14	122
23.16	112
23.18	124
23.2	102
23.22	130
23.24	126
23.26	136
23.28	102
23.3	106
23.32	116
23.34	102
23.36	104
23.38	112
23.4	108
23.42	108
23.44	122
23.46	102
23.48	106
23.5	140
23.52	120
23.54	116
23.56	102
23.58	128
23.6	114
23.62	122
23.64	120
23.66	112
23.68	120
23.7	118
23.72	126
23.74	112
23.76	150
23.78	122
23.8	134
23.82	134
23.84	96
23.86	132
23.88	116
23.9	120
23.92	130
23.94	114
23.96	120
23.98	124
24	114
24.02	140
24.04	126
24.06	116
24.08	122
24.1	146
24.12	120
24.14	156
24.16	122
24.18	124
24.2	128
24.22	114
24.24	136
24.26	144
24.28	138
24.3	140
24.32	146
24.34	190
24.36	156
24.38	158
24.4	196
24.42	206
24.44	206
24.46	208
24.48	232
24.5	262
24.52	282
24.54	284
24.56	304
24.58	248
24.6	294
24.62	240
24.64	222
24.66	226
24.68	272
24.7	264
24.72	290
24.74	288
24.76	328
24.78	400
24.8	480
24.82	590
24.84	732
24.86	1026
24.88	1302
24.9	1638
24.92	2016
24.94	2624
24.96	2992
24.98	3186
25	3540
25.02	3442
25.04	3278
25.06	2898
25.08	2558
25.1	2174
25.12	1782
25.14	1478
25.16	1004
25.18	720
25.2	506
25.22	364
25.24	262
25.26	218
25.28	206
25.3	184
25.32	188
25.34	164
25.36	188
25.38	152
25.4	158
25.42	150
25.44	140
25.46	142
25.48	146
25.5	128
25.52	114
25.54	122
25.56	130
25.58	104
25.6	132
25.62	108
25.64	116
25.66	96
25.68	120
25.7	102
25.72	110
25.74	118
25.76	104
25.78	108
25.8	112
25.82	126
25.84	138
25.86	120
25.88	128
25.9	110
25.92	108
25.94	114
25.96	132
25.98	122
26	120
26.02	118
26.04	106
26.06	116
26.08	116
26.1	110
26.12	120
26.14	110
26.16	116
26.18	112
26.2	124
26.22	118
26.24	116
26.26	120
26.28	108
26.3	128
26.32	96
26.34	102
26.36	114
26.38	110
26.4	134
26.42	128
26.44	108
26.46	98
26.48	134
26.5	136
26.52	120
26.54	130
26.56	148
26.58	184
26.6	176
26.62	238
26.64	272
26.66	288
26.68	306
26.7	358
26.72	362
26.74	386
26.76	400
26.78	460
26.8	478
26.82	474
26.84	460
26.86	498
26.88	498
26.9	496
26.92	426
26.94	382
26.96	326
26.98	320
27	306
27.02	258
27.04	262
27.06	230
27.08	204
27.1	226
27.12	226
27.14	212
27.16	174
27.18	206
27.2	162
27.22	120
27.24	134
27.26	120
27.28	140
27.3	128
27.32	98
27.34	118
27.36	126
27.38	118
27.4	118
27.42	140
27.44	104
27.46	106
27.48	142
27.5	118
27.52	146
27.54	124
27.56	126
27.58	152
27.6	144
27.62	172
27.64	192
27.66	218
27.68	216
27.7	276
27.72	272
27.74	356
27.76	394
27.78	398
27.8	388
27.82	444
27.84	406
27.86	356
27.88	294
27.9	258
27.92	182
27.94	174
27.96	120
27.98	116
28	130
28.02	118
28.04	112
28.06	102
28.08	130
28.1	96
28.12	102
28.14	108
28.16	108
28.18	96
28.2	94
28.22	104
28.24	100
28.26	92
28.28	108
28.3	108
28.32	118
28.34	94
28.36	100
28.38	94
28.4	92
28.42	98
28.44	82
28.46	100
28.48	96
28.5	84
28.52	80
28.54	104
28.56	90
28.58	102
28.6	76
28.62	96
28.64	86
28.66	104
28.68	94
28.7	104
28.72	104
28.74	104
28.76	80
28.78	80
28.8	90
28.82	86
28.84	78
28.86	100
28.88	110
28.9	78
28.92	90
28.94	110
28.96	74
28.98	90
29	96
29.02	74
29.04	116
29.06	90
29.08	80
29.1	104
29.12	84
29.14	100
29.16	96
29.18	96
29.2	90
29.22	76
29.24	92
29.26	100
29.28	90
29.3	80
29.32	84
29.34	104
29.36	84
29.38	98
29.4	106
29.42	88
29.44	88
29.46	92
29.48	94
29.5	92
29.52	80
29.54	102
29.56	92
29.58	96
29.6	102
29.62	106
29.64	90
29.66	80
29.68	80
29.7	84
29.72	88
29.74	84
29.76	80
29.78	106
29.8	94
29.82	100
29.84	92
29.86	94
29.88	94
29.9	90
29.92	96
29.94	100
29.96	90
29.98	98
30	86
30.02	72
30.04	98
30.06	86
30.08	104
30.1	106
30.12	116
30.14	74
30.16	88
30.18	86
30.2	86
30.22	104
30.24	92
30.26	106
30.28	108
30.3	84
30.32	90
30.34	102
30.36	90
30.38	82
30.4	90
30.42	80
30.44	100
30.46	98
30.48	102
30.5	104
30.52	98
30.54	94
30.56	118
30.58	110
30.6	104
30.62	104
30.64	112
30.66	138
30.68	100
30.7	122
30.72	114
30.74	134
30.76	140
30.78	122
30.8	154
30.82	190
30.84	266
30.86	332
30.88	404
30.9	432
30.92	450
30.94	552
30.96	648
30.98	684
31	760
31.02	900
31.04	844
31.06	952
31.08	826
31.1	840
31.12	784
31.14	760
31.16	690
31.18	548
31.2	436
31.22	310
31.24	278
31.26	270
31.28	204
31.3	138
31.32	126
31.34	132
31.36	120
31.38	128
31.4	102
31.42	98
31.44	100
31.46	84
31.48	104
31.5	90
31.52	98
31.54	98
31.56	94
31.58	86
31.6	92
31.62	100
31.64	112
31.66	92
31.68	80
31.7	116
31.72	98
31.74	112
31.76	116
31.78	100
31.8	128
31.82	122
31.84	144
31.86	154
31.88	150
31.9	156
31.92	164
31.94	154
31.96	160
31.98	142
32	140
32.02	126
32.04	120
32.06	82
32.08	98
32.1	80
32.12	102
32.14	118
32.16	86
32.18	92
32.2	94
32.22	84
32.24	90
32.26	86
32.28	84
32.3	84
32.32	74
32.34	96
32.36	96
32.38	92
32.4	82
32.42	96
32.44	96
32.46	72
32.48	82
32.5	90
32.52	98
32.54	92
32.56	84
32.58	74
32.6	80
32.62	80
32.64	74
32.66	70
32.68	98
32.7	72
32.72	90
32.74	98
32.76	78
32.78	92
32.8	104
32.82	108
32.84	98
32.86	114
32.88	132
32.9	148
32.92	146
32.94	148
32.96	144
32.98	156
33	190
33.02	172
33.04	176
33.06	160
33.08	174
33.1	178
33.12	126
33.14	138
33.16	134
33.18	116
33.2	104
33.22	100
33.24	110
33.26	60
33.28	94
33.3	90
33.32	76
33.34	94
33.36	78
33.38	82
33.4	86
33.42	90
33.44	86
33.46	72
33.48	98
33.5	84
33.52	80
33.54	80
33.56	64
33.58	82
33.6	82
33.62	82
33.64	80
33.66	80
33.68	94
33.7	90
33.72	76
33.74	84
33.76	72
33.78	88
33.8	70
33.82	78
33.84	70
33.86	76
33.88	62
33.9	80
33.92	82
33.94	80
33.96	82
33.98	64
34	82
34.02	70
34.04	64
34.06	74
34.08	88
34.1	80
34.12	66
34.14	74
34.16	74
34.18	72
34.2	82
34.22	66
34.24	72
34.26	66
34.28	82
34.3	74
34.32	70
34.34	80
34.36	78
34.38	60
34.4	70
34.42	84
34.44	90
34.46	74
34.48	70
34.5	72
34.52	82
34.54	86
34.56	86
34.58	76
34.6	74
34.62	66
34.64	70
34.66	92
34.68	76
34.7	80
34.72	84
34.74	96
34.76	92
34.78	84
34.8	108
34.82	86
34.84	114
34.86	144
34.88	146
34.9	168
34.92	160
34.94	182
34.96	244
34.98	200
35	242
35.02	260
35.04	262
35.06	224
35.08	216
35.1	206
35.12	180
35.14	154
35.16	126
35.18	118
35.2	102
35.22	112
35.24	100
35.26	90
35.28	100
35.3	98
35.32	92
35.34	80
35.36	114
35.38	114
35.4	120
35.42	110
35.44	172
35.46	184
35.48	222
35.5	242
35.52	260
35.54	280
35.56	310
35.58	320
35.6	318
35.62	344
35.64	306
35.66	276
35.68	212
35.7	172
35.72	192
35.74	174
35.76	134
35.78	114
35.8	94
35.82	90
35.84	74
35.86	82
35.88	78
35.9	86
35.92	90
35.94	62
35.96	70
35.98	72
36	84
36.02	72
36.04	76
36.06	60
36.08	74
36.1	76
36.12	62
36.14	76
36.16	78
36.18	72
36.2	62
36.22	78
36.24	72
36.26	72
36.28	80
36.3	66
36.32	74
36.34	72
36.36	78
36.38	74
36.4	68
36.42	74
36.44	66
36.46	78
36.48	60
36.5	74
36.52	62
36.54	62
36.56	68
36.58	72
36.6	76
36.62	70
36.64	70
36.66	74
36.68	64
36.7	68
36.72	70
36.74	72
36.76	74
36.78	68
36.8	82
36.82	74
36.84	70
36.86	70
36.88	96
36.9	96
36.92	102
36.94	86
36.96	92
36.98	92
37	92
37.02	86
37.04	94
37.06	86
37.08	100
37.1	68
37.12	66
37.14	82
37.16	88
37.18	72
37.2	70
37.22	62
37.24	56
37.26	64
37.28	54
37.3	68
37.32	66
37.34	78
37.36	90
37.38	74
37.4	66
37.42	70
37.44	68
37.46	72
37.48	76
37.5	52
37.52	86
37.54	66
37.56	60
37.58	72
37.6	64
37.62	78
37.64	70
37.66	90
37.68	74
37.7	54
37.72	64
37.74	82
37.76	66
37.78	66
37.8	76
37.82	62
37.84	64
37.86	80
37.88	70
37.9	84
37.92	70
37.94	86
37.96	72
37.98	60
38	72
38.02	82
38.04	78
38.06	76
38.08	94
38.1	74
38.12	72
38.14	74
38.16	84
38.18	88
38.2	102
38.22	94
38.24	100
38.26	116
38.28	136
38.3	152
38.32	168
38.34	180
38.36	186
38.38	288
38.4	346
38.42	378
38.44	350
38.46	356
38.48	326
38.5	326
38.52	340
38.54	300
38.56	220
38.58	192
38.6	188
38.62	152
38.64	126
38.66	104
38.68	92
38.7	78
38.72	86
38.74	72
38.76	70
38.78	66
38.8	80
38.82	78
38.84	58
38.86	64
38.88	62
38.9	72
38.92	64
38.94	64
38.96	72
38.98	60
39	76
39.02	58
39.04	56
39.06	68
39.08	76
39.1	68
39.12	66
39.14	72
39.16	62
39.18	54
39.2	58
39.22	64
39.24	70
39.26	74
39.28	58
39.3	72
39.32	64
39.34	66
39.36	72
39.38	70
39.4	56
39.42	72
39.44	60
39.46	76
39.48	60
39.5	78
39.52	66
39.54	60
39.56	72
39.58	62
39.6	86
39.62	66
39.64	78
39.66	68
39.68	72
39.7	74
39.72	76
39.74	68
39.76	72
39.78	76
39.8	94
39.82	72
39.84	98
39.86	110
39.88	114
39.9	102
39.92	110
39.94	104
39.96	96
39.98	122
40	106
40.02	112
40.04	82
40.06	86
40.08	82
40.1	66
40.12	94
40.14	68
40.16	80
40.18	68
40.2	72
40.22	68
40.24	46
40.26	54
40.28	58
40.3	72
40.32	66
40.34	58
40.36	76
40.38	56
40.4	58
40.42	62
40.44	64
40.46	50
40.48	78
40.5	62
40.52	82
40.54	82
40.56	58
40.58	64
40.6	70
40.62	76
40.64	70
40.66	76
40.68	52
40.7	64
40.72	60
40.74	72
40.76	72
40.78	86
40.8	76
40.82	108
40.84	104
40.86	110
40.88	152
40.9	130
40.92	150
40.94	156
40.96	198
40.98	164
41	162
41.02	122
41.04	118
41.06	122
41.08	134
41.1	100
41.12	90
41.14	76
41.16	78
41.18	92
41.2	60
41.22	98
41.24	76
41.26	102
41.28	96
41.3	138
41.32	148
41.34	218
41.36	242
41.38	256
41.4	284
41.42	254
41.44	316
41.46	308
41.48	344
41.5	340
41.52	372
41.54	360
41.56	304
41.58	280
41.6	218
41.62	210
41.64	214
41.66	174
41.68	136
41.7	126
41.72	100
41.74	94
41.76	78
41.78	94
41.8	68
41.82	76
41.84	60
41.86	72
41.88	56
41.9	72
41.92	74
41.94	78
41.96	70
41.98	68
42	64
42.02	74
42.04	58
42.06	78
42.08	78
42.1	62
42.12	68
42.14	98
42.16	64
42.18	66
42.2	62
42.22	58
42.24	62
42.26	82
42.28	66
42.3	72
42.32	70
42.34	66
42.36	80
42.38	52
42.4	60
42.42	50
42.44	70
42.46	60
42.48	56
42.5	58
42.52	70
42.54	58
42.56	60
42.58	56
42.6	52
42.62	54
42.64	52
42.66	44
42.68	64
42.7	56
42.72	74
42.74	62
42.76	58
42.78	60
42.8	56
42.82	72
42.84	74
42.86	64
42.88	72
42.9	62
42.92	46
42.94	44
42.96	52
42.98	58
43	68
43.02	48
43.04	54
43.06	56
43.08	46
43.1	54
43.12	54
43.14	58
43.16	42
43.18	58
43.2	62
43.22	56
43.24	62
43.26	54
43.28	68
43.3	44
43.32	62
43.34	58
43.36	54
43.38	46
43.4	44
43.42	58
43.44	48
43.46	54
43.48	52
43.5	66
43.52	48
43.54	56
43.56	50
43.58	58
43.6	70
43.62	68
43.64	60
43.66	58
43.68	44
43.7	44
43.72	50
43.74	60
43.76	68
43.78	56
43.8	50
43.82	56
43.84	56
43.86	56
43.88	60
43.9	58
43.92	66
43.94	48
43.96	52
43.98	56
44	50
44.02	46
44.04	40
44.06	40
44.08	60
44.1	46
44.12	72
44.14	56
44.16	48
44.18	40
44.2	56
44.22	50
44.24	58
44.26	58
44.28	74
44.3	50
44.32	50
44.34	46
44.36	46
44.38	68
44.4	48
44.42	50
44.44	52
44.46	40
44.48	54
44.5	48
44.52	56
44.54	46
44.56	62
44.58	52
44.6	46
44.62	58
44.64	50
44.66	46
44.68	42
44.7	68
44.72	64
44.74	54
44.76	62
44.78	46
44.8	64
44.82	74
44.84	66
44.86	66
44.88	60
44.9	74
44.92	80
[truncated: 2,254 more rows]
