# Supplementary material for: Photocatalytic C-N coupling from stable and transient intermediates for gram-scale acetamide synthesis
Source: Nat Commun. 2025 Apr 15;16:3590. doi: 10.1038/s41467-025-58840-0 (PMC12000377; doi:10.1038/s41467-025-58840-0)
Supplement: Supplementary file 3 — Source Data [file 41467_2025_58840_MOESM3_ESM.zip › Source data-Fig. 3.xlsx]

## Sheet: Fig.3a
Fig. 3a
In-situ ATR-FTIR for EOR
Wavenumber (cm-1)	Absorbance (a. u.) in dark	Absorbance (a. u.) 10 min	Absorbance (a. u.) 20 min	Absorbance (a. u.) 30 min
3997.64981	1.864e-05	0.00757	0.0087	0.00858
3995.72138	2.73842e-05	0.0076	0.00872	0.0086
3993.79294	3.58139e-05	0.00762	0.00875	0.00863
3991.8645	4.39291e-05	0.00765	0.00878	0.00866
3989.93607	5.17298e-05	0.00768	0.00881	0.00868
3988.01	5.9216e-05	0.00771	0.00883	0.00871
3986.08	6.63876e-05	0.00774	0.00886	0.00874
3984.15	7.32448e-05	0.00776	0.00889	0.00877
3982.22	7.97875e-05	0.00779	0.00891	0.0088
3980.29	8.60157e-05	0.00782	0.00894	0.00882
3978.37	9.19294e-05	0.00784	0.00896	0.00885
3976.44	9.75286e-05	0.00787	0.00899	0.00888
3974.51	0.000102813	0.00789	0.00901	0.00892
3972.58	0.000107783	0.00792	0.00904	0.00895
3970.65	0.000112439	0.00794	0.00906	0.00898
3968.72	0.00011678	0.00797	0.00909	0.00901
3966.79	0.000120807	0.00799	0.00911	0.00904
3964.87	0.000124519	0.00801	0.00913	0.00908
3962.94	0.000127917	0.00804	0.00916	0.00911
3961.01	0.000131	0.00806	0.00918	0.00914
3959.08	0.000133769	0.00808	0.0092	0.00918
3957.15	0.000136223	0.0081	0.00923	0.00921
3955.22	0.000138363	0.00813	0.00925	0.00925
3953.3	0.000140188	0.00815	0.00927	0.00928
3951.37	0.000141698	0.00817	0.00929	0.00932
3949.44	0.000142895	0.00819	0.00932	0.00936
3947.51	0.000140222	0.00821	0.00935	0.0094
3945.58	0.000139554	0.00823	0.00938	0.00945
3943.65	0.000137609	0.00825	0.0094	0.0095
3941.73	0.000133043	0.00827	0.00943	0.00955
3939.8	0.000126281	0.00829	0.00946	0.0096
3937.87	0.000122519	0.00832	0.00948	0.00965
3935.94	0.000120905	0.00834	0.00951	0.0097
3934.01	0.000116091	0.00836	0.00952	0.00974
3932.08	0.00010796	0.00838	0.00954	0.00977
3930.15	0.000101968	0.00839	0.00955	0.00979
3928.23	9.95139e-05	0.0084	0.00956	0.00983
3926.3	9.75642e-05	0.00841	0.00957	0.00987
3924.37	9.48266e-05	0.00843	0.00959	0.00991
3922.44	9.40427e-05	0.00844	0.0096	0.00995
3920.51	9.70858e-05	0.00845	0.00962	0.00997
3918.58	0.000103678	0.00847	0.00964	0.01
3916.66	0.000112711	0.0085	0.00967	0.01004
3914.73	0.000120846	0.00853	0.00969	0.01007
3912.8	0.000123825	0.00855	0.00972	0.01011
3910.87	0.000123103	0.00857	0.00974	0.01014
3908.94	0.000123595	0.00857	0.00975	0.01016
3907.01	0.000126395	0.00858	0.00974	0.01018
3905.08	0.000128717	0.00858	0.00973	0.01018
3903.16	0.000127406	0.00858	0.00972	0.01018
3901.23	0.000123931	0.00858	0.00971	0.01017
3899.3	0.000126606	0.00858	0.0097	0.01019
3897.37	0.000131695	0.00858	0.00969	0.01021
3895.44	0.000136178	0.00858	0.00968	0.01023
3893.51	0.00014101	0.00857	0.00966	0.01025
3891.59	0.000145258	0.00857	0.00965	0.01025
3889.66	0.000146272	0.00856	0.00964	0.01025
3887.73	0.000144201	0.00855	0.00963	0.01023
3885.8	0.000144397	0.00853	0.00961	0.0102
3883.87	0.000149399	0.00852	0.0096	0.0102
3881.94	0.000153264	0.0085	0.00958	0.0102
3880.02	0.00015279	0.00849	0.00956	0.0102
3878.09	0.000152907	0.00848	0.00954	0.0102
3876.16	0.000156013	0.00847	0.00952	0.01019
3874.23	0.000160291	0.00845	0.0095	0.01018
3872.3	0.000163186	0.00844	0.00949	0.01017
3870.37	0.000165288	0.00842	0.00947	0.01015
3868.44	0.00016953	0.00841	0.00946	0.01013
3866.52	0.000175852	0.00841	0.00946	0.01013
3864.59	0.000180462	0.00841	0.00946	0.01013
3862.66	0.000181015	0.00841	0.00945	0.01012
3860.73	0.000175192	0.0084	0.00944	0.0101
3858.8	0.00016417	0.00839	0.00942	0.01008
3856.87	0.000151923	0.00838	0.00941	0.01006
3854.95	0.000142209	0.00837	0.00939	0.01006
3853.02	0.000137949	0.00836	0.00937	0.01006
3851.09	0.000139478	0.00836	0.00935	0.01006
3849.16	0.000144219	0.00835	0.00933	0.01004
3847.23	0.000141294	0.00834	0.00933	0.01002
3845.3	0.000130619	0.00833	0.00932	0.01001
3843.37	0.000119671	0.00832	0.00931	0.01001
3841.45	0.000111709	0.00831	0.0093	0.01002
3839.52	0.000103145	0.0083	0.00929	0.01001
3837.59	9.28705e-05	0.0083	0.00928	0.01
3835.66	8.39885e-05	0.0083	0.00928	0.01
3833.73	7.91658e-05	0.0083	0.00929	0.01
3831.8	7.57571e-05	0.00831	0.0093	0.01
3829.88	6.88199e-05	0.00832	0.00931	0.01001
3827.95	5.94829e-05	0.00833	0.00932	0.01
3826.02	5.25683e-05	0.00834	0.00933	0.00999
3824.09	4.76308e-05	0.00835	0.00935	0.00999
3822.16	4.01909e-05	0.00837	0.00936	0.01
3820.23	2.94942e-05	0.00838	0.00937	0.01
3818.31	1.81816e-05	0.00838	0.00938	0.00999
3816.38	9.09375e-06	0.00838	0.00938	0.00997
3814.45	3.28026e-06	0.00838	0.00938	0.00996
3812.52	-6.7476e-07	0.00839	0.00938	0.00994
3810.59	-6.91975e-06	0.0084	0.00939	0.00993
3808.66	-1.54216e-05	0.0084	0.0094	0.00991
3806.73	-2.1617e-05	0.0084	0.00941	0.00989
3804.81	-2.23269e-05	0.0084	0.00941	0.00988
3802.88	-1.91037e-05	0.00841	0.00941	0.00987
3800.95	-2.07035e-05	0.00841	0.0094	0.00985
3799.02	-2.55589e-05	0.00841	0.00942	0.00982
3797.09	-2.77433e-05	0.00843	0.00943	0.00979
3795.16	-2.64541e-05	0.00844	0.00945	0.00977
3793.24	-2.31437e-05	0.00844	0.00945	0.00976
3791.31	-1.47426e-05	0.00844	0.00946	0.00977
3789.38	-1.07726e-06	0.00844	0.00946	0.0098
3787.45	1.13226e-05	0.00844	0.00946	0.00982
3785.52	1.81578e-05	0.00845	0.00945	0.00982
3783.59	2.17837e-05	0.00845	0.00946	0.00983
3781.66	2.59936e-05	0.00846	0.00947	0.00985
3779.74	3.60588e-05	0.00848	0.00948	0.00989
3777.81	5.01563e-05	0.00848	0.00948	0.00992
3775.88	6.33643e-05	0.00849	0.00948	0.00995
3773.95	7.54228e-05	0.00849	0.00947	0.00996
3772.02	8.97302e-05	0.0085	0.00945	0.00998
3770.09	0.00010498	0.0085	0.00943	0.01001
3768.17	0.000116216	0.00847	0.00939	0.01002
3766.24	0.000120655	0.00843	0.00934	0.01002
3764.31	0.000120136	0.00839	0.0093	0.01
3762.38	0.000118648	0.00836	0.00926	0.00997
3760.45	0.000119591	0.00833	0.00922	0.00995
3758.52	0.000125542	0.0083	0.0092	0.00994
3756.6	0.000135995	0.00828	0.00917	0.00995
3754.67	0.000145079	0.00825	0.00914	0.00995
3752.74	0.000143466	0.00822	0.00911	0.00996
3750.81	0.000129028	0.00819	0.00909	0.00997
3748.88	0.000115515	0.00816	0.00905	0.00998
3746.95	0.000108039	0.00813	0.00902	0.00999
3745.02	0.000101086	0.0081	0.00898	0.00998
3743.1	9.16945e-05	0.00808	0.00896	0.00996
3741.17	7.89807e-05	0.00806	0.00893	0.00993
3739.24	6.40995e-05	0.00804	0.00891	0.00989
3737.31	5.07692e-05	0.00803	0.0089	0.00987
3735.38	4.08514e-05	0.00802	0.00889	0.00986
3733.45	3.13708e-05	0.00801	0.00889	0.00987
3731.53	2.39235e-05	0.00801	0.0089	0.00989
3729.6	1.92632e-05	0.00801	0.00891	0.00991
3727.67	1.45165e-05	0.00802	0.00894	0.00995
3725.74	7.56076e-06	0.00804	0.00899	0.00998
3723.81	9.54948e-07	0.00807	0.00904	0.01002
3721.88	-4.65288e-06	0.00811	0.00911	0.01009
3719.95	-1.35337e-05	0.00815	0.00918	0.01018
3718.03	-2.92174e-05	0.0082	0.00926	0.01028
3716.1	-4.69281e-05	0.00825	0.00933	0.0104
3714.17	-6.0925e-05	0.0083	0.00942	0.01053
3712.24	-7.16716e-05	0.00836	0.00951	0.01067
3710.31	-8.28628e-05	0.00843	0.00961	0.01081
3708.38	-9.60117e-05	0.00851	0.00973	0.01096
3706.46	-0.000108481	0.0086	0.00985	0.01113
3704.53	-0.000117663	0.0087	0.00998	0.0113
3702.6	-0.000124158	0.0088	0.01012	0.01149
3700.67	-0.00012942	0.00891	0.01025	0.01169
3698.74	-0.00013434	0.00902	0.0104	0.01188
3696.81	-0.000132852	0.00913	0.01056	0.01209
3694.89	-0.000129473	0.00925	0.01072	0.01233
3692.96	-0.000132777	0.00936	0.01086	0.01255
3691.03	-0.000139977	0.00946	0.011	0.01277
3689.1	-0.000144661	0.00957	0.01114	0.013
3687.17	-0.000144098	0.00968	0.01129	0.01323
3685.24	-0.000137737	0.00979	0.01143	0.01347
3683.31	-0.000127736	0.0099	0.01156	0.01369
3681.39	-0.00012199	0.01	0.01168	0.01388
3679.46	-0.00012153	0.0101	0.01181	0.01406
3677.53	-0.000121588	0.0102	0.01193	0.01423
3675.6	-0.00012077	0.01029	0.01205	0.01442
3673.67	-0.000122423	0.01037	0.01216	0.0146
3671.74	-0.000126764	0.01045	0.01226	0.01476
3669.82	-0.000131118	0.01052	0.01235	0.0149
3667.89	-0.000132899	0.01059	0.01244	0.01502
3665.96	-0.000132245	0.01066	0.01253	0.01514
3664.03	-0.000132474	0.01074	0.01261	0.01526
3662.1	-0.000134615	0.0108	0.01266	0.01537
3660.17	-0.000138613	0.01084	0.0127	0.01546
3658.24	-0.000143839	0.01087	0.01274	0.01553
3656.32	-0.000147292	0.0109	0.01277	0.01558
3654.39	-0.000144852	0.01093	0.0128	0.01563
3652.46	-0.000137855	0.01096	0.01281	0.01567
3650.53	-0.000131649	0.01098	0.01282	0.01569
3648.6	-0.000127888	0.011	0.01282	0.01569
3646.67	-0.000124555	0.01101	0.01282	0.01567
3644.75	-0.00011885	0.01101	0.0128	0.01565
3642.82	-0.000107698	0.01101	0.01279	0.01563
3640.89	-9.17699e-05	0.011	0.01276	0.01561
3638.96	-7.63977e-05	0.01098	0.01273	0.01558
3637.03	-6.73542e-05	0.01095	0.01269	0.01553
3635.1	-6.29686e-05	0.01093	0.01265	0.01547
3633.18	-5.99923e-05	0.0109	0.01261	0.01541
3631.25	-5.82029e-05	0.01087	0.01257	0.01536
3629.32	-5.71229e-05	0.01083	0.01251	0.0153
3627.39	-5.45079e-05	0.01079	0.01245	0.01524
3625.46	-5.10501e-05	0.01074	0.01238	0.01519
3623.53	-4.82849e-05	0.01068	0.0123	0.01511
3621.6	-4.35296e-05	0.01063	0.01221	0.01503
3619.68	-3.46223e-05	0.01057	0.01213	0.01493
3617.75	-2.78756e-05	0.0105	0.01205	0.01481
3615.82	-3.02131e-05	0.01044	0.01197	0.01466
3613.89	-3.30078e-05	0.01038	0.01189	0.01452
3611.96	-2.77755e-05	0.01032	0.01181	0.01438
3610.03	-2.021e-05	0.01026	0.01173	0.01425
3608.11	-1.40819e-05	0.0102	0.01165	0.01412
3606.18	-8.50914e-06	0.01014	0.01156	0.01399
3604.25	-1.05144e-06	0.01007	0.01148	0.01387
3602.32	1.12095e-05	0.01001	0.0114	0.01375
3600.39	2.65621e-05	0.00994	0.01131	0.01363
3598.46	3.47143e-05	0.00987	0.01122	0.01352
3596.53	3.64237e-05	0.0098	0.01112	0.01339
3594.61	3.89902e-05	0.00975	0.01105	0.01326
3592.68	4.5172e-05	0.0097	0.01098	0.01314
3590.75	5.47324e-05	0.00966	0.01092	0.01303
3588.82	6.41027e-05	0.00962	0.01086	0.01294
3586.89	6.88244e-05	0.00959	0.01082	0.01285
3584.96	6.98621e-05	0.00955	0.01077	0.01275
3583.04	7.23133e-05	0.00952	0.01073	0.01266
3581.11	7.7862e-05	0.00948	0.01069	0.01259
3579.18	8.3526e-05	0.00944	0.01066	0.01253
3577.25	8.71906e-05	0.00942	0.01062	0.01246
3575.32	8.89141e-05	0.00939	0.01059	0.01239
3573.39	8.98537e-05	0.00938	0.01057	0.01232
3571.47	9.3109e-05	0.00937	0.01055	0.01229
3569.54	9.72625e-05	0.00937	0.01055	0.01228
3567.61	0.00010144	0.00938	0.01056	0.01229
3565.68	0.000107831	0.00938	0.01058	0.01231
3563.75	0.000114022	0.00941	0.01061	0.01235
3561.82	0.00011801	0.00944	0.01064	0.0124
3559.89	0.000122386	0.00949	0.01069	0.01245
3557.97	0.000129091	0.00954	0.01073	0.01251
3556.04	0.000136454	0.00958	0.01078	0.01256
3554.11	0.000143946	0.00963	0.01083	0.01261
3552.18	0.000149961	0.00968	0.01089	0.01267
3550.25	0.000153701	0.00972	0.01094	0.01273
3548.32	0.000158815	0.00978	0.011	0.01281
3546.4	0.000166286	0.00983	0.01107	0.01289
3544.47	0.000174109	0.00989	0.01114	0.01298
3542.54	0.000180217	0.00995	0.01122	0.01308
3540.61	0.000185215	0.01002	0.0113	0.01319
3538.68	0.00019192	0.0101	0.01139	0.01331
3536.75	0.000201544	0.01018	0.01148	0.01344
3534.82	0.000211819	0.01026	0.01157	0.01356
3532.9	0.00022208	0.01034	0.01166	0.01367
3530.97	0.000230277	0.01043	0.01175	0.01378
3529.04	0.000234935	0.01052	0.01185	0.01389
3527.11	0.000237008	0.0106	0.01195	0.014
3525.18	0.000238978	0.01069	0.01204	0.01412
3523.25	0.000241387	0.01079	0.01214	0.01424
3521.33	0.000243195	0.01089	0.01225	0.01437
3519.4	0.000246809	0.01098	0.01236	0.0145
3517.47	0.000256829	0.01108	0.01246	0.01465
3515.54	0.000268642	0.01118	0.01257	0.01479
3513.61	0.000275763	0.01128	0.01268	0.01493
3511.68	0.000281685	0.01138	0.0128	0.01507
3509.76	0.000287109	0.01147	0.01291	0.0152
3507.83	0.000288742	0.01157	0.01303	0.01533
3505.9	0.000286338	0.01167	0.01315	0.01545
3503.97	0.000284476	0.01177	0.01326	0.01558
3502.04	0.000285755	0.01187	0.01336	0.01571
3500.11	0.000287553	0.01196	0.01347	0.01583
3498.18	0.000286978	0.01205	0.01357	0.01595
3496.26	0.000283299	0.01214	0.01368	0.01608
3494.33	0.000275745	0.01223	0.01379	0.0162
3492.4	0.0002659	0.01232	0.01389	0.01631
3490.47	0.000256201	0.0124	0.01399	0.01642
3488.54	0.00024917	0.01247	0.01409	0.01652
3486.61	0.000243806	0.01256	0.01419	0.01663
3484.69	0.000236194	0.01264	0.01428	0.01673
3482.76	0.000227874	0.01273	0.01437	0.01683
3480.83	0.000223554	0.01282	0.01446	0.01693
3478.9	0.000222085	0.0129	0.01454	0.01703
3476.97	0.000219684	0.01297	0.01463	0.01713
3475.04	0.00021489	0.01304	0.01471	0.01724
3473.11	0.000203421	0.01312	0.01479	0.01733
3471.19	0.00018535	0.01319	0.01487	0.01742
3469.26	0.000166522	0.01327	0.01495	0.01751
3467.33	0.000153057	0.01334	0.01502	0.01759
3465.4	0.000146719	0.01341	0.01509	0.01768
3463.47	0.000144059	0.01347	0.01515	0.01776
3461.54	0.000140441	0.01353	0.01522	0.01784
3459.62	0.00013356	0.01358	0.01528	0.01792
3457.69	0.000125073	0.01364	0.01535	0.018
3455.76	0.000118482	0.01369	0.01542	0.01808
3453.83	0.000113157	0.01375	0.01548	0.01817
3451.9	0.000106766	0.0138	0.01554	0.01825
3449.97	9.9504e-05	0.01386	0.0156	0.01833
3448.05	9.44934e-05	0.01391	0.01565	0.0184
3446.12	9.23953e-05	0.01397	0.0157	0.01848
3444.19	9.29609e-05	0.01402	0.01575	0.01855
3442.26	9.52676e-05	0.01407	0.0158	0.01862
3440.33	9.82002e-05	0.01412	0.01585	0.01869
3438.4	0.000100419	0.01416	0.01589	0.01875
3436.47	9.9366e-05	0.01419	0.01593	0.01882
3434.55	9.44275e-05	0.01423	0.01597	0.0189
3432.62	8.89986e-05	0.01427	0.01601	0.01898
3430.69	8.4958e-05	0.01431	0.01606	0.01906
3428.76	8.29785e-05	0.01435	0.0161	0.01914
3426.83	8.46384e-05	0.01439	0.01614	0.01921
3424.9	8.73531e-05	0.01442	0.01618	0.01927
3422.98	8.6816e-05	0.01444	0.01621	0.01932
3421.05	8.40776e-05	0.01445	0.01624	0.01937
3419.12	8.31779e-05	0.01446	0.01627	0.01942
3417.19	8.51666e-05	0.01446	0.01629	0.01945
3415.26	8.88179e-05	0.01446	0.0163	0.01948
3413.33	8.9663e-05	0.01446	0.01631	0.01951
3411.4	8.74489e-05	0.01445	0.01631	0.01952
3409.48	8.67019e-05	0.01444	0.01631	0.01953
3407.55	9.01234e-05	0.01442	0.0163	0.01952
3405.62	9.43702e-05	0.0144	0.01628	0.01951
3403.69	9.45795e-05	0.01437	0.01626	0.01948
3401.76	9.0752e-05	0.01433	0.01623	0.01945
3399.83	8.80921e-05	0.01429	0.01619	0.0194
3397.91	9.10036e-05	0.01424	0.01614	0.01935
3395.98	0.000100097	0.01418	0.01608	0.01929
3394.05	0.000111669	0.01412	0.01601	0.01922
3392.12	0.000122957	0.01405	0.01593	0.01913
3390.19	0.000133496	0.01397	0.01585	0.01902
3388.26	0.000143166	0.01388	0.01575	0.0189
3386.34	0.000152656	0.01378	0.01564	0.01876
3384.41	0.000159843	0.01367	0.01552	0.01861
3382.48	0.000162423	0.01355	0.0154	0.01845
3380.55	0.000163068	0.01343	0.01527	0.01829
3378.62	0.000164328	0.01331	0.01513	0.01812
3376.69	0.000165354	0.01318	0.01499	0.01794
3374.76	0.000166793	0.01303	0.01484	0.01776
3372.84	0.000169349	0.01288	0.01467	0.01757
3370.91	0.000170377	0.01272	0.01451	0.01737
3368.98	0.000166703	0.01255	0.01433	0.01716
3367.05	0.000161589	0.01237	0.01415	0.01692
3365.12	0.000160949	0.01219	0.01396	0.01668
3363.19	0.000164108	0.01201	0.01376	0.01643
3361.27	0.000167429	0.01182	0.01355	0.01616
3359.34	0.000168756	0.01163	0.01333	0.0159
3357.41	0.000167021	0.01143	0.01312	0.01563
3355.48	0.000165918	0.01124	0.0129	0.01536
3353.55	0.000168774	0.01104	0.01269	0.01509
3351.62	0.000173153	0.01084	0.01248	0.01482
3349.7	0.000174719	0.01063	0.01225	0.01455
3347.77	0.000172161	0.01042	0.01202	0.01427
3345.84	0.000165859	0.0102	0.01178	0.01399
3343.91	0.000158397	0.00999	0.01154	0.01371
3341.98	0.000152643	0.00977	0.01131	0.01343
3340.05	0.000149512	0.00955	0.01107	0.01315
3338.12	0.000149966	0.00933	0.01083	0.01288
3336.2	0.000152651	0.00912	0.01059	0.0126
3334.27	0.000156637	0.0089	0.01035	0.01233
3332.34	0.00016308	0.00868	0.01011	0.01206
3330.41	0.000170439	0.00847	0.00988	0.01179
3328.48	0.000173227	0.00826	0.00966	0.01153
3326.55	0.000171854	0.00805	0.00944	0.01128
3324.63	0.000171145	0.00785	0.00923	0.01103
3322.7	0.000173073	0.00766	0.00902	0.01078
3320.77	0.000177183	0.00748	0.00882	0.01055
3318.84	0.000182898	0.0073	0.00862	0.01032
3316.91	0.000188803	0.00712	0.00842	0.0101
3314.98	0.000196156	0.00693	0.00822	0.00987
3313.05	0.000204646	0.00675	0.00801	0.00965
3311.13	0.000213931	0.00657	0.00781	0.00944
3309.2	0.000224068	0.0064	0.00761	0.00924
3307.27	0.0002332	0.00624	0.00741	0.00904
3305.34	0.000241967	0.00608	0.00722	0.00885
3303.41	0.000254753	0.00592	0.00704	0.00866
3301.48	0.000273166	0.00576	0.00686	0.00846
3299.56	0.000292155	0.0056	0.00668	0.00827
3297.63	0.000306961	0.00544	0.00651	0.00809
3295.7	0.000315658	0.00528	0.00634	0.00791
3293.77	0.000319609	0.00512	0.00618	0.00774
3291.84	0.000321355	0.00497	0.00602	0.00758
3289.91	0.000323459	0.00482	0.00586	0.00743
3287.99	0.00032733	0.00467	0.00571	0.00729
3286.06	0.000334268	0.00453	0.00555	0.00715
3284.13	0.000343063	0.00438	0.00539	0.00701
3282.2	0.000347216	0.00423	0.00524	0.00687
3280.27	0.0003464	0.00408	0.00508	0.00673
3278.34	0.000346221	0.00393	0.00493	0.00659
3276.41	0.000350227	0.00378	0.00477	0.00644
3274.49	0.000355885	0.00363	0.00461	0.00629
3272.56	0.00036185	0.00348	0.00446	0.00614
3270.63	0.000368975	0.00335	0.00431	0.006
3268.7	0.000375001	0.00322	0.00416	0.00587
3266.77	0.000376999	0.00309	0.00402	0.00575
3264.84	0.000377778	0.00296	0.00389	0.00563
3262.92	0.000378953	0.00284	0.00376	0.00552
3260.99	0.000378097	0.0027	0.00363	0.0054
3259.06	0.000375964	0.00256	0.0035	0.0053
3257.13	0.00037521	0.00243	0.00337	0.00519
3255.2	0.000374497	0.0023	0.00323	0.00508
3253.27	0.000371952	0.00217	0.0031	0.00497
3251.34	0.000370243	0.00204	0.00297	0.00487
3249.42	0.000371886	0.00192	0.00285	0.00477
3247.49	0.000374339	0.0018	0.00274	0.00468
3245.56	0.000374372	0.00168	0.00264	0.00459
3243.63	0.000371868	0.00158	0.00253	0.0045
3241.7	0.000367943	0.00146	0.00243	0.00442
3239.77	0.000361491	0.00135	0.00233	0.00435
3237.85	0.000353962	0.00125	0.00225	0.00429
3235.92	0.000347001	0.00116	0.00217	0.00423
3233.99	0.000340247	0.00107	0.0021	0.00416
3232.06	0.000334824	0.000986951	0.00202	0.00411
3230.13	0.000331918	0.000909864	0.00196	0.00406
3228.2	0.000330276	0.000839043	0.00189	0.00402
3226.28	0.000331927	0.000771104	0.00182	0.00398
3224.35	0.000339219	0.000702364	0.00176	0.00394
3222.42	0.00034861	0.000633561	0.00169	0.00391
3220.49	0.000354415	0.000568847	0.00164	0.00389
3218.56	0.000354635	0.00051109	0.00158	0.00387
3216.63	0.000352567	0.000462362	0.00154	0.00386
3214.7	0.000352901	0.000422957	0.0015	0.00385
3212.78	0.000356474	0.000391402	0.00147	0.00385
3210.85	0.000362086	0.000366604	0.00145	0.00384
3208.92	0.000369079	0.00034326	0.00144	0.00384
3206.99	0.000376861	0.000317544	0.00143	0.00385
3205.06	0.000382189	0.000290854	0.00141	0.00386
3203.13	0.000381306	0.000265897	0.0014	0.00388
3201.21	0.00037645	0.000245925	0.00139	0.00389
3199.28	0.000371648	0.000231074	0.00139	0.00391
3197.35	0.000372166	0.000218008	0.00139	0.00393
3195.42	0.000380693	0.000205406	0.00138	0.00395
3193.49	0.000392157	0.000196673	0.00138	0.00397
3191.56	0.000401092	0.000196556	0.00138	0.004
3189.63	0.000407195	0.000204649	0.00138	0.00403
3187.71	0.000411818	0.000219314	0.00139	0.00407
3185.78	0.000416539	0.000238139	0.00141	0.00411
3183.85	0.000423879	0.000256821	0.00142	0.00414
3181.92	0.00043321	0.000272473	0.00143	0.00417
3179.99	0.000442122	0.000288538	0.00145	0.00421
3178.06	0.00044844	0.000311532	0.00147	0.00425
3176.14	0.000453767	0.000340327	0.00149	0.0043
3174.21	0.000460721	0.000368829	0.00152	0.00435
3172.28	0.000470517	0.000395198	0.00155	0.0044
3170.35	0.000481832	0.000418319	0.00158	0.00445
3168.42	0.000491729	0.000437866	0.00161	0.00449
3166.49	0.000499545	0.000456985	0.00164	0.00453
3164.57	0.000506677	0.00047843	0.00167	0.00458
3162.64	0.000513716	0.000503213	0.0017	0.00463
3160.71	0.000517827	0.000533009	0.00173	0.00468
3158.78	0.000516582	0.000565465	0.00177	0.00473
3156.85	0.000513899	0.000596051	0.0018	0.00477
3154.92	0.000515316	0.000625588	0.00184	0.00482
3152.99	0.000518862	0.000656297	0.00188	0.00486
3151.07	0.000517993	0.000685307	0.00192	0.0049
3149.14	0.000511529	0.000707667	0.00195	0.00494
3147.21	0.000502919	0.000725286	0.00198	0.00497
3145.28	0.000493708	0.000742727	0.002	0.00501
3143.35	0.000483145	0.000764806	0.00203	0.00505
3141.42	0.000474387	0.00079368	0.00206	0.00508
3139.5	0.000471183	0.000825447	0.00209	0.00512
3137.57	0.000474922	0.000855503	0.00212	0.00515
3135.64	0.000485867	0.000882061	0.00214	0.00518
3133.71	0.000498957	0.000907479	0.00216	0.00522
3131.78	0.00050952	0.000934132	0.00218	0.00524
3129.85	0.000519026	0.000958734	0.0022	0.00527
3127.92	0.000527374	0.000980493	0.00222	0.00529
3126	0.000531424	0.00101	0.00223	0.00531
3124.07	0.000532344	0.00104	0.00225	0.00533
3122.14	0.000532809	0.00107	0.00227	0.00535
3120.21	0.000534245	0.0011	0.00229	0.00537
3118.28	0.000538081	0.00112	0.00232	0.00539
3116.35	0.000546136	0.00115	0.00234	0.0054
3114.43	0.000556136	0.00118	0.00236	0.00542
3112.5	0.000564549	0.0012	0.00238	0.00544
3110.57	0.000570665	0.00123	0.00241	0.00546
3108.64	0.000574854	0.00125	0.00243	0.00547
3106.71	0.000576143	0.00128	0.00246	0.00548
3104.78	0.000575515	0.00131	0.00249	0.0055
3102.86	0.000576797	0.00134	0.00252	0.00551
3100.93	0.000583836	0.00137	0.00254	0.00553
3099	0.000593481	0.0014	0.00257	0.00556
3097.07	0.00059838	0.00144	0.0026	0.00558
3095.14	0.000598848	0.00147	0.00263	0.00561
3093.21	0.000600417	0.0015	0.00267	0.00563
3091.28	0.000603247	0.00153	0.0027	0.00565
3089.36	0.00060455	0.00156	0.00274	0.00568
3087.43	0.000604088	0.00159	0.00277	0.0057
3085.5	0.000604129	0.00162	0.00281	0.00573
3083.57	0.000606141	0.00166	0.00285	0.00576
3081.64	0.000610131	0.00169	0.0029	0.0058
3079.71	0.000615731	0.00173	0.00295	0.00584
3077.79	0.000622512	0.00177	0.003	0.00589
3075.86	0.000630462	0.00182	0.00305	0.00593
3073.93	0.000638045	0.00186	0.0031	0.00598
3072	0.000645148	0.0019	0.00315	0.00602
3070.07	0.00065236	0.00194	0.0032	0.00607
3068.14	0.000658122	0.00199	0.00326	0.00612
3066.21	0.000661914	0.00205	0.00331	0.00617
3064.29	0.000665098	0.0021	0.00337	0.00622
3062.36	0.000667975	0.00215	0.00343	0.00628
3060.43	0.000670939	0.00221	0.00349	0.00633
3058.5	0.000673106	0.00226	0.00355	0.00639
3056.57	0.000670147	0.00232	0.00361	0.00645
3054.64	0.000660427	0.00237	0.00366	0.0065
3052.72	0.000649244	0.00243	0.00372	0.00656
3050.79	0.000643543	0.00249	0.00377	0.00662
3048.86	0.000644792	0.00255	0.00383	0.00668
3046.93	0.000649583	0.0026	0.0039	0.00673
3045	0.000654956	0.00266	0.00395	0.00678
3043.07	0.000659604	0.00271	0.00401	0.00683
3041.15	0.000663776	0.00277	0.00406	0.00687
3039.22	0.00066604	0.00282	0.00412	0.00691
3037.29	0.000663712	0.00288	0.00418	0.00695
3035.36	0.000659384	0.00294	0.00424	0.007
3033.43	0.00065693	0.00302	0.00432	0.00705
3031.5	0.000654918	0.0031	0.00441	0.00711
3029.57	0.000650454	0.0032	0.00451	0.00719
3027.65	0.000645471	0.00332	0.00464	0.00729
3025.72	0.000642741	0.00346	0.0048	0.00741
3023.79	0.000642083	0.00362	0.00498	0.00758
3021.86	0.000642178	0.00381	0.0052	0.00777
3019.93	0.000640506	0.00402	0.00543	0.00798
3018	0.000634013	0.00423	0.00566	0.0082
3016.08	0.00062488	0.00444	0.00588	0.00839
3014.15	0.000616936	0.00462	0.00608	0.00855
3012.22	0.000609921	0.00477	0.00624	0.00867
3010.29	0.000601113	0.00488	0.00636	0.00874
3008.36	0.00059201	0.00496	0.00645	0.00877
3006.43	0.000584472	0.00501	0.0065	0.00875
3004.5	0.000575777	0.00504	0.00654	0.0087
3002.58	0.000562145	0.00506	0.00654	0.00862
3000.65	0.000542848	0.00505	0.00653	0.00852
2998.72	0.000521479	0.00503	0.00651	0.0084
2996.79	0.000502062	0.00501	0.00647	0.00828
2994.86	0.00048351	0.00497	0.00643	0.00814
2992.93	0.000466253	0.00493	0.00638	0.00799
2991.01	0.000452403	0.00489	0.00632	0.00784
2989.08	0.000440216	0.00484	0.00626	0.00769
2987.15	0.000427192	0.00479	0.00619	0.00754
2985.22	0.000414097	0.00473	0.00612	0.00738
2983.29	0.000401632	0.00467	0.00604	0.00722
2981.36	0.000390936	0.0046	0.00595	0.00706
2979.44	0.000384387	0.00453	0.00586	0.0069
2977.51	0.000380542	0.00445	0.00576	0.00675
2975.58	0.000378027	0.00438	0.00567	0.0066
2973.65	0.000376808	0.00432	0.00558	0.00646
2971.72	0.00037733	0.00425	0.00549	0.00633
2969.79	0.000378489	0.00418	0.0054	0.0062
2967.86	0.000377362	0.00411	0.0053	0.00607
2965.94	0.000371096	0.00404	0.0052	0.00594
2964.01	0.000360455	0.00396	0.00511	0.00582
2962.08	0.000348594	0.00389	0.00501	0.0057
2960.15	0.000338144	0.00382	0.00491	0.00558
2958.22	0.000331307	0.00374	0.00481	0.00546
2956.29	0.000327273	0.00366	0.00472	0.00535
2954.37	0.00031985	0.00359	0.00463	0.00524
2952.44	0.000306002	0.00352	0.00455	0.00515
2950.51	0.000288872	0.00347	0.00448	0.00507
2948.58	0.000274177	0.00342	0.00442	0.005
2946.65	0.000265852	0.0034	0.00438	0.00495
2944.72	0.000265128	0.00339	0.00436	0.00493
2942.79	0.000267657	0.00341	0.00436	0.00493
2940.87	0.00026949	0.00344	0.00438	0.00497
2938.94	0.000268886	0.0035	0.00444	0.00503
2937.01	0.000266063	0.00357	0.00452	0.00512
2935.08	0.000261047	0.00367	0.00462	0.00525
2933.15	0.000253813	0.00378	0.00474	0.0054
2931.22	0.000247203	0.0039	0.00489	0.00557
2929.3	0.000241221	0.00403	0.00504	0.00576
2927.37	0.000232574	0.00416	0.00519	0.00594
2925.44	0.000221782	0.00427	0.00532	0.00609
2923.51	0.000211552	0.00436	0.00541	0.0062
2921.58	0.000203958	0.00441	0.00547	0.00626
2919.65	0.0002	0.00442	0.00549	0.00628
2917.73	0.000198016	0.00442	0.00549	0.00627
2915.8	0.000192255	0.00439	0.00547	0.00621
2913.87	0.000180673	0.00435	0.00543	0.00614
2911.94	0.000167547	0.0043	0.00538	0.00606
2910.01	0.00015632	0.00424	0.00532	0.00597
2908.08	0.000148537	0.00419	0.00526	0.00589
2906.15	0.000145451	0.00414	0.00519	0.0058
2904.23	0.000145634	0.00408	0.00513	0.00572
2902.3	0.000146859	0.00403	0.00507	0.00564
2900.37	0.000148386	0.00398	0.00501	0.00556
2898.44	0.000149398	0.00393	0.00495	0.00547
2896.51	0.000148828	0.00388	0.00489	0.00539
2894.58	0.000146042	0.00383	0.00482	0.0053
2892.66	0.000142899	0.00377	0.00476	0.00522
2890.73	0.000142147	0.00371	0.00468	0.00513
2888.8	0.00014469	0.00366	0.00461	0.00505
2886.87	0.000149044	0.0036	0.00453	0.00497
2884.94	0.000153386	0.00354	0.00445	0.00488
2883.01	0.0001564	0.00348	0.00438	0.00481
2881.08	0.000156317	0.00342	0.0043	0.00473
2879.16	0.00015388	0.00337	0.00423	0.00466
2877.23	0.000149393	0.00331	0.00416	0.00458
2875.3	0.000140368	0.00325	0.00408	0.0045
2873.37	0.000124834	0.00319	0.004	0.00442
2871.44	0.000104843	0.00312	0.00392	0.00432
2869.51	8.49541e-05	0.00305	0.00383	0.00423
2867.59	7.04618e-05	0.00299	0.00374	0.00414
2865.66	6.41299e-05	0.00292	0.00366	0.00406
2863.73	6.18476e-05	0.00286	0.00358	0.00398
2861.8	5.685e-05	0.00281	0.00351	0.00391
2859.87	4.72511e-05	0.00276	0.00344	0.00385
2857.94	3.47342e-05	0.00272	0.00338	0.0038
2856.02	2.39392e-05	0.00268	0.00332	0.00375
2854.09	1.88029e-05	0.00265	0.00327	0.00371
2852.16	1.90541e-05	0.00261	0.00322	0.00367
2850.23	1.89452e-05	0.00259	0.00318	0.00364
2848.3	1.39335e-05	0.00257	0.00315	0.00363
2846.37	1.52687e-06	0.00255	0.00313	0.00362
2844.44	-1.5609e-05	0.00253	0.00312	0.00363
2842.52	-3.21074e-05	0.00252	0.00311	0.00363
2840.59	-4.42825e-05	0.00251	0.0031	0.00365
2838.66	-5.3909e-05	0.0025	0.0031	0.00367
2836.73	-6.37534e-05	0.0025	0.0031	0.00369
2834.8	-7.23731e-05	0.0025	0.00311	0.00373
2832.87	-7.90623e-05	0.00251	0.00313	0.00377
2830.95	-8.26911e-05	0.00253	0.00316	0.00381
2829.02	-8.24981e-05	0.00254	0.00318	0.00385
2827.09	-7.88847e-05	0.00256	0.00321	0.0039
2825.16	-7.17636e-05	0.00258	0.00324	0.00395
2823.23	-6.30719e-05	0.00259	0.00326	0.00399
2821.3	-5.61385e-05	0.00261	0.00329	0.00403
2819.37	-5.07436e-05	0.00262	0.00331	0.00407
2817.45	-4.26764e-05	0.00263	0.00332	0.0041
2815.52	-2.95615e-05	0.00264	0.00334	0.00414
2813.59	-1.34361e-05	0.00265	0.00336	0.00419
2811.66	3.46916e-06	0.00268	0.00338	0.00423
2809.73	1.89207e-05	0.0027	0.00341	0.00429
2807.8	3.2196e-05	0.00272	0.00344	0.00434
2805.88	4.538e-05	0.00274	0.00346	0.00438
2803.95	6.01336e-05	0.00277	0.00349	0.00443
2802.02	7.59052e-05	0.00279	0.00352	0.00447
2800.09	8.96392e-05	0.00281	0.00355	0.00451
2798.16	0.000100304	0.00284	0.00358	0.00455
2796.23	0.000109384	0.00286	0.00361	0.0046
2794.31	0.000118086	0.00289	0.00364	0.00465
2792.38	0.000126741	0.0029	0.00366	0.0047
2790.45	0.000134708	0.00292	0.00369	0.00474
2788.52	0.000141791	0.00294	0.00372	0.00479
2786.59	0.000148651	0.00296	0.00375	0.00484
2784.66	0.000154398	0.00299	0.00378	0.00488
2782.73	0.000158641	0.003	0.0038	0.00492
2780.81	0.000161281	0.00302	0.00382	0.00495
2778.88	0.000163934	0.00303	0.00383	0.00498
2776.95	0.000170206	0.00304	0.00385	0.005
2775.02	0.000181668	0.00305	0.00386	0.00503
2773.09	0.000195181	0.00306	0.00387	0.00506
2771.16	0.000206002	0.00307	0.00389	0.00508
2769.24	0.000211381	0.00308	0.0039	0.0051
2767.31	0.000210215	0.00309	0.0039	0.00512
2765.38	0.000205191	0.00309	0.0039	0.00513
2763.45	0.000201983	0.0031	0.0039	0.00514
2761.52	0.000200724	0.0031	0.00389	0.00514
2759.59	0.000198907	0.0031	0.00388	0.00513
2757.66	0.000197455	0.0031	0.00388	0.00512
2755.74	0.000197103	0.0031	0.00387	0.00512
2753.81	0.000195896	0.0031	0.00387	0.00511
2751.88	0.00019336	0.00311	0.00388	0.00511
2749.95	0.000190045	0.00312	0.00388	0.00511
2748.02	0.000187147	0.00312	0.00388	0.0051
2746.09	0.000186261	0.00312	0.00388	0.00509
2744.17	0.000186856	0.00313	0.00388	0.00509
2742.24	0.000185093	0.00314	0.00388	0.00508
2740.31	0.000180601	0.00314	0.00388	0.00508
2738.38	0.000176768	0.00315	0.00389	0.00507
2736.45	0.000173357	0.00316	0.0039	0.00506
2734.52	0.000169666	0.00316	0.00391	0.00506
2732.6	0.000164878	0.00316	0.00392	0.00506
2730.67	0.000159979	0.00317	0.00393	0.00506
2728.74	0.000154398	0.00318	0.00394	0.00506
2726.81	0.000145699	0.00319	0.00396	0.00506
2724.88	0.000134524	0.00321	0.00398	0.00507
2722.95	0.000124739	0.00322	0.004	0.00509
2721.02	0.000117249	0.00324	0.00402	0.00511
2719.1	0.000109884	0.00327	0.00404	0.00513
2717.17	0.000101294	0.0033	0.00407	0.00516
2715.24	9.31527e-05	0.00333	0.00411	0.0052
2713.31	8.71653e-05	0.00337	0.00416	0.00524
2711.38	8.43179e-05	0.00341	0.0042	0.00528
2709.45	8.39942e-05	0.00345	0.00425	0.00533
2707.53	8.28499e-05	0.00349	0.00431	0.00539
2705.6	8.04285e-05	0.00354	0.00437	0.00545
2703.67	7.75635e-05	0.00358	0.00444	0.00552
2701.74	7.42558e-05	0.00364	0.0045	0.0056
2699.81	6.979e-05	0.00369	0.00457	0.00568
2697.88	6.53886e-05	0.00375	0.00464	0.00576
2695.95	6.13923e-05	0.00381	0.00472	0.00584
2694.03	5.66124e-05	0.00388	0.00479	0.00593
2692.1	5.07631e-05	0.00394	0.00487	0.00603
2690.17	4.51082e-05	0.00401	0.00496	0.00612
2688.24	4.02938e-05	0.00407	0.00504	0.00621
2686.31	3.66797e-05	0.00414	0.00512	0.0063
2684.38	3.50164e-05	0.0042	0.0052	0.00639
2682.46	3.40574e-05	0.00427	0.00528	0.00649
2680.53	3.209e-05	0.00433	0.00537	0.00659
2678.6	2.79651e-05	0.0044	0.00546	0.00668
2676.67	2.18542e-05	0.00447	0.00554	0.00678
2674.74	1.32608e-05	0.00453	0.00562	0.00687
2672.81	4.6744e-06	0.00459	0.00569	0.00696
2670.89	3.42024e-08	0.00466	0.00576	0.00704
2668.96	7.47469e-09	0.00472	0.00583	0.00712
2667.03	1.78328e-06	0.00477	0.0059	0.00719
2665.1	2.00231e-06	0.00483	0.00597	0.00726
2663.17	1.09651e-06	0.00489	0.00604	0.00734
2661.24	6.87671e-07	0.00494	0.00611	0.00741
2659.31	3.32963e-08	0.005	0.00617	0.00748
2657.39	-2.9371e-06	0.00505	0.00624	0.00755
2655.46	-8.71843e-06	0.0051	0.00631	0.00762
2653.53	-1.58257e-05	0.00514	0.00637	0.00768
2651.6	-2.21702e-05	0.00518	0.00643	0.00773
2649.67	-2.62819e-05	0.00522	0.00648	0.00778
2647.74	-2.98365e-05	0.00526	0.00653	0.00782
2645.82	-3.42076e-05	0.00529	0.00658	0.00786
2643.89	-3.77925e-05	0.00533	0.00662	0.0079
2641.96	-4.01094e-05	0.00536	0.00666	0.00794
2640.03	-4.35645e-05	0.00539	0.0067	0.00798
2638.1	-4.75651e-05	0.00542	0.00673	0.00801
2636.17	-5.11432e-05	0.00544	0.00676	0.00804
2634.24	-5.34465e-05	0.00546	0.00679	0.00807
2632.32	-5.46107e-05	0.00548	0.00681	0.00809
2630.39	-5.57927e-05	0.0055	0.00683	0.00811
2628.46	-5.70341e-05	0.00551	0.00684	0.00813
2626.53	-5.72045e-05	0.00552	0.00686	0.00814
2624.6	-5.74681e-05	0.00553	0.00687	0.00816
2622.67	-5.98734e-05	0.00555	0.00689	0.00818
2620.75	-6.33878e-05	0.00556	0.00691	0.0082
2618.82	-6.41933e-05	0.00558	0.00693	0.00822
2616.89	-6.088e-05	0.00559	0.00695	0.00823
2614.96	-5.51659e-05	0.0056	0.00696	0.00824
2613.03	-4.99635e-05	0.00561	0.00698	0.00825
2611.1	-4.76969e-05	0.00562	0.00699	0.00827
2609.18	-4.69832e-05	0.00564	0.007	0.00828
2607.25	-4.65109e-05	0.00565	0.00701	0.0083
2605.32	-4.73907e-05	0.00567	0.00702	0.00831
2603.39	-4.87395e-05	0.00568	0.00703	0.00832
2601.46	-4.74079e-05	0.00569	0.00703	0.00833
2599.53	-4.29697e-05	0.00569	0.00704	0.00834
2597.6	-3.80443e-05	0.0057	0.00705	0.00834
2595.68	-3.36282e-05	0.0057	0.00705	0.00834
2593.75	-2.84555e-05	0.0057	0.00705	0.00833
2591.82	-2.27656e-05	0.00569	0.00705	0.00833
2589.89	-1.74733e-05	0.00569	0.00704	0.00832
2587.96	-1.27278e-05	0.00568	0.00703	0.00831
2586.03	-8.06156e-06	0.00566	0.00702	0.00829
2584.11	-2.35883e-06	0.00565	0.00699	0.00827
2582.18	2.9038e-06	0.00562	0.00696	0.00823
2580.25	6.42755e-06	0.00559	0.00692	0.00819
2578.32	7.55736e-06	0.00556	0.00688	0.00815
2576.39	8.92818e-06	0.00553	0.00684	0.0081
2574.46	1.16435e-05	0.00549	0.0068	0.00805
2572.53	1.43206e-05	0.00546	0.00676	0.008
2570.61	1.54409e-05	0.00543	0.00672	0.00795
2568.68	1.5042e-05	0.0054	0.00668	0.00791
2566.75	1.31795e-05	0.00537	0.00664	0.00786
2564.82	9.86885e-06	0.00534	0.0066	0.00781
2562.89	6.89053e-06	0.00532	0.00657	0.00777
2560.96	4.35095e-06	0.0053	0.00655	0.00773
2559.04	2.18782e-06	0.00527	0.00652	0.00769
2557.11	1.14249e-06	0.00525	0.00649	0.00765
2555.18	5.20284e-07	0.00523	0.00647	0.00762
2553.25	-1.37444e-06	0.00522	0.00644	0.00759
2551.32	-4.09069e-06	0.00521	0.00642	0.00756
2549.39	-6.80015e-06	0.0052	0.00641	0.00754
2547.47	-1.00641e-05	0.00518	0.00639	0.00752
2545.54	-1.42998e-05	0.00517	0.00637	0.0075
2543.61	-1.86616e-05	0.00515	0.00635	0.00747
2541.68	-2.11853e-05	0.00514	0.00634	0.00745
2539.75	-2.19332e-05	0.00513	0.00633	0.00743
2537.82	-2.12804e-05	0.00512	0.00631	0.00741
2535.89	-2.08895e-05	0.00511	0.0063	0.00739
2533.97	-2.37217e-05	0.0051	0.0063	0.00738
2532.04	-2.99595e-05	0.0051	0.0063	0.00736
2530.11	-3.70991e-05	0.0051	0.0063	0.00735
2528.18	-4.23176e-05	0.00511	0.00631	0.00735
2526.25	-4.44542e-05	0.00512	0.00632	0.00735
2524.32	-4.43036e-05	0.00514	0.00633	0.00735
2522.4	-4.30017e-05	0.00516	0.00635	0.00736
2520.47	-4.11448e-05	0.00518	0.00638	0.00738
2518.54	-4.02086e-05	0.00521	0.0064	0.0074
2516.61	-4.10544e-05	0.00524	0.00643	0.00744
2514.68	-4.17221e-05	0.00527	0.00647	0.00747
2512.75	-4.08754e-05	0.00531	0.00651	0.00751
2510.82	-3.9504e-05	0.00535	0.00655	0.00756
2508.9	-3.9241e-05	0.00539	0.0066	0.0076
2506.97	-3.91005e-05	0.00543	0.00665	0.00765
2505.04	-3.83075e-05	0.00548	0.00671	0.0077
2503.11	-3.71725e-05	0.00553	0.00677	0.00776
2501.18	-3.66189e-05	0.00559	0.00684	0.00783
2499.25	-3.57455e-05	0.00565	0.00691	0.00791
2497.33	-3.38905e-05	0.00571	0.00699	0.00799
2495.4	-3.15991e-05	0.00578	0.00707	0.00808
2493.47	-2.90328e-05	0.00585	0.00716	0.00818
2491.54	-2.51387e-05	0.00592	0.00725	0.00828
2489.61	-2.04449e-05	0.006	0.00734	0.00839
2487.68	-1.66226e-05	0.00609	0.00744	0.00851
2485.76	-1.48173e-05	0.00618	0.00756	0.00863
2483.83	-1.44497e-05	0.00628	0.00767	0.00876
2481.9	-1.57793e-05	0.00639	0.0078	0.00891
2479.97	-1.71854e-05	0.00649	0.00793	0.00906
2478.04	-1.74249e-05	0.00661	0.00807	0.00921
2476.11	-1.76604e-05	0.00673	0.00821	0.00938
2474.18	-1.96987e-05	0.00685	0.00835	0.00955
2472.26	-2.38504e-05	0.00697	0.0085	0.00973
2470.33	-3.02061e-05	0.0071	0.00865	0.0099
2468.4	-3.69256e-05	0.00722	0.0088	0.01008
2466.47	-4.0839e-05	0.00734	0.00895	0.01025
2464.54	-4.29117e-05	0.00745	0.00909	0.01042
2462.61	-4.50683e-05	0.00755	0.00923	0.01058
2460.69	-4.79943e-05	0.00765	0.00936	0.01073
2458.76	-5.24377e-05	0.00775	0.00948	0.01087
2456.83	-5.7708e-05	0.00783	0.00959	0.011
2454.9	-6.26198e-05	0.00791	0.00969	0.01112
2452.97	-6.73125e-05	0.00797	0.00977	0.01122
2451.04	-7.10644e-05	0.00803	0.00984	0.01131
2449.11	-7.42098e-05	0.00807	0.0099	0.01138
2447.19	-7.74962e-05	0.00811	0.00995	0.01144
2445.26	-8.03434e-05	0.00814	0.00999	0.01149
2443.33	-8.28442e-05	0.00817	0.01002	0.01153
2441.4	-8.57999e-05	0.00818	0.01004	0.01156
2439.47	-9.04356e-05	0.00819	0.01006	0.01158
2437.54	-9.58389e-05	0.0082	0.01007	0.0116
2435.62	-9.96591e-05	0.00822	0.01008	0.01162
2433.69	-9.87952e-05	0.00823	0.0101	0.01163
2431.76	-9.22302e-05	0.00825	0.01012	0.01166
2429.83	-8.23162e-05	0.00828	0.01016	0.01169
2427.9	-7.0595e-05	0.00833	0.01021	0.01175
2425.97	-5.63299e-05	0.00839	0.01028	0.01182
2424.05	-3.84126e-05	0.00847	0.01037	0.01191
2422.12	-1.78226e-05	0.00857	0.01047	0.01202
2420.19	5.74509e-06	0.00868	0.0106	0.01216
2418.26	3.04079e-05	0.0088	0.01074	0.0123
2416.33	5.17344e-05	0.00893	0.01088	0.01244
2414.4	6.95406e-05	0.00904	0.011	0.01257
2412.47	8.35002e-05	0.00912	0.01109	0.01268
2410.55	8.91547e-05	0.00916	0.01114	0.01275
2408.62	8.28975e-05	0.00914	0.01112	0.01275
2406.69	5.96976e-05	0.00906	0.01103	0.01267
2404.76	1.57385e-05	0.00888	0.01084	0.01249
2402.83	-4.34277e-05	0.00861	0.01054	0.01219
2400.9	-0.000115392	0.00825	0.01015	0.01178
2398.98	-0.000201784	0.00782	0.00968	0.01129
2397.05	-0.000296935	0.00735	0.00917	0.01075
2395.12	-0.000392217	0.00688	0.00867	0.01022
2393.19	-0.00048472	0.00646	0.00822	0.00974
2391.26	-0.000577337	0.00606	0.0078	0.0093
2389.33	-0.000671796	0.00566	0.00737	0.00885
2387.4	-0.000765155	0.00523	0.00692	0.00839
2385.48	-0.000858045	0.00479	0.00644	0.0079
2383.55	-0.000953386	0.00434	0.00595	0.00739
2381.62	-0.00105	0.00388	0.00545	0.00687
2379.69	-0.00116	0.00341	0.00494	0.00633
2377.76	-0.00127	0.00293	0.00442	0.00579
2375.83	-0.00137	0.00244	0.00389	0.00525
2373.91	-0.00148	0.00195	0.00336	0.00469
2371.98	-0.00159	0.00146	0.00282	0.00414
2370.05	-0.0017	0.000966237	0.00229	0.00359
2368.12	-0.0018	0.000477757	0.00176	0.00304
2366.19	-0.00191	1.54545e-06	0.00124	0.0025
2364.26	-0.00201	-0.000451076	0.000749187	0.00199
2362.34	-0.0021	-0.000869995	0.000296721	0.00152
2360.41	-0.00218	-0.00125	-0.00010886	0.0011
2358.48	-0.00226	-0.00158	-0.000465416	0.000734197
2356.55	-0.00233	-0.00187	-0.000772923	0.000419998
2354.62	-0.00239	-0.00211	-0.00103	0.000164812
2352.69	-0.00245	-0.0023	-0.00122	-2.33163e-05
2350.76	-0.00248	-0.00241	-0.00134	-0.000135719
2348.84	-0.00251	-0.00246	-0.00139	-0.000168432
2346.91	-0.00252	-0.00245	-0.00136	-0.000120867
2344.98	-0.00252	-0.00236	-0.00125	8.78208e-06
2343.05	-0.0025	-0.0022	-0.00106	0.000222999
2341.12	-0.00247	-0.00197	-0.000792417	0.000523104
2339.19	-0.00242	-0.00167	-0.00044144	0.000909189
2337.27	-0.00236	-0.00129	-1.13559e-05	0.00138
2335.34	-0.00228	-0.000845615	0.000493677	0.00193
2333.41	-0.00219	-0.000336221	0.00107	0.00256
2331.48	-0.0021	0.0002259	0.0017	0.00325
2329.55	-0.00199	0.000831773	0.00239	0.00399
2327.62	-0.00188	0.00147	0.00311	0.00478
2325.69	-0.00177	0.00213	0.00385	0.00558
2323.77	-0.00165	0.0028	0.00459	0.00639
2321.84	-0.00153	0.00345	0.00531	0.00717
2319.91	-0.00143	0.00406	0.00599	0.00791
2317.98	-0.00133	0.00462	0.00662	0.00861
2316.05	-0.00123	0.00513	0.00719	0.00923
2314.12	-0.00115	0.00558	0.0077	0.00979
2312.2	-0.00108	0.00599	0.00815	0.01028
2310.27	-0.00101	0.00635	0.00855	0.01071
2308.34	-0.000950881	0.00668	0.00892	0.01111
2306.41	-0.000882235	0.007	0.00928	0.01149
2304.48	-0.000810728	0.00733	0.00965	0.01188
2302.55	-0.000737444	0.00768	0.01005	0.01229
2300.63	-0.000658182	0.00807	0.01048	0.01274
2298.7	-0.000574345	0.00848	0.01092	0.01321
2296.77	-0.000492405	0.00885	0.01133	0.01364
2294.84	-0.000418223	0.00917	0.01166	0.01398
2292.91	-0.000351438	0.00941	0.01191	0.01424
2290.98	-0.000291106	0.00961	0.01211	0.01444
2289.05	-0.000240877	0.00978	0.01228	0.01461
2287.13	-0.000199469	0.00993	0.01242	0.01474
2285.2	-0.000163561	0.01005	0.01253	0.01484
2283.27	-0.000130985	0.01013	0.01261	0.01491
2281.34	-0.000103801	0.0102	0.01266	0.01495
2279.41	-8.51077e-05	0.01023	0.01269	0.01497
2277.48	-7.20682e-05	0.01025	0.0127	0.01497
2275.56	-6.03941e-05	0.01026	0.01269	0.01495
2273.63	-5.02174e-05	0.01025	0.01268	0.01492
2271.7	-4.23332e-05	0.01024	0.01266	0.01489
2269.77	-3.53963e-05	0.01024	0.01265	0.01487
2267.84	-2.78697e-05	0.01024	0.01265	0.01486
2265.91	-2.16852e-05	0.01024	0.01265	0.01486
2263.98	-2.02455e-05	0.01025	0.01265	0.01486
2262.06	-2.37525e-05	0.01025	0.01265	0.01486
2260.13	-2.85386e-05	0.01025	0.01265	0.01485
2258.2	-3.18342e-05	0.01025	0.01265	0.01486
2256.27	-3.38125e-05	0.01026	0.01266	0.01487
2254.34	-3.58715e-05	0.01028	0.01268	0.0149
2252.41	-3.89361e-05	0.0103	0.01271	0.01494
2250.49	-4.28547e-05	0.01033	0.01274	0.01498
2248.56	-4.70822e-05	0.01035	0.01278	0.01502
2246.63	-5.25074e-05	0.01038	0.01282	0.01507
2244.7	-5.88337e-05	0.01042	0.01286	0.01514
2242.77	-6.45788e-05	0.01047	0.01292	0.01521
2240.84	-6.95434e-05	0.01053	0.01299	0.01529
2238.92	-7.50196e-05	0.01059	0.01307	0.01539
2236.99	-8.0619e-05	0.01067	0.01316	0.0155
2235.06	-8.32649e-05	0.01075	0.01326	0.01562
2233.13	-8.33652e-05	0.01084	0.01337	0.01576
2231.2	-8.33126e-05	0.01094	0.01348	0.0159
2229.27	-8.44343e-05	0.01104	0.0136	0.01604
2227.34	-8.78577e-05	0.01114	0.01371	0.01618
2225.42	-9.2897e-05	0.01123	0.01382	0.01631
2223.49	-9.72548e-05	0.01132	0.01393	0.01645
2221.56	-9.91572e-05	0.01141	0.01404	0.01658
2219.63	-0.000100559	0.0115	0.01414	0.01671
2217.7	-0.000103086	0.01158	0.01423	0.01683
2215.77	-0.000106179	0.01165	0.01431	0.01694
2213.85	-0.000109074	0.01171	0.01438	0.01704
2211.92	-0.000112336	0.01176	0.01445	0.01712
2209.99	-0.000116353	0.0118	0.01449	0.01718
2208.06	-0.000120397	0.01183	0.01453	0.01723
2206.13	-0.000124943	0.01186	0.01457	0.01727
2204.2	-0.000130202	0.01188	0.0146	0.01731
2202.28	-0.000136572	0.0119	0.01463	0.01735
2200.35	-0.000143639	0.01192	0.01466	0.01738
2198.42	-0.000150518	0.01195	0.01469	0.01742
2196.49	-0.000155643	0.01197	0.01472	0.01747
2194.56	-0.000158681	0.012	0.01476	0.01751
2192.63	-0.000159874	0.01203	0.01479	0.01755
2190.7	-0.000159723	0.01206	0.01483	0.0176
2188.78	-0.000159489	0.01208	0.01486	0.01764
2186.85	-0.000160343	0.01211	0.01489	0.01768
2184.92	-0.000161732	0.01213	0.01491	0.01771
2182.99	-0.000161698	0.01215	0.01494	0.01774
2181.06	-0.000160962	0.01216	0.01495	0.01776
2179.13	-0.000160627	0.01217	0.01496	0.01776
2177.21	-0.000159882	0.01216	0.01496	0.01776
2175.28	-0.000157062	0.01215	0.01494	0.01773
2173.35	-0.000153386	0.01213	0.01492	0.0177
2171.42	-0.000151957	0.0121	0.01488	0.01766
2169.49	-0.000153061	0.01207	0.01485	0.01761
2167.56	-0.00015367	0.01204	0.0148	0.01755
2165.63	-0.000152676	0.012	0.01476	0.01749
2163.71	-0.000151791	0.01197	0.01471	0.01742
2161.78	-0.000152406	0.01194	0.01466	0.01736
2159.85	-0.000152703	0.01191	0.01462	0.01731
2157.92	-0.000152099	0.01188	0.01459	0.01726
2155.99	-0.000151246	0.01186	0.01456	0.01721
2154.06	-0.000150793	0.01184	0.01453	0.01717
2152.14	-0.000149941	0.01183	0.01451	0.01714
2150.21	-0.00014907	0.01183	0.0145	0.01711
2148.28	-0.000149185	0.01184	0.0145	0.0171
2146.35	-0.000148817	0.01185	0.01451	0.0171
2144.42	-0.000146577	0.01187	0.01453	0.0171
2142.49	-0.000143712	0.01189	0.01454	0.01711
2140.57	-0.000140907	0.01191	0.01457	0.01712
2138.64	-0.000138119	0.01193	0.01459	0.01713
2136.71	-0.000136807	0.01196	0.01461	0.01715
2134.78	-0.000137228	0.01198	0.01463	0.01716
2132.85	-0.000137675	0.012	0.01466	0.01717
2130.92	-0.000138157	0.01202	0.01468	0.01719
2128.99	-0.00013937	0.01204	0.01471	0.0172
2127.07	-0.000140188	0.01206	0.01473	0.01722
2125.14	-0.000140366	0.01208	0.01476	0.01724
2123.21	-0.000141133	0.0121	0.01478	0.01726
2121.28	-0.000141832	0.01213	0.01481	0.01728
2119.35	-0.000142379	0.01215	0.01484	0.01731
2117.42	-0.000143543	0.01218	0.01487	0.01733
2115.5	-0.000144563	0.01221	0.01491	0.01737
2113.57	-0.000144466	0.01224	0.01495	0.0174
2111.64	-0.000141948	0.01228	0.015	0.01745
2109.71	-0.000139759	0.01233	0.01505	0.0175
2107.78	-0.000140478	0.01237	0.01511	0.01756
2105.85	-0.000142186	0.01243	0.01517	0.01763
2103.92	-0.000141791	0.01248	0.01523	0.01769
2102	-0.000138872	0.01253	0.0153	0.01777
2100.07	-0.00013482	0.01258	0.01536	0.01784
2098.14	-0.000131131	0.01264	0.01542	0.01791
2096.21	-0.000128185	0.01269	0.01548	0.01797
2094.28	-0.000126046	0.01274	0.01554	0.01804
2092.35	-0.000123334	0.01278	0.01559	0.0181
2090.43	-0.000120554	0.01282	0.01564	0.01814
2088.5	-0.000118151	0.01286	0.01568	0.01818
2086.57	-0.000115954	0.01289	0.01572	0.01822
2084.64	-0.000114861	0.01291	0.01575	0.01825
2082.71	-0.000113266	0.01294	0.01578	0.01827
2080.78	-0.000110263	0.01296	0.0158	0.01829
2078.86	-0.000107629	0.01298	0.01583	0.01831
2076.93	-0.000106283	0.013	0.01585	0.01833
2075	-0.000104588	0.01302	0.01588	0.01836
2073.07	-0.000101228	0.01305	0.01591	0.01839
2071.14	-9.71198e-05	0.01308	0.01595	0.01842
2069.21	-9.34977e-05	0.0131	0.01598	0.01845
2067.28	-9.13896e-05	0.01314	0.01602	0.01849
2065.36	-8.98877e-05	0.01317	0.01607	0.01853
2063.43	-8.73802e-05	0.0132	0.01612	0.01857
2061.5	-8.39251e-05	0.01324	0.01617	0.01862
2059.57	-8.06589e-05	0.01328	0.01622	0.01867
2057.64	-7.83341e-05	0.01332	0.01627	0.01872
2055.71	-7.74742e-05	0.01336	0.01632	0.01878
2053.79	-7.88185e-05	0.0134	0.01637	0.01882
2051.86	-8.14059e-05	0.01344	0.01642	0.01887
2049.93	-8.24528e-05	0.01348	0.01646	0.01891
2048	-8.30293e-05	0.01351	0.0165	0.01895
2046.07	-8.56706e-05	0.01353	0.01653	0.01898
2044.14	-8.988e-05	0.01355	0.01656	0.019
2042.21	-9.49365e-05	0.01356	0.01657	0.01901
2040.29	-0.000100039	0.01356	0.01659	0.01901
2038.36	-0.000104324	0.01357	0.0166	0.01901
2036.43	-0.000107092	0.01357	0.01661	0.01901
2034.5	-0.000109576	0.01358	0.01661	0.019
2032.57	-0.000112354	0.01358	0.01661	0.01899
2030.64	-0.000114003	0.01357	0.0166	0.01897
2028.72	-0.000114596	0.01356	0.01658	0.01895
2026.79	-0.000115345	0.01355	0.01657	0.01892
2024.86	-0.000117462	0.01354	0.01654	0.01888
2022.93	-0.000120496	0.01352	0.01652	0.01884
2021	-0.000122762	0.0135	0.01649	0.01879
2019.07	-0.000123549	0.01348	0.01646	0.01874
2017.15	-0.000124082	0.01346	0.01643	0.01869
2015.22	-0.000124313	0.01343	0.01639	0.01863
2013.29	-0.000126349	0.01341	0.01635	0.01857
2011.36	-0.000128329	0.01337	0.0163	0.0185
2009.43	-0.000128098	0.01334	0.01625	0.01843
2007.5	-0.000126381	0.0133	0.01619	0.01836
2005.57	-0.000125775	0.01325	0.01613	0.01828
2003.65	-0.000127118	0.01321	0.01607	0.01819
2001.72	-0.000128633	0.01316	0.016	0.01811
1999.79	-0.000128986	0.01312	0.01594	0.01802
1997.86	-0.00012834	0.01308	0.01588	0.01794
1995.93	-0.000127854	0.01303	0.01582	0.01786
1994	-0.000128899	0.013	0.01576	0.01778
1992.08	-0.000131198	0.01296	0.01571	0.0177
1990.15	-0.000133628	0.01293	0.01566	0.01764
1988.22	-0.000134951	0.01291	0.01562	0.01758
1986.29	-0.000135251	0.01288	0.01558	0.01752
1984.36	-0.000135252	0.01286	0.01555	0.01747
1982.43	-0.000134523	0.01284	0.01552	0.01743
1980.5	-0.000132151	0.01283	0.0155	0.01739
1978.58	-0.000129339	0.01281	0.01547	0.01734
1976.65	-0.000128297	0.01278	0.01543	0.01728
1974.72	-0.000128999	0.01274	0.01537	0.01721
1972.79	-0.000129778	0.01269	0.01529	0.0171
1970.86	-0.000130739	0.0126	0.01519	0.01697
1968.93	-0.000132135	0.0125	0.01506	0.01681
1967.01	-0.000134261	0.01238	0.01491	0.01662
1965.08	-0.000136349	0.01225	0.01474	0.01641
1963.15	-0.000138099	0.01211	0.01455	0.01619
1961.22	-0.000139703	0.01196	0.01436	0.01595
1959.29	-0.00014171	0.01181	0.01417	0.01572
1957.36	-0.000143996	0.01167	0.01397	0.01548
1955.44	-0.000146201	0.01152	0.01378	0.01525
1953.51	-0.000148292	0.01138	0.01359	0.01502
1951.58	-0.000150195	0.01124	0.01342	0.01481
1949.65	-0.000151481	0.01112	0.01325	0.01461
1947.72	-0.000152305	0.011	0.0131	0.01442
1945.79	-0.000153407	0.0109	0.01296	0.01424
1943.86	-0.00015429	0.01081	0.01284	0.01409
1941.94	-0.000154336	0.01073	0.01274	0.01395
1940.01	-0.00015469	0.01066	0.01264	0.01384
1938.08	-0.000157887	0.0106	0.01256	0.01373
1936.15	-0.000164478	0.01055	0.01249	0.01364
1934.22	-0.000171709	0.01052	0.01244	0.01357
1932.29	-0.000177655	0.01049	0.0124	0.01351
1930.37	-0.000181649	0.01046	0.01237	0.01347
1928.44	-0.000184632	0.01045	0.01235	0.01344
1926.51	-0.000186659	0.01045	0.01235	0.01344
1924.58	-0.000186958	0.01047	0.01237	0.01344
1922.65	-0.000186575	0.01049	0.0124	0.01347
1920.72	-0.000187407	0.01053	0.01244	0.01351
1918.79	-0.000189216	0.01057	0.01249	0.01356
1916.87	-0.000190825	0.01063	0.01257	0.01364
1914.94	-0.000190703	0.01071	0.01266	0.01374
1913.01	-0.000189671	0.01079	0.01276	0.01386
1911.08	-0.000188546	0.01088	0.01288	0.014
1909.15	-0.000188087	0.01098	0.01301	0.01415
1907.22	-0.000186847	0.0111	0.01315	0.01433
1905.3	-0.00018438	0.01123	0.01331	0.01452
1903.37	-0.000181735	0.01138	0.01349	0.01474
1901.44	-0.00018046	0.01153	0.01368	0.01497
1899.51	-0.000179865	0.01169	0.01389	0.01521
1897.58	-0.000178886	0.01186	0.0141	0.01546
1895.65	-0.000177669	0.01203	0.01432	0.01571
1893.73	-0.000177366	0.0122	0.01454	0.01596
1891.8	-0.000176891	0.01238	0.01476	0.01622
1889.87	-0.00017465	0.01254	0.01497	0.01648
1887.94	-0.000171192	0.0127	0.01517	0.01672
1886.01	-0.000168539	0.01284	0.01535	0.01694
1884.08	-0.000167272	0.01296	0.0155	0.01713
1882.15	-0.000167091	0.01307	0.01563	0.01729
1880.23	-0.00016759	0.01315	0.01574	0.01741
1878.3	-0.000167956	0.0132	0.01581	0.0175
1876.37	-0.000167645	0.01324	0.01587	0.01757
1874.44	-0.000167252	0.01327	0.0159	0.01761
1872.51	-0.000166895	0.01329	0.01593	0.01765
1870.58	-0.000165191	0.0133	0.01594	0.01768
1868.66	-0.000161485	0.01331	0.01596	0.01771
1866.73	-0.000158265	0.01331	0.01597	0.01774
1864.8	-0.000156488	0.01332	0.01598	0.01777
1862.87	-0.000156167	0.01333	0.016	0.01779
1860.94	-0.000156623	0.01334	0.01601	0.01781
1859.01	-0.00015801	0.01334	0.01603	0.01784
1857.08	-0.000159401	0.01334	0.01605	0.01786
1855.16	-0.000159449	0.01335	0.01607	0.01788
1853.23	-0.000159129	0.01334	0.01608	0.01789
1851.3	-0.000160057	0.01334	0.01609	0.0179
1849.37	-0.000161499	0.01334	0.0161	0.01791
1847.44	-0.000163106	0.01334	0.01611	0.01791
1845.51	-0.000165647	0.01335	0.01612	0.01791
1843.59	-0.000170579	0.01336	0.01612	0.01791
1841.66	-0.000177961	0.01338	0.01612	0.01791
1839.73	-0.000183882	0.01341	0.01612	0.01791
1837.8	-0.000184539	0.01344	0.01611	0.01791
1835.87	-0.0001819	0.01349	0.0161	0.01791
1833.94	-0.000179208	0.01355	0.0161	0.0179
1832.02	-0.000178909	0.01363	0.01609	0.01788
1830.09	-0.00018025	0.01374	0.01608	0.01786
1828.16	-0.000180721	0.01386	0.01607	0.01785
1826.23	-0.000180548	0.014	0.01606	0.01782
1824.3	-0.000181548	0.01415	0.01606	0.01779
1822.37	-0.000183523	0.01432	0.01605	0.01777
1820.44	-0.000184335	0.01451	0.01604	0.01775
1818.52	-0.000182482	0.01469	0.01603	0.01773
1816.59	-0.00017992	0.01488	0.016	0.01769
1814.66	-0.00017763	0.01506	0.01596	0.01765
1812.73	-0.000176365	0.01524	0.01592	0.01761
1810.8	-0.000175262	0.01542	0.01589	0.01756
1808.87	-0.000174643	0.01559	0.01585	0.0175
1806.95	-0.00017477	0.01576	0.0158	0.01743
1805.02	-0.000175264	0.0159	0.01575	0.01736
1803.09	-0.00017415	0.01603	0.01569	0.01728
1801.16	-0.000172564	0.01615	0.01563	0.01719
1799.23	-0.000171312	0.01625	0.01556	0.01709
1797.3	-0.000170642	0.01634	0.0155	0.017
1795.37	-0.0001688	0.01642	0.01543	0.01691
1793.45	-0.000167296	0.01648	0.01536	0.01683
1791.52	-0.000168733	0.01652	0.01529	0.01676
1789.59	-0.000173314	0.01654	0.01522	0.01669
1787.66	-0.000178293	0.01655	0.01516	0.01663
1785.73	-0.00018276	0.01655	0.0151	0.01657
1783.8	-0.000187012	0.01653	0.01505	0.01651
1781.88	-0.000189159	0.01649	0.01501	0.01646
1779.95	-0.000187951	0.01643	0.01495	0.01642
1778.02	-0.000185389	0.01634	0.01488	0.01638
1776.09	-0.000183352	0.01623	0.01482	0.01635
1774.16	-0.000183434	0.01611	0.01477	0.01633
1772.23	-0.000185683	0.01598	0.01472	0.01631
1770.31	-0.000188038	0.01585	0.01468	0.0163
1768.38	-0.00018909	0.0157	0.01466	0.0163
1766.45	-0.000191059	0.01556	0.01465	0.01631
1764.52	-0.000192692	0.0154	0.01466	0.01632
1762.59	-0.000190838	0.01524	0.01467	0.01636
1760.66	-0.000186188	0.01507	0.01468	0.01642
1758.73	-0.000181043	0.01491	0.0147	0.0165
1756.81	-0.000177853	0.01474	0.01473	0.01659
1754.88	-0.000175387	0.0146	0.01479	0.0167
1752.95	-0.000170349	0.01447	0.01486	0.01684
1751.02	-0.00016432	0.01435	0.01494	0.01701
1749.09	-0.000159668	0.01425	0.01503	0.01719
1747.16	-0.000155908	0.01417	0.01515	0.0174
1745.24	-0.000150666	0.01411	0.01526	0.01762
1743.31	-0.000143207	0.01406	0.01537	0.01785
1741.38	-0.000135724	0.01402	0.01547	0.01807
1739.45	-0.000131288	0.014	0.01557	0.0183
1737.52	-0.000129823	0.014	0.01569	0.01852
1735.59	-0.000130128	0.01402	0.01581	0.01875
1733.66	-0.000131838	0.01406	0.01594	0.01898
1731.74	-0.000132352	0.01411	0.01607	0.01922
1729.81	-0.000131198	0.01416	0.01619	0.01946
1727.88	-0.0001316	0.01422	0.01631	0.0197
1725.95	-0.00013219	0.01429	0.01643	0.01994
1724.02	-0.000131395	0.01435	0.01655	0.02019
1722.09	-0.000130462	0.01442	0.01666	0.02044
1720.17	-0.000132541	0.01449	0.01677	0.02069
1718.24	-0.000135893	0.01456	0.0169	0.02093
1716.31	-0.000139167	0.01463	0.01702	0.02118
1714.38	-0.000143131	0.0147	0.01713	0.02143
1712.45	-0.000148585	0.01476	0.01724	0.02167
1710.52	-0.000154619	0.01482	0.01735	0.02191
1708.6	-0.000160641	0.01489	0.01746	0.02216
1706.67	-0.000167173	0.01496	0.01757	0.0224
1704.74	-0.00017662	0.01502	0.01769	0.02263
1702.81	-0.000188831	0.0151	0.01782	0.02287
1700.88	-0.000202483	0.01518	0.01796	0.02314
1698.95	-0.000216731	0.01526	0.0181	0.02342
1697.02	-0.000233175	0.01535	0.01824	0.02369
1695.1	-0.00025068	0.01543	0.01837	0.02396
1693.17	-0.000265656	0.01551	0.0185	0.02423
1691.24	-0.000276696	0.01557	0.0186	0.02449
1689.31	-0.000284925	0.01564	0.01871	0.02473
1687.38	-0.000292088	0.01571	0.01882	0.02496
1685.45	-0.000299381	0.01578	0.01892	0.02519
1683.53	-0.000308907	0.01585	0.01903	0.02543
1681.6	-0.000323578	0.01592	0.01914	0.02567
1679.67	-0.00034203	0.016	0.01925	0.02589
1677.74	-0.000361627	0.01609	0.01937	0.02611
1675.81	-0.000379295	0.01618	0.0195	0.02631
1673.88	-0.000394043	0.01628	0.01963	0.02651
1671.95	-0.000407775	0.01639	0.01977	0.0267
1670.03	-0.000420259	0.01649	0.0199	0.02688
1668.1	-0.000429695	0.01659	0.02002	0.02706
1666.17	-0.000437213	0.01669	0.02012	0.02722
1664.24	-0.000447024	0.0168	0.02023	0.02738
1662.31	-0.000459756	0.0169	0.02034	0.02752
1660.38	-0.000472908	0.01701	0.02045	0.02764
1658.46	-0.000484608	0.01712	0.02055	0.02774
1656.53	-0.000495928	0.01723	0.02064	0.02782
1654.6	-0.000510535	0.01734	0.02071	0.02787
1652.67	-0.000527517	0.01745	0.02078	0.02789
1650.74	-0.000544961	0.01755	0.02083	0.02788
1648.81	-0.000561761	0.01764	0.02086	0.02784
1646.89	-0.000577962	0.01772	0.02087	0.02777
1644.96	-0.000593521	0.01781	0.02088	0.02768
1643.03	-0.000608814	0.01791	0.0209	0.02756
1641.1	-0.000622336	0.018	0.0209	0.02742
1639.17	-0.000632155	0.0181	0.02091	0.02727
1637.24	-0.000638739	0.01819	0.02091	0.02711
1635.31	-0.000642511	0.0183	0.02091	0.02694
1633.39	-0.000647042	0.01841	0.02091	0.02677
1631.46	-0.00065641	0.01855	0.02093	0.0266
1629.53	-0.000669405	0.01871	0.02098	0.02644
1627.6	-0.000685249	0.0189	0.02105	0.02629
1625.67	-0.00070457	0.01913	0.02115	0.02615
1623.74	-0.000729658	0.0194	0.0213	0.02607
1621.82	-0.000756694	0.01971	0.02147	0.02601
1619.89	-0.000785761	0.02003	0.02166	0.02597
1617.96	-0.000825665	0.02039	0.0219	0.02597
1616.03	-0.000876679	0.0208	0.02218	0.02601
1614.1	-0.000929008	0.02121	0.02247	0.02606
1612.17	-0.000979819	0.0216	0.02274	0.02609
1610.24	-0.00102	0.02194	0.02296	0.02608
1608.32	-0.00106	0.02221	0.02313	0.02601
1606.39	-0.00108	0.02241	0.02324	0.02588
1604.46	-0.00109	0.02251	0.02323	0.02568
1602.53	-0.00106	0.02249	0.0231	0.02537
1600.6	-0.001	0.02236	0.02285	0.02496
1598.67	-0.000906866	0.02211	0.02248	0.02447
1596.75	-0.000777722	0.02175	0.02201	0.0239
1594.82	-0.000622631	0.02132	0.02148	0.02325
1592.89	-0.000444441	0.02083	0.02089	0.02255
1590.96	-0.000242057	0.02028	0.02025	0.0218
1589.03	-9.22716e-06	0.01966	0.01955	0.02101
1587.1	0.000246429	0.01898	0.01877	0.0202
1585.18	0.000501538	0.01826	0.01796	0.01939
1583.25	0.000754786	0.01754	0.01717	0.0186
1581.32	0.00101	0.01683	0.0164	0.01782
1579.39	0.00127	0.01613	0.01565	0.01709
1577.46	0.00152	0.01545	0.01493	0.01639
1575.53	0.00175	0.01479	0.01424	0.01573
1573.6	0.00198	0.01417	0.01359	0.0151
1571.68	0.00219	0.01358	0.01299	0.01453
1569.75	0.00239	0.01303	0.01243	0.014
1567.82	0.00257	0.0125	0.01191	0.01353
1565.89	0.00274	0.01201	0.01143	0.0131
1563.96	0.0029	0.01155	0.01099	0.01272
1562.03	0.00304	0.01114	0.0106	0.01239
1560.11	0.00316	0.01076	0.01025	0.0121
1558.18	0.00327	0.01044	0.00995	0.01185
1556.25	0.00336	0.01016	0.0097	0.01165
1554.32	0.00344	0.00994	0.00954	0.01154
1552.39	0.0035	0.00977	0.00941	0.01149
1550.46	0.00353	0.00963	0.00933	0.01149
1548.53	0.00355	0.00955	0.0093	0.01152
1546.61	0.00355	0.00952	0.00933	0.0116
1544.68	0.00353	0.00956	0.00942	0.01175
1542.75	0.0035	0.00965	0.00958	0.01194
1540.82	0.00344	0.0098	0.00978	0.01219
1538.89	0.00336	0.01002	0.01005	0.01247
1536.96	0.00325	0.0103	0.01039	0.0128
1535.04	0.00313	0.01063	0.01078	0.01319
1533.11	0.00299	0.011	0.0112	0.01361
1531.18	0.00284	0.0114	0.01166	0.01405
1529.25	0.00268	0.01182	0.01213	0.01451
1527.32	0.0025	0.01225	0.01261	0.01497
1525.39	0.00232	0.01265	0.01306	0.01538
1523.47	0.00213	0.01302	0.01348	0.01574
1521.54	0.00194	0.01336	0.01387	0.01606
1519.61	0.00176	0.01362	0.01417	0.0163
1517.68	0.00161	0.01376	0.01435	0.01643
1515.75	0.00147	0.0138	0.01442	0.01643
1513.82	0.00136	0.01374	0.01438	0.01632
1511.89	0.00128	0.01358	0.01422	0.0161
1509.97	0.00123	0.01332	0.01395	0.01577
1508.04	0.00122	0.01296	0.01357	0.01534
1506.11	0.00124	0.01251	0.01309	0.01481
1504.18	0.00126	0.012	0.01255	0.0142
1502.25	0.00129	0.01145	0.01197	0.01357
1500.32	0.00132	0.0109	0.01139	0.01293
1498.4	0.00138	0.01034	0.01081	0.01229
1496.47	0.00145	0.00978	0.01022	0.01166
1494.54	0.00152	0.00923	0.00963	0.01103
1492.61	0.00159	0.0087	0.00906	0.01044
1490.68	0.00165	0.00821	0.00854	0.00991
1488.75	0.00167	0.0078	0.00813	0.00946
1486.82	0.00169	0.00748	0.0078	0.00909
1484.9	0.00171	0.00725	0.00756	0.00878
1482.97	0.00173	0.0071	0.0074	0.00857
1481.04	0.00173	0.00703	0.00735	0.00845
1479.11	0.00173	0.00704	0.00739	0.00843
1477.18	0.00173	0.00713	0.0075	0.00851
1475.25	0.00174	0.0073	0.00769	0.00868
1473.33	0.00176	0.00752	0.00796	0.00894
1471.4	0.00176	0.00781	0.00829	0.00926
1469.47	0.00177	0.00815	0.00869	0.00966
1467.54	0.00176	0.00857	0.00916	0.01013
1465.61	0.00176	0.00907	0.00969	0.01067
1463.68	0.00175	0.00961	0.01029	0.01125
1461.76	0.00173	0.01019	0.01092	0.01189
1459.83	0.0017	0.0108	0.01159	0.01257
1457.9	0.00166	0.01143	0.01228	0.0133
1455.97	0.00162	0.01207	0.01296	0.01403
1454.04	0.00158	0.01272	0.01366	0.01476
1452.11	0.00155	0.01338	0.01438	0.0155
1450.18	0.00151	0.01405	0.0151	0.01623
1448.26	0.00148	0.0147	0.0158	0.01695
1446.33	0.00145	0.01533	0.01648	0.01763
1444.4	0.00142	0.01594	0.01714	0.0183
1442.47	0.00139	0.01652	0.01778	0.01894
1440.54	0.00135	0.01707	0.01837	0.01956
1438.61	0.00132	0.01758	0.01892	0.02014
1436.69	0.00127	0.01806	0.01944	0.02067
1434.76	0.00122	0.01852	0.01994	0.02117
1432.83	0.00118	0.01897	0.02042	0.02166
1430.9	0.00114	0.0194	0.02088	0.02214
1428.97	0.00112	0.01981	0.02132	0.02259
1427.04	0.0011	0.02019	0.02171	0.02301
1425.11	0.00107	0.02052	0.02206	0.02339
1423.19	0.00105	0.02078	0.02234	0.02371
1421.26	0.00103	0.02099	0.02256	0.02394
1419.33	0.00102	0.02113	0.02272	0.02409
1417.4	0.000997472	0.02121	0.02278	0.02416
1415.47	0.000970781	0.02122	0.02277	0.02415
1413.54	0.000932049	0.02116	0.02269	0.02406
1411.62	0.000881755	0.02106	0.02257	0.02392
1409.69	0.000818888	0.02092	0.0224	0.02373
1407.76	0.000748076	0.02075	0.02222	0.02355
1405.83	0.000692261	0.0206	0.02205	0.02337
1403.9	0.000653518	0.02043	0.02186	0.02317
1401.97	0.000618633	0.02027	0.02167	0.02296
1400.05	0.000576584	0.02013	0.0215	0.02276
1398.12	0.000525876	0.02	0.02135	0.02258
1396.19	0.000473932	0.0199	0.02123	0.02243
1394.26	0.000420563	0.01984	0.02115	0.02232
1392.33	0.000363995	0.01982	0.02112	0.02224
1390.4	0.000314159	0.01983	0.02112	0.02221
1388.47	0.000275569	0.01988	0.02114	0.02219
1386.55	0.000243619	0.01995	0.0212	0.02222
1384.62	0.000216731	0.02004	0.02129	0.02228
1382.69	0.000198919	0.02015	0.02138	0.02236
1380.76	0.000187595	0.02026	0.02148	0.02244
1378.83	0.000171611	0.02037	0.02159	0.02253
1376.9	0.000147149	0.02047	0.02169	0.02261
1374.98	0.000122235	0.02057	0.02179	0.02269
1373.05	0.000101325	0.02066	0.02187	0.02276
1371.12	8.20016e-05	0.02075	0.02193	0.0228
1369.19	6.24014e-05	0.02081	0.02197	0.02282
1367.26	4.21362e-05	0.02083	0.02198	0.02281
1365.33	2.51578e-05	0.02083	0.02196	0.02277
1363.4	1.16637e-05	0.02081	0.02193	0.02272
1361.48	4.7496e-06	0.02078	0.02189	0.02267
1359.55	2.66054e-06	0.02073	0.02183	0.0226
1357.62	-2.34886e-06	0.02065	0.02176	0.02251
1355.69	-1.36524e-05	0.02055	0.02167	0.02239
1353.76	-2.94423e-05	0.02044	0.02156	0.02227
1351.83	-4.40107e-05	0.02031	0.02144	0.02214
1349.91	-5.25998e-05	0.02018	0.02131	0.02201
1347.98	-5.7424e-05	0.02004	0.02117	0.02189
1346.05	-6.14091e-05	0.01991	0.02103	0.02177
1344.12	-6.37086e-05	0.01978	0.02089	0.02165
1342.19	-5.86083e-05	0.01966	0.02076	0.02155
1340.26	-3.3704e-05	0.01954	0.02065	0.02147
1338.34	1.7267e-05	0.01943	0.02054	0.02141
1336.41	8.36311e-05	0.01931	0.02043	0.02135
1334.48	0.00015352	0.01918	0.02031	0.02128
1332.55	0.000229296	0.01904	0.02017	0.0212
1330.62	0.000312674	0.01888	0.02002	0.0211
1328.69	0.000399335	0.01871	0.01987	0.02098
1326.76	0.000491012	0.01855	0.01971	0.02086
1324.84	0.000591313	0.0184	0.01956	0.02077
1322.91	0.000690464	0.01827	0.01942	0.02069
1320.98	0.000782084	0.01816	0.01929	0.02063
1319.05	0.000873342	0.01806	0.0192	0.02059
1317.12	0.000970629	0.018	0.01914	0.02058
1315.19	0.00107	0.01796	0.0191	0.0206
1313.27	0.00118	0.01795	0.0191	0.02064
1311.34	0.0013	0.01796	0.01911	0.02072
1309.41	0.00142	0.01798	0.01915	0.0208
1307.48	0.00155	0.01802	0.0192	0.02089
1305.55	0.00169	0.01806	0.01926	0.02099
1303.62	0.00182	0.01812	0.01932	0.0211
1301.69	0.00195	0.01818	0.01939	0.02121
1299.77	0.00208	0.01825	0.01945	0.02131
1297.84	0.00222	0.01832	0.01952	0.02141
1295.91	0.00235	0.01838	0.01959	0.02151
1293.98	0.00248	0.01845	0.01966	0.0216
1292.05	0.0026	0.01852	0.01973	0.0217
1290.12	0.00272	0.01858	0.0198	0.0218
1288.2	0.00283	0.01864	0.01988	0.0219
1286.27	0.00293	0.01869	0.01996	0.02199
1284.34	0.00301	0.01873	0.02003	0.02207
1282.41	0.00307	0.01877	0.02009	0.02215
1280.48	0.00312	0.01881	0.02016	0.02222
1278.55	0.00317	0.01886	0.02022	0.02229
1276.63	0.0032	0.0189	0.02028	0.02234
1274.7	0.00321	0.01894	0.02034	0.02238
1272.77	0.00321	0.01898	0.02041	0.02242
1270.84	0.00319	0.01902	0.02048	0.02246
1268.91	0.00316	0.01906	0.02055	0.02251
1266.98	0.00311	0.01911	0.02064	0.02257
1265.05	0.00304	0.01916	0.02073	0.02263
1263.13	0.00295	0.01921	0.02082	0.02269
1261.2	0.00286	0.01926	0.0209	0.02274
1259.27	0.00277	0.01931	0.02098	0.02279
1257.34	0.00267	0.01937	0.02106	0.02283
1255.41	0.00257	0.01942	0.02113	0.02287
1253.48	0.00247	0.01947	0.0212	0.0229
1251.56	0.00237	0.01951	0.02126	0.02293
1249.63	0.00227	0.01956	0.02131	0.02296
1247.7	0.00216	0.01961	0.02137	0.023
1245.77	0.00206	0.01966	0.02143	0.02303
1243.84	0.00196	0.01971	0.0215	0.02308
1241.91	0.00187	0.01978	0.02158	0.02312
1239.98	0.00176	0.01985	0.02166	0.02317
1238.06	0.00165	0.01994	0.02176	0.02324
1236.13	0.00155	0.02003	0.02186	0.02332
1234.2	0.00146	0.02014	0.02197	0.02342
1232.27	0.00136	0.02026	0.02209	0.02353
1230.34	0.00126	0.02039	0.02221	0.02364
1228.41	0.00117	0.02051	0.02232	0.02375
1226.49	0.00108	0.02062	0.02244	0.02386
1224.56	0.000999257	0.02073	0.02256	0.02397
1222.63	0.000926941	0.02086	0.02269	0.02407
1220.7	0.000857257	0.02099	0.02282	0.02419
1218.77	0.000793637	0.02112	0.02295	0.02431
1216.84	0.000743442	0.02125	0.02309	0.02444
1214.92	0.000709143	0.02139	0.02323	0.02458
1212.99	0.000684551	0.02154	0.02338	0.02474
1211.06	0.000658813	0.02169	0.02354	0.02491
1209.13	0.000630061	0.02185	0.02371	0.0251
1207.2	0.000607238	0.02203	0.02391	0.0253
1205.27	0.000594595	0.02223	0.02411	0.02552
1203.34	0.000588462	0.02244	0.02432	0.02575
1201.42	0.000578928	0.02266	0.02455	0.02599
1199.49	0.000558643	0.02288	0.0248	0.02625
1197.56	0.00052702	0.02311	0.02507	0.02653
1195.63	0.00048506	0.02338	0.02537	0.02684
1193.7	0.000430866	0.02369	0.02571	0.0272
1191.77	0.000368962	0.02403	0.02608	0.02759
1189.85	0.000308959	0.02438	0.02648	0.02801
1187.92	0.000253454	0.02476	0.0269	0.02845
1185.99	0.000200869	0.02517	0.02735	0.02887
1184.06	0.000150434	0.0256	0.0278	0.0293
1182.13	9.2666e-05	0.02603	0.02826	0.02975
1180.2	2.93187e-05	0.02647	0.02872	0.0302
1178.27	-1.72126e-05	0.02691	0.02918	0.03066
1176.35	-4.28558e-05	0.02736	0.02966	0.03114
1174.42	-6.71675e-05	0.02783	0.03015	0.03165
1172.49	-0.000112671	0.0283	0.03066	0.03218
1170.56	-0.000183762	0.02879	0.0312	0.03271
1168.63	-0.00025884	0.02931	0.03175	0.03326
1166.7	-0.000324663	0.02985	0.03232	0.03384
1164.78	-0.000398043	0.03041	0.0329	0.03447
1162.85	-0.000488234	0.03101	0.03352	0.03513
1160.92	-0.000578256	0.03162	0.03415	0.03581
1158.99	-0.000655508	0.03223	0.03479	0.03648
1157.06	-0.000720387	0.03286	0.03542	0.03714
1155.13	-0.000778428	0.03353	0.03607	0.03783
1153.21	-0.000834112	0.03425	0.03677	0.03857
1151.28	-0.000883285	0.03498	0.03752	0.03937
1149.35	-0.000925014	0.03574	0.03829	0.04018
1147.42	-0.000968858	0.03649	0.03908	0.04098
1145.49	-0.00103	0.03723	0.03988	0.04177
1143.56	-0.0011	0.03796	0.04068	0.04255
1141.63	-0.00117	0.03871	0.04149	0.04337
1139.71	-0.00122	0.03948	0.04229	0.04417
1137.78	-0.00126	0.04018	0.04305	0.04492
1135.85	-0.00131	0.04079	0.04375	0.04561
1133.92	-0.00134	0.04134	0.04438	0.04625
1131.99	-0.00136	0.04183	0.04495	0.04686
1130.06	-0.00138	0.0423	0.04547	0.04741
1128.14	-0.0014	0.04272	0.04592	0.04787
1126.21	-0.00141	0.04307	0.04629	0.04825
1124.28	-0.00141	0.04333	0.04658	0.04854
1122.35	-0.0014	0.04351	0.0468	0.04875
1120.42	-0.00137	0.04364	0.04697	0.0489
1118.49	-0.00136	0.04376	0.04709	0.04901
1116.57	-0.00135	0.04383	0.04718	0.04909
1114.64	-0.00134	0.04388	0.04725	0.04912
1112.71	-0.00132	0.0439	0.0473	0.04914
1110.78	-0.0013	0.04393	0.04734	0.04915
1108.85	-0.00131	0.04396	0.04738	0.04915
1106.92	-0.00134	0.044	0.04743	0.04916
1104.99	-0.00138	0.04406	0.0475	0.04919
1103.07	-0.00141	0.04416	0.04762	0.04926
1101.14	-0.00142	0.04429	0.04776	0.04935
1099.21	-0.00143	0.04443	0.0479	0.04943
1097.28	-0.00144	0.04453	0.04801	0.04949
1095.35	-0.00142	0.04453	0.04802	0.04944
1093.42	-0.00139	0.0444	0.04788	0.0492
1091.5	-0.00136	0.0441	0.04758	0.04876
1089.57	-0.00135	0.04366	0.0471	0.04816
1087.64	-0.00135	0.04311	0.04648	0.04745
1085.71	-0.00137	0.04248	0.04577	0.04664
1083.78	-0.00137	0.04178	0.045	0.04577
1081.85	-0.00136	0.04104	0.04421	0.04486
1079.92	-0.00137	0.04028	0.0434	0.04394
1078	-0.0014	0.03951	0.04258	0.04301
1076.07	-0.00145	0.03873	0.04174	0.04207
1074.14	-0.00148	0.03798	0.0409	0.04113
1072.21	-0.00149	0.03723	0.04007	0.04021
1070.28	-0.00148	0.03651	0.03927	0.03932
1068.35	-0.00147	0.03581	0.03849	0.03846
1066.43	-0.00145	0.03513	0.03773	0.03763
1064.5	-0.00139	0.03446	0.037	0.03682
1062.57	-0.00131	0.03383	0.03629	0.03605
1060.64	-0.00122	0.03323	0.03562	0.03533
1058.71	-0.00114	0.03268	0.03502	0.03469
1056.78	-0.00105	0.03216	0.03447	0.03411
1054.86	-0.000957489	0.03166	0.03394	0.03356
1052.93	-0.000862052	0.03117	0.03341	0.033
1051	-0.000774787	0.03068	0.0329	0.03247
1049.07	-0.0006976	0.03017	0.03239	0.03196
1047.14	-0.000610078	0.02968	0.03189	0.03152
1045.21	-0.00048778	0.02922	0.0314	0.03109
1043.28	-0.000350219	0.02875	0.03091	0.03066
1041.36	-0.000235103	0.02828	0.03044	0.03025
1039.43	-0.000128597	0.02788	0.03002	0.0299
1037.5	6.26787e-06	0.02752	0.02965	0.02959
1035.57	0.000156751	0.02717	0.02927	0.02927
1033.64	0.000272406	0.0268	0.02889	0.02893
1031.71	0.000350646	0.02644	0.02856	0.02863
1029.79	0.000427063	0.02614	0.02831	0.02838
1027.86	0.00049523	0.02594	0.02813	0.02823
1025.93	0.000529641	0.02584	0.02802	0.02821
1024	0.000544403	0.02587	0.02801	0.02833
1022.07	0.000583533	0.026	0.02813	0.0286
1020.14	0.000643807	0.02615	0.0283	0.02899
1018.21	0.000685652	0.0263	0.02851	0.02945
1016.29	0.000722041	0.02652	0.02882	0.02996
1014.36	0.000757604	0.02688	0.02922	0.03051
1012.43	0.000764449	0.02735	0.02971	0.03111
1010.5	0.000765337	0.02791	0.03027	0.0318
1008.57	0.000784571	0.02852	0.03085	0.03254
1006.64	0.000761454	0.02913	0.03139	0.03324
1004.72	0.00064108	0.02966	0.03186	0.03382
1002.79	0.000488805	0.03	0.03226	0.03431
1000.86	0.000418534	0.03015	0.03257	0.03469
998.93	0.000465125	0.03019	0.03275	0.03494
997.002	0.000571476	0.03015	0.0328	0.03509
995.073	0.00067101	0.03011	0.03281	0.03522
993.145	0.00071496	0.03011	0.03284	0.03539
991.217	0.000686342	0.03016	0.03295	0.03561
989.288	0.000640089	0.0303	0.03319	0.03592
987.36	0.000623582	0.0305	0.03354	0.03631
985.431	0.000598259	0.03077	0.03396	0.03675
983.503	0.000502929	0.03109	0.03438	0.03721
981.574	0.00037163	0.03148	0.03479	0.0377
979.646	0.00028507	0.03188	0.03523	0.03817
977.718	0.000213855	0.03226	0.03569	0.03862
975.789	0.000110458	0.03263	0.03612	0.03908
973.861	2.46255e-05	0.03298	0.0365	0.03955
971.932	9.83714e-07	0.03324	0.03685	0.03996
970.004	6.03511e-05	0.03345	0.0372	0.04029
968.075	0.000208243	0.03375	0.03764	0.04062
966.147	0.000326343	0.03414	0.03818	0.04102
964.218	0.000280051	0.03457	0.03868	0.04147
962.29	0.000118342	0.03496	0.03907	0.04185
960.362	-1.75671e-05	0.03524	0.03933	0.04202
958.433	-6.61999e-05	0.03542	0.0395	0.04201
956.505	-5.72162e-05	0.03555	0.03961	0.04197
954.576	-2.07828e-05	0.0356	0.03962	0.04195
952.648	6.25982e-05	0.03553	0.03954	0.04188
950.719	0.000184916	0.03536	0.03941	0.04174
948.791	0.000292175	0.03522	0.03928	0.04153
946.863	0.000379284	0.03515	0.03912	0.04133
944.934	0.000475629	0.03503	0.03895	0.04113
943.006	0.000593377	0.03468	0.0387	0.04081
941.077	0.000752584	0.03403	0.03827	0.04035
939.149	0.000920573	0.03317	0.03764	0.03986
937.22	0.000993557	0.03228	0.03696	0.03941
935.292	0.00093596	0.03152	0.0363	0.03899
933.363	0.000759262	0.0309	0.03563	0.03862
931.435	0.000487083	0.03036	0.03495	0.03829
929.507	0.00021118	0.02982	0.03429	0.03796
927.578	-2.02659e-05	0.02917	0.03372	0.03762
925.65	-0.000263779	0.02845	0.03318	0.0373
923.721	-0.000545523	0.0277	0.0326	0.03694
921.793	-0.000775344	0.027	0.03198	0.03644
919.864	-0.000908919	0.02636	0.03131	0.03579
917.936	-0.00102	0.02577	0.03059	0.03512
916.008	-0.00111	0.02518	0.02992	0.0345
914.079	-0.00114	0.02449	0.02928	0.03393
912.151	-0.00117	0.02368	0.02858	0.03336
910.222	-0.00125	0.02284	0.0279	0.03275
908.294	-0.00128	0.02201	0.02732	0.0321
906.365	-0.00113	0.02123	0.02685	0.03146
904.437	-0.00088348	0.02056	0.02643	0.03085
902.509	-0.000669896	0.01998	0.026	0.03026
900.58	-0.000522468	0.01951	0.0256	0.02978
898.652	-0.000443377	0.01914	0.02532	0.02946
896.723	-0.000451338	0.01885	0.0251	0.02927
894.795	-0.000532504	0.01863	0.02494	0.02918
892.866	-0.000613446	0.01856	0.02491	0.02917
890.938	-0.000678082	0.01866	0.02501	0.0292
889.009	-0.000778882	0.0189	0.02515	0.02926
887.081	-0.000890668	0.01927	0.02532	0.02941
885.153	-0.000927504	0.01977	0.02556	0.02964
883.224	-0.000887373	0.02033	0.02589	0.02989
881.296	-0.0008288	0.02095	0.02627	0.03014
879.367	-0.000748212	0.02169	0.02675	0.03049
877.439	-0.000684519	0.02247	0.02743	0.03099
875.51	-0.000725471	0.02329	0.02824	0.03157
873.582	-0.000820699	0.02424	0.02905	0.03216
871.654	-0.000917827	0.02532	0.02982	0.03273
869.725	-0.00104	0.02633	0.0305	0.03323
867.797	-0.00114	0.02716	0.031	0.03364
865.868	-0.00114	0.02782	0.03133	0.03395
863.94	-0.00111	0.0284	0.03163	0.03417
862.011	-0.00103	0.02893	0.03198	0.03442
860.083	-0.000873866	0.02937	0.03233	0.03481
858.154	-0.00079374	0.02966	0.03265	0.03525
856.226	-0.000862354	0.0298	0.03287	0.03554
854.298	-0.000955426	0.02989	0.03298	0.03564
852.369	-0.000939614	0.02998	0.033	0.03574
850.441	-0.000823673	0.02999	0.03298	0.0359
848.512	-0.000716875	0.02976	0.03294	0.03599
846.584	-0.000562151	0.0298	0.03302	0.03606
844.655	-0.000400076	0.0298	0.03309	0.03611
842.727	-0.000230652	0.02976	0.03314	0.03614
840.799	-5.38765e-05	0.02968	0.03317	0.03615
838.87	0.000130249	0.02957	0.03318	0.03613
836.942	0.000321725	0.02942	0.03317	0.0361
835.013	0.000520551	0.02923	0.03313	0.03605
833.085	0.000726727	0.029	0.03308	0.03598
831.156	0.000940254	0.02874	0.03301	0.03588
829.228	0.00116	0.02844	0.03291	0.03577
827.299	0.00139	0.0281	0.0328	0.03563
825.371	0.00162	0.02772	0.03266	0.03548
823.443	0.00187	0.02731	0.03251	0.03531
821.514	0.00212	0.02685	0.03233	0.03511
819.586	0.00238	0.02637	0.03214	0.0349
817.657	0.00264	0.02584	0.03192	0.03466
815.729	0.00291	0.02527	0.03169	0.0344
813.8	0.00319	0.02467	0.03143	0.03413
811.872	0.00348	0.02403	0.03116	0.03383
809.944	0.00377	0.02336	0.03086	0.03352
808.015	0.00408	0.02264	0.03054	0.03318
806.087	0.00438	0.02189	0.03021	0.03282
804.158	0.0047	0.0211	0.02985	0.03244
802.23	0.00503	0.02027	0.02947	0.03205
800.301	0.00536	0.01941	0.02907	0.03163
	--	--	--	--

## Sheet: Fig. 3b
Fig. 3b
In-situ ATR-FTIR for AOR
Wavenumber (cm-1)	Absorbance (a. u.) in dark	Absorbance (a. u.) 10 min	Absorbance (a. u.) 20 min	Absorbance (a. u.) 30 min
3997.64989	-0.000664056	-0.000503283	0.00259	0.00318
3995.72145	-0.000666187	-0.000495001	0.00261	0.0032
3993.79302	-0.000668252	-0.000485944	0.00263	0.00322
3991.86458	-0.000670253	-0.000476113	0.00265	0.00325
3989.93614	-0.000672188	-0.000465506	0.00267	0.00327
3988.01	-0.000674059	-0.000454125	0.00269	0.0033
3986.08	-0.000675864	-0.000441968	0.00271	0.00332
3984.15	-0.000677605	-0.000429037	0.00273	0.00335
3982.22	-0.00067928	-0.000415331	0.00275	0.00338
3980.29	-0.000680891	-0.000400849	0.00277	0.00341
3978.37	-0.000682437	-0.000385593	0.00279	0.00345
3976.44	-0.000683917	-0.000369562	0.00281	0.00348
3974.51	-0.000685333	-0.000352756	0.00283	0.00352
3972.58	-0.000686684	-0.000335175	0.00285	0.00355
3970.65	-0.000687969	-0.000316819	0.00287	0.00359
3968.72	-0.00068919	-0.000297688	0.00289	0.00363
3966.79	-0.000690346	-0.000277782	0.00291	0.00367
3964.87	-0.000691437	-0.000257101	0.00293	0.00371
3962.94	-0.000692463	-0.000235645	0.00295	0.00376
3961.01	-0.000693423	-0.000213415	0.00297	0.0038
3959.08	-0.000694319	-0.000190409	0.00299	0.00385
3957.15	-0.00069515	-0.000166628	0.00301	0.0039
3955.22	-0.000695916	-0.000142073	0.00303	0.00395
3953.3	-0.000696617	-0.000116742	0.00305	0.004
3951.37	-0.000697253	-9.06368e-05	0.00307	0.00405
3949.44	-0.000697824	-6.37564e-05	0.00309	0.0041
3947.51	-0.00069728	-5.13919e-05	0.0031	0.00412
3945.58	-0.000698405	-1.99384e-05	0.00312	0.00418
3943.65	-0.000698399	2.21624e-05	0.00315	0.00426
3941.73	-0.000696137	6.14306e-05	0.00317	0.00434
3939.8	-0.000693871	9.50783e-05	0.0032	0.00441
3937.87	-0.000693823	0.000133638	0.00323	0.00448
3935.94	-0.000694684	0.000176404	0.00326	0.00456
3934.01	-0.000695012	0.000211353	0.00328	0.00463
3932.08	-0.000694398	0.000234312	0.0033	0.00468
3930.15	-0.000692366	0.000256082	0.00332	0.00473
3928.23	-0.000689485	0.000285944	0.00334	0.00479
3926.3	-0.000686721	0.000329186	0.00336	0.00488
3924.37	-0.00068407	0.000378443	0.00339	0.00498
3922.44	-0.000682417	0.000419265	0.00342	0.00505
3920.51	-0.000683603	0.000444118	0.00344	0.0051
3918.58	-0.000685526	0.00045845	0.00345	0.00512
3916.66	-0.000686704	0.000474535	0.00346	0.00515
3914.73	-0.000688806	0.000494252	0.00347	0.00519
3912.8	-0.000691236	0.000511447	0.00349	0.00524
3910.87	-0.00069183	0.00053224	0.00351	0.00529
3908.94	-0.000691685	0.00056633	0.00353	0.00537
3907.01	-0.000692975	0.000605797	0.00355	0.00546
3905.08	-0.000695428	0.000636301	0.00357	0.00554
3903.16	-0.000696525	0.000648301	0.00358	0.00557
3901.23	-0.00069586	0.000648932	0.00357	0.00557
3899.3	-0.000700054	0.000675533	0.00358	0.00563
3897.37	-0.000706769	0.000730127	0.0036	0.00575
3895.44	-0.000713457	0.000793644	0.00364	0.00589
3893.51	-0.000719363	0.000852051	0.00367	0.00602
3891.59	-0.000724526	0.000892843	0.0037	0.00612
3889.66	-0.000728843	0.000907293	0.00372	0.00617
3887.73	-0.000731319	0.000899519	0.00372	0.00618
3885.8	-0.000734224	0.000892765	0.00373	0.00619
3883.87	-0.000740325	0.000912239	0.00374	0.00623
3881.94	-0.00074807	0.000956927	0.00377	0.00633
3880.02	-0.000754563	0.00101	0.0038	0.00646
3878.09	-0.000760146	0.00106	0.00382	0.00658
3876.16	-0.000765895	0.0011	0.00384	0.00669
3874.23	-0.00077032	0.00115	0.00386	0.00679
3872.3	-0.000772532	0.00118	0.00388	0.00687
3870.37	-0.000774549	0.00119	0.00389	0.00691
3868.44	-0.000779547	0.0012	0.0039	0.00694
3866.52	-0.000787961	0.00122	0.00391	0.00698
3864.59	-0.000796088	0.00124	0.00392	0.00702
3862.66	-0.000801108	0.00126	0.00393	0.00707
3860.73	-0.000804354	0.00127	0.00393	0.00713
3858.8	-0.000806978	0.00129	0.00393	0.00717
3856.87	-0.000807472	0.0013	0.00393	0.0072
3854.95	-0.000806232	0.00131	0.00393	0.00723
3853.02	-0.000806828	0.00134	0.00394	0.00728
3851.09	-0.000808428	0.00136	0.00395	0.00733
3849.16	-0.000808063	0.00138	0.00396	0.00735
3847.23	-0.000806005	0.00138	0.00396	0.00736
3845.3	-0.000802125	0.00138	0.00396	0.00737
3843.37	-0.000797931	0.00139	0.00396	0.00741
3841.45	-0.000795024	0.00142	0.00397	0.00748
3839.52	-0.000794351	0.00144	0.00397	0.00753
3837.59	-0.000795583	0.00145	0.00397	0.00756
3835.66	-0.000795901	0.00144	0.00396	0.00756
3833.73	-0.000791921	0.00144	0.00396	0.00756
3831.8	-0.000784331	0.00143	0.00396	0.00754
3829.88	-0.000775477	0.00141	0.00395	0.00751
3827.95	-0.000766303	0.00138	0.00394	0.00744
3826.02	-0.000758909	0.00134	0.00392	0.00734
3824.09	-0.000753905	0.0013	0.00391	0.00727
3822.16	-0.000748828	0.00128	0.0039	0.00723
3820.23	-0.000744396	0.00125	0.0039	0.00718
3818.31	-0.000740468	0.00121	0.00389	0.00711
3816.38	-0.000736376	0.00116	0.00387	0.00701
3814.45	-0.000732934	0.00112	0.00385	0.00692
3812.52	-0.000731231	0.00108	0.00384	0.00685
3810.59	-0.000729858	0.00104	0.00383	0.00676
3808.66	-0.000726519	0.000981512	0.00381	0.00664
3806.73	-0.000722142	0.000923984	0.00379	0.00651
3804.81	-0.000721243	0.000887504	0.00378	0.00642
3802.88	-0.000723724	0.000877052	0.00379	0.00639
3800.95	-0.000719715	0.000848926	0.0038	0.00632
3799.02	-0.000711224	0.000779716	0.00379	0.00617
3797.09	-0.000704666	0.000697207	0.00377	0.00599
3795.16	-0.000700816	0.000627799	0.00376	0.00585
3793.24	-0.00069674	0.000584208	0.00374	0.00576
3791.31	-0.000693303	0.000582129	0.00375	0.00575
3789.38	-0.000693264	0.000620414	0.00377	0.00582
3787.45	-0.00069503	0.00067343	0.00379	0.00593
3785.52	-0.000695946	0.000709887	0.00382	0.00602
3783.59	-0.000698653	0.000728391	0.00384	0.00607
3781.66	-0.00070503	0.000759218	0.00387	0.00613
3779.74	-0.000711718	0.000816394	0.00391	0.00623
3777.81	-0.000718303	0.000887368	0.00396	0.00637
3775.88	-0.000726875	0.000956937	0.004	0.00651
3773.95	-0.000738793	0.00102	0.00404	0.00664
3772.02	-0.000751856	0.00107	0.00406	0.00678
3770.09	-0.000761921	0.00114	0.00408	0.00694
3768.17	-0.000769346	0.00121	0.0041	0.00712
3766.24	-0.000778272	0.00127	0.0041	0.00728
3764.31	-0.000789394	0.00131	0.00409	0.0074
3762.38	-0.000799408	0.00133	0.00407	0.00746
3760.45	-0.000806511	0.00131	0.00405	0.00747
3758.52	-0.000812446	0.0013	0.00403	0.00746
3756.6	-0.000820573	0.00132	0.00403	0.00753
3754.67	-0.000830965	0.00136	0.00404	0.00765
3752.74	-0.000842185	0.00142	0.00405	0.00779
3750.81	-0.000852213	0.00147	0.00406	0.00795
3748.88	-0.000860585	0.00152	0.00407	0.00809
3746.95	-0.000870485	0.00156	0.00407	0.0082
3745.02	-0.000880829	0.00157	0.00406	0.00828
3743.1	-0.000888446	0.00157	0.00404	0.00831
3741.17	-0.000891743	0.00153	0.00402	0.00828
3739.24	-0.000889688	0.00147	0.00398	0.00819
3737.31	-0.000883923	0.00139	0.00393	0.00806
3735.38	-0.000881759	0.00134	0.00389	0.00798
3733.45	-0.000884671	0.0013	0.00386	0.00794
3731.53	-0.000890152	0.00126	0.00383	0.0079
3729.6	-0.000897187	0.00122	0.0038	0.00785
3727.67	-0.000903741	0.00116	0.00377	0.00777
3725.74	-0.000907898	0.00107	0.00373	0.00762
3723.81	-0.000910648	0.000960398	0.00368	0.00743
3721.88	-0.000912173	0.000862059	0.00364	0.00726
3719.95	-0.00091225	0.000780622	0.00362	0.00712
3718.03	-0.00091088	0.00071125	0.0036	0.007
3716.1	-0.000909422	0.000664329	0.0036	0.00692
3714.17	-0.000908444	0.000635945	0.00362	0.00688
3712.24	-0.000907937	0.000611706	0.00364	0.00685
3710.31	-0.000908746	0.000590166	0.00368	0.00682
3708.38	-0.000909955	0.000572345	0.00372	0.0068
3706.46	-0.000909532	0.000549306	0.00377	0.00677
3704.53	-0.000907566	0.000519215	0.00382	0.00673
3702.6	-0.00090611	0.0005005	0.00388	0.00672
3700.67	-0.000905714	0.000511485	0.00396	0.00679
3698.74	-0.000903596	0.000521293	0.00403	0.00684
3696.81	-0.000901619	0.000512156	0.0041	0.00685
3694.89	-0.000907579	0.000547339	0.0042	0.00694
3692.96	-0.000917936	0.000621989	0.00433	0.00711
3691.03	-0.000926663	0.000711161	0.00447	0.0073
3689.1	-0.000934123	0.000810525	0.00462	0.00751
3687.17	-0.000942458	0.000928733	0.00479	0.00775
3685.24	-0.00095133	0.00107	0.00497	0.00805
3683.31	-0.000960415	0.0012	0.00514	0.00833
3681.39	-0.000972215	0.00129	0.00529	0.00856
3679.46	-0.000986095	0.00135	0.00542	0.00872
3677.53	-0.000999011	0.0014	0.00555	0.00885
3675.6	-0.00101	0.00145	0.00568	0.009
3673.67	-0.00101	0.00153	0.00582	0.00921
3671.74	-0.00102	0.00161	0.00596	0.00942
3669.82	-0.00102	0.00167	0.0061	0.0096
3667.89	-0.00103	0.0017	0.00623	0.00973
3665.96	-0.00104	0.00172	0.00635	0.00983
3664.03	-0.00104	0.00176	0.00648	0.00995
3662.1	-0.00105	0.00181	0.00662	0.01013
3660.17	-0.00106	0.00188	0.00675	0.01033
3658.24	-0.00107	0.00194	0.00687	0.01052
3656.32	-0.00108	0.00199	0.00699	0.01069
3654.39	-0.00109	0.00204	0.00711	0.01086
3652.46	-0.00109	0.0021	0.00723	0.01103
3650.53	-0.00109	0.00214	0.00735	0.01119
3648.6	-0.0011	0.00217	0.00745	0.0113
3646.67	-0.0011	0.00217	0.00754	0.01138
3644.75	-0.0011	0.00216	0.00762	0.01145
3642.82	-0.0011	0.00216	0.0077	0.01153
3640.89	-0.00111	0.00218	0.00777	0.01166
3638.96	-0.00111	0.00222	0.00785	0.01182
3637.03	-0.00112	0.00223	0.00792	0.01193
3635.1	-0.00113	0.0022	0.00796	0.01198
3633.18	-0.00113	0.00218	0.008	0.01201
3631.25	-0.00114	0.00216	0.00806	0.01206
3629.32	-0.00115	0.00216	0.00811	0.01213
3627.39	-0.00116	0.00217	0.00817	0.01223
3625.46	-0.00117	0.0022	0.00824	0.01237
3623.53	-0.00118	0.00224	0.00831	0.0125
3621.6	-0.00118	0.00228	0.00838	0.01263
3619.68	-0.00119	0.00232	0.00845	0.01277
3617.75	-0.00119	0.00234	0.0085	0.01285
3615.82	-0.00119	0.00231	0.00854	0.01284
3613.89	-0.00119	0.00227	0.00857	0.01278
3611.96	-0.0012	0.00224	0.0086	0.01275
3610.03	-0.0012	0.00222	0.00865	0.01274
3608.11	-0.0012	0.00221	0.00869	0.01275
3606.18	-0.0012	0.00222	0.00874	0.01278
3604.25	-0.0012	0.00223	0.00879	0.0128
3602.32	-0.0012	0.00224	0.00884	0.01283
3600.39	-0.00119	0.00228	0.00889	0.01289
3598.46	-0.00119	0.00236	0.00898	0.01304
3596.53	-0.00119	0.00243	0.00906	0.01316
3594.61	-0.00118	0.00246	0.00912	0.01319
3592.68	-0.00117	0.00247	0.00916	0.01319
3590.75	-0.00116	0.0025	0.00921	0.0132
3588.82	-0.00115	0.00252	0.00925	0.01321
3586.89	-0.00115	0.00253	0.00929	0.01321
3584.96	-0.00115	0.00253	0.00931	0.01318
3583.04	-0.00114	0.00253	0.00933	0.01314
3581.11	-0.00114	0.00252	0.00935	0.01311
3579.18	-0.00113	0.00252	0.00936	0.01309
3577.25	-0.00113	0.0025	0.00936	0.01305
3575.32	-0.00112	0.00246	0.00935	0.01296
3573.39	-0.00112	0.00241	0.00932	0.01284
3571.47	-0.00111	0.00237	0.0093	0.01273
3569.54	-0.00111	0.00235	0.00929	0.01268
3567.61	-0.0011	0.00236	0.0093	0.01267
3565.68	-0.00109	0.00238	0.00931	0.01267
3563.75	-0.00109	0.00241	0.00932	0.01269
3561.82	-0.00109	0.00244	0.00933	0.0127
3559.89	-0.00108	0.00245	0.00934	0.01269
3557.97	-0.00107	0.00246	0.00933	0.01265
3556.04	-0.00107	0.00244	0.00931	0.01259
3554.11	-0.00107	0.00241	0.00927	0.0125
3552.18	-0.00107	0.00237	0.00923	0.01239
3550.25	-0.00107	0.00234	0.00918	0.0123
3548.32	-0.00107	0.00231	0.00913	0.01223
3546.4	-0.00108	0.00229	0.00909	0.01217
3544.47	-0.00108	0.00228	0.00905	0.0121
3542.54	-0.00108	0.00225	0.00901	0.01202
3540.61	-0.00109	0.00222	0.00896	0.01194
3538.68	-0.0011	0.0022	0.00891	0.01188
3536.75	-0.0011	0.0022	0.00888	0.01184
3534.83	-0.00111	0.00218	0.00884	0.01178
3532.9	-0.00111	0.00215	0.00879	0.01169
3530.97	-0.00111	0.00212	0.00873	0.01158
3529.04	-0.00111	0.00208	0.00867	0.01146
3527.11	-0.0011	0.00204	0.0086	0.01135
3525.18	-0.0011	0.00201	0.00855	0.01125
3523.25	-0.00111	0.00197	0.00849	0.01113
3521.33	-0.00112	0.00193	0.00843	0.01102
3519.4	-0.00112	0.00189	0.00838	0.01092
3517.47	-0.00112	0.00189	0.00834	0.01087
3515.54	-0.00111	0.00189	0.0083	0.01085
3513.61	-0.0011	0.00189	0.00825	0.0108
3511.68	-0.00109	0.00187	0.0082	0.01073
3509.76	-0.00108	0.00185	0.00814	0.01063
3507.83	-0.00108	0.00182	0.00807	0.01053
3505.9	-0.00107	0.00179	0.008	0.01043
3503.97	-0.00107	0.00176	0.00794	0.01034
3502.04	-0.00106	0.00173	0.00787	0.01025
3500.11	-0.00106	0.00171	0.0078	0.01016
3498.18	-0.00105	0.00168	0.00773	0.01008
3496.26	-0.00104	0.00166	0.00767	0.01
3494.33	-0.00104	0.00163	0.00761	0.00993
3492.4	-0.00104	0.0016	0.00754	0.00985
3490.47	-0.00104	0.00156	0.00748	0.00975
3488.54	-0.00103	0.00152	0.00741	0.00965
3486.61	-0.00102	0.00148	0.00734	0.00956
3484.69	-0.00101	0.00145	0.00728	0.00946
3482.76	-0.000992308	0.00142	0.00723	0.00936
3480.83	-0.000971422	0.00138	0.00717	0.00927
3478.9	-0.000954406	0.00136	0.00712	0.00919
3476.97	-0.000945105	0.00135	0.00707	0.00913
3475.04	-0.00093833	0.00134	0.00702	0.00908
3473.12	-0.000930849	0.00134	0.00698	0.00902
3471.19	-0.00092446	0.00133	0.00694	0.00896
3469.26	-0.000919321	0.00132	0.00689	0.00888
3467.33	-0.000911143	0.0013	0.00683	0.00879
3465.4	-0.000897876	0.00128	0.00678	0.0087
3463.47	-0.000886893	0.00126	0.00673	0.00862
3461.54	-0.000884104	0.00125	0.00669	0.00855
3459.62	-0.000887007	0.00124	0.00665	0.00848
3457.69	-0.000890162	0.00123	0.00662	0.00842
3455.76	-0.000891349	0.00122	0.00658	0.00837
3453.83	-0.000892341	0.00122	0.00655	0.00833
3451.9	-0.000893188	0.00122	0.00652	0.00829
3449.97	-0.000891523	0.00122	0.0065	0.00824
3448.05	-0.000888252	0.00121	0.00646	0.00819
3446.12	-0.000887963	0.00121	0.00642	0.00812
3444.19	-0.000890818	0.0012	0.00638	0.00805
3442.26	-0.000892497	0.00118	0.00633	0.00797
3440.33	-0.0008905	0.00117	0.00627	0.00789
3438.4	-0.000884094	0.00116	0.00622	0.00781
3436.47	-0.000873372	0.00116	0.00617	0.00775
3434.55	-0.000863753	0.00115	0.00612	0.00768
3432.62	-0.000861416	0.00115	0.00607	0.00761
3430.69	-0.000864711	0.00115	0.00603	0.00755
3428.76	-0.000865031	0.00115	0.00597	0.00748
3426.83	-0.000857939	0.00114	0.00592	0.0074
3424.9	-0.000843466	0.00113	0.00585	0.00731
3422.98	-0.000824827	0.00111	0.00579	0.00721
3421.05	-0.000807689	0.0011	0.00572	0.00711
3419.12	-0.000795806	0.00109	0.00565	0.00701
3417.19	-0.000787735	0.00107	0.00557	0.00691
3415.26	-0.000779248	0.00105	0.00549	0.0068
3413.33	-0.000770871	0.00104	0.00541	0.00669
3411.41	-0.000765522	0.00101	0.00532	0.00657
3409.48	-0.000761388	0.000981333	0.00522	0.00644
3407.55	-0.000754974	0.000941049	0.00511	0.00629
3405.62	-0.000746949	0.000901673	0.005	0.00614
3403.69	-0.000739034	0.000863896	0.00489	0.00599
3401.76	-0.000732804	0.000827018	0.00478	0.00584
3399.83	-0.000727313	0.000795939	0.00468	0.0057
3397.91	-0.000720516	0.000773726	0.00458	0.00558
3395.98	-0.000713379	0.000754524	0.00447	0.00546
3394.05	-0.000706136	0.000732224	0.00436	0.00533
3392.12	-0.000698376	0.000703455	0.00424	0.00518
3390.19	-0.000690747	0.000668264	0.00412	0.00503
3388.26	-0.000682639	0.000630348	0.00401	0.00487
3386.34	-0.000670761	0.000588922	0.00389	0.00471
3384.41	-0.000656182	0.000540531	0.00376	0.00454
3382.48	-0.000641615	0.000488829	0.00362	0.00437
3380.55	-0.000627761	0.000439843	0.00349	0.0042
3378.62	-0.000615377	0.00039723	0.00337	0.00404
3376.69	-0.000607358	0.000363188	0.00326	0.00388
3374.76	-0.000603532	0.000335697	0.00314	0.00373
3372.84	-0.000601318	0.000311568	0.00301	0.00357
3370.91	-0.000598203	0.000288127	0.00289	0.00343
3368.98	-0.000596328	0.000264118	0.00277	0.00328
3367.05	-0.0005983	0.000238856	0.00265	0.00314
3365.12	-0.000602757	0.000209779	0.00253	0.00299
3363.19	-0.000607984	0.000176443	0.0024	0.00284
3361.27	-0.000611618	0.000142002	0.00228	0.00269
3359.34	-0.000609462	0.000112917	0.00216	0.00254
3357.41	-0.000603126	9.14972e-05	0.00203	0.00239
3355.48	-0.000599947	7.07391e-05	0.0019	0.00223
3353.55	-0.000603105	4.52622e-05	0.00176	0.00208
3351.62	-0.000611844	1.79925e-05	0.00162	0.00193
3349.7	-0.000622651	-8.1089e-06	0.00149	0.00178
3347.77	-0.00062702	-3.11828e-05	0.00136	0.00163
3345.84	-0.000618453	-5.16125e-05	0.00123	0.00149
3343.91	-0.000601251	-7.10478e-05	0.00112	0.00135
3341.98	-0.000589025	-9.00299e-05	0.00101	0.00122
3340.05	-0.000591492	-0.000108947	0.000910195	0.00108
3338.12	-0.000600453	-0.000128733	0.000806349	0.000942451
3336.2	-0.000600546	-0.000149765	0.000702588	0.000804334
3334.27	-0.000587951	-0.00017238	0.00059611	0.000672692
3332.34	-0.000569016	-0.000196648	0.000485045	0.000539604
3330.41	-0.00054877	-0.000219728	0.000377493	0.000404097
3328.48	-0.00053072	-0.000239106	0.000275819	0.0002697
3326.55	-0.000518335	-0.000258475	0.000172746	0.000134707
3324.63	-0.000511349	-0.000283542	6.23851e-05	-6.10705e-06
3322.7	-0.000504693	-0.000310576	-5.22021e-05	-0.000152476
3320.77	-0.000497104	-0.000335229	-0.000163039	-0.00029696
3318.84	-0.000492673	-0.000359923	-0.000268785	-0.000434079
3316.91	-0.000493736	-0.00038882	-0.000374673	-0.000570364
3314.98	-0.000495721	-0.0004233	-0.000484176	-0.000712307
3313.05	-0.000494503	-0.000459239	-0.000595056	-0.000853623
3311.13	-0.000492695	-0.000490419	-0.000702181	-0.000982225
3309.2	-0.000493701	-0.000515744	-0.000804395	-0.0011
3307.27	-0.000497694	-0.000541172	-0.000905114	-0.00121
3305.34	-0.000504139	-0.000573536	-0.00101	-0.00133
3303.41	-0.000510817	-0.000611838	-0.00112	-0.00146
3301.48	-0.000515171	-0.000649815	-0.00123	-0.00159
3299.56	-0.000515937	-0.00068538	-0.00133	-0.00172
3297.63	-0.000510756	-0.000720542	-0.00143	-0.00185
3295.7	-0.000498065	-0.00075742	-0.00152	-0.00199
3293.77	-0.000481277	-0.000795295	-0.00161	-0.00212
3291.84	-0.000466819	-0.000832393	-0.0017	-0.00225
3289.91	-0.000451593	-0.000867963	-0.00178	-0.00237
3287.99	-0.000428709	-0.000898475	-0.00186	-0.00248
3286.06	-0.000401711	-0.000917466	-0.00194	-0.00258
3284.13	-0.00038129	-0.000924994	-0.00201	-0.00269
3282.2	-0.000369554	-0.000925312	-0.00209	-0.00279
3280.27	-0.000358767	-0.000924635	-0.00216	-0.00289
3278.34	-0.000344266	-0.000928038	-0.00224	-0.00299
3276.41	-0.000328098	-0.000935674	-0.00232	-0.0031
3274.49	-0.000310117	-0.000946056	-0.00239	-0.00321
3272.56	-0.000290056	-0.000956698	-0.00247	-0.00332
3270.63	-0.000273241	-0.000965318	-0.00255	-0.00342
3268.7	-0.00026686	-0.000973708	-0.00262	-0.00352
3266.77	-0.000266703	-0.000980761	-0.00269	-0.00362
3264.84	-0.000261921	-0.000984272	-0.00276	-0.00371
3262.92	-0.000249374	-0.000990091	-0.00283	-0.00381
3260.99	-0.000236942	-0.00101	-0.0029	-0.00392
3259.06	-0.000232851	-0.00103	-0.00299	-0.00403
3257.13	-0.00023632	-0.00105	-0.00306	-0.00414
3255.2	-0.000242217	-0.00106	-0.00313	-0.00424
3253.27	-0.000242287	-0.00107	-0.00319	-0.00434
3251.34	-0.000233367	-0.00107	-0.00325	-0.00443
3249.42	-0.000220691	-0.00107	-0.00331	-0.00453
3247.49	-0.000211615	-0.00109	-0.00338	-0.00464
3245.56	-0.000209511	-0.00111	-0.00346	-0.00476
3243.63	-0.000206644	-0.00112	-0.00354	-0.00487
3241.7	-0.000191669	-0.00114	-0.00362	-0.00498
3239.77	-0.000169212	-0.00116	-0.00371	-0.00509
3237.85	-0.000151381	-0.00118	-0.0038	-0.00521
3235.92	-0.000140772	-0.0012	-0.00389	-0.00532
3233.99	-0.000130899	-0.00122	-0.00398	-0.00545
3232.06	-0.000119524	-0.00125	-0.00409	-0.00558
3230.13	-0.000108788	-0.00128	-0.0042	-0.00572
3228.2	-0.000101282	-0.00132	-0.0043	-0.00586
3226.28	-9.48948e-05	-0.00136	-0.00441	-0.00601
3224.35	-8.71947e-05	-0.0014	-0.00451	-0.00615
3222.42	-8.08764e-05	-0.00145	-0.00462	-0.00628
3220.49	-7.8103e-05	-0.00149	-0.00473	-0.00643
3218.56	-7.95835e-05	-0.00154	-0.00485	-0.00658
3216.63	-8.88523e-05	-0.00159	-0.00497	-0.00673
3214.7	-0.000103167	-0.00164	-0.0051	-0.00688
3212.78	-0.000113249	-0.0017	-0.00523	-0.00703
3210.85	-0.000119226	-0.00176	-0.00536	-0.00719
3208.92	-0.000124363	-0.00182	-0.00549	-0.00735
3206.99	-0.000124505	-0.00188	-0.00562	-0.00752
3205.06	-0.000116068	-0.00194	-0.00574	-0.00768
3203.13	-0.000104461	-0.00199	-0.00585	-0.00784
3201.21	-9.29552e-05	-0.00203	-0.00597	-0.008
3199.28	-8.37738e-05	-0.00207	-0.0061	-0.00817
3197.35	-7.97549e-05	-0.00212	-0.00623	-0.00833
3195.42	-7.63413e-05	-0.00217	-0.00635	-0.00848
3193.49	-6.35613e-05	-0.00221	-0.00647	-0.00863
3191.56	-4.55569e-05	-0.00225	-0.00659	-0.00878
3189.63	-3.53116e-05	-0.00229	-0.00671	-0.00893
3187.71	-3.67073e-05	-0.00233	-0.00684	-0.00908
3185.78	-4.07008e-05	-0.00238	-0.00696	-0.00923
3183.85	-4.04372e-05	-0.00244	-0.00708	-0.00939
3181.92	-3.83615e-05	-0.00249	-0.0072	-0.00955
3179.99	-3.55066e-05	-0.00254	-0.0073	-0.0097
3178.06	-3.15846e-05	-0.00258	-0.0074	-0.00983
3176.14	-3.06233e-05	-0.00262	-0.0075	-0.00997
3174.21	-3.60959e-05	-0.00266	-0.0076	-0.0101
3172.28	-4.36952e-05	-0.00271	-0.00769	-0.01023
3170.35	-4.61272e-05	-0.00276	-0.00778	-0.01036
3168.42	-4.37931e-05	-0.00281	-0.00787	-0.01048
3166.49	-4.43018e-05	-0.00285	-0.00796	-0.01061
3164.57	-5.41158e-05	-0.00289	-0.00804	-0.01072
3162.64	-7.34479e-05	-0.00292	-0.00813	-0.01083
3160.71	-9.33543e-05	-0.00293	-0.00821	-0.01093
3158.78	-0.000100773	-0.00295	-0.00829	-0.01102
3156.85	-9.31437e-05	-0.00298	-0.00836	-0.01111
3154.92	-7.99169e-05	-0.003	-0.00843	-0.0112
3152.99	-6.78443e-05	-0.00303	-0.00851	-0.01129
3151.07	-5.92335e-05	-0.00307	-0.00858	-0.01138
3149.14	-5.40592e-05	-0.0031	-0.00865	-0.01147
3147.21	-4.88158e-05	-0.00312	-0.00871	-0.01155
3145.28	-4.17468e-05	-0.00314	-0.00877	-0.01161
3143.35	-3.48006e-05	-0.00315	-0.00883	-0.01168
3141.42	-2.87137e-05	-0.00317	-0.00889	-0.01173
3139.5	-2.37344e-05	-0.00318	-0.00894	-0.01179
3137.57	-1.82129e-05	-0.0032	-0.00899	-0.01185
3135.64	-1.20868e-05	-0.00322	-0.00903	-0.0119
3133.71	-7.25045e-06	-0.00324	-0.00906	-0.01194
3131.78	-4.00892e-06	-0.00325	-0.0091	-0.01199
3129.85	-1.72303e-06	-0.00327	-0.00913	-0.01202
3127.92	-2.37016e-06	-0.00329	-0.00916	-0.01205
3126	-7.57571e-06	-0.00331	-0.00919	-0.01208
3124.07	-1.44001e-05	-0.00333	-0.00923	-0.01212
3122.14	-1.97927e-05	-0.00335	-0.00926	-0.01215
3120.21	-2.26712e-05	-0.00338	-0.0093	-0.01217
3118.28	-2.19672e-05	-0.0034	-0.00933	-0.01219
3116.35	-2.00392e-05	-0.00342	-0.00936	-0.01221
3114.43	-2.20252e-05	-0.00343	-0.00939	-0.01224
3112.5	-2.59406e-05	-0.00345	-0.0094	-0.01227
3110.57	-2.69947e-05	-0.00346	-0.00942	-0.01229
3108.64	-2.80577e-05	-0.00347	-0.00943	-0.01231
3106.71	-3.26664e-05	-0.00347	-0.00943	-0.01231
3104.78	-3.74992e-05	-0.00348	-0.00944	-0.01232
3102.86	-4.0275e-05	-0.00349	-0.00945	-0.01233
3100.93	-4.08897e-05	-0.00351	-0.00946	-0.01234
3099	-3.73048e-05	-0.00353	-0.00946	-0.01234
3097.07	-3.12773e-05	-0.00354	-0.00945	-0.01233
3095.14	-2.78074e-05	-0.00355	-0.00944	-0.01232
3093.21	-2.7778e-05	-0.00356	-0.00943	-0.0123
3091.28	-2.9361e-05	-0.00357	-0.00942	-0.01228
3089.36	-3.15144e-05	-0.00358	-0.0094	-0.01227
3087.43	-3.58536e-05	-0.00359	-0.00937	-0.01226
3085.5	-4.13176e-05	-0.00359	-0.00934	-0.01223
3083.57	-4.4404e-05	-0.00359	-0.00931	-0.0122
3081.64	-4.51951e-05	-0.00359	-0.00928	-0.01217
3079.71	-4.5758e-05	-0.00359	-0.00925	-0.01215
3077.79	-4.7238e-05	-0.00359	-0.00922	-0.01211
3075.86	-5.14394e-05	-0.00359	-0.00918	-0.01207
3073.93	-5.90677e-05	-0.00358	-0.00914	-0.01203
3072	-6.70391e-05	-0.00358	-0.0091	-0.01198
3070.07	-7.29985e-05	-0.00357	-0.00906	-0.01194
3068.14	-7.74672e-05	-0.00357	-0.00903	-0.01189
3066.21	-7.9785e-05	-0.00356	-0.00899	-0.01184
3064.29	-7.59437e-05	-0.00355	-0.00895	-0.01178
3062.36	-6.51603e-05	-0.00355	-0.0089	-0.01172
3060.43	-5.54178e-05	-0.00354	-0.00885	-0.01167
3058.5	-5.22805e-05	-0.00353	-0.0088	-0.0116
3056.57	-5.45179e-05	-0.00352	-0.00875	-0.01154
3054.64	-5.95323e-05	-0.00351	-0.00869	-0.01147
3052.72	-6.54561e-05	-0.00349	-0.00863	-0.0114
3050.79	-7.18691e-05	-0.00346	-0.00857	-0.01131
3048.86	-7.84668e-05	-0.00344	-0.00851	-0.01122
3046.93	-8.45849e-05	-0.00342	-0.00845	-0.01113
3045	-8.95196e-05	-0.0034	-0.00839	-0.01105
3043.07	-9.48597e-05	-0.00339	-0.00832	-0.01097
3041.15	-0.000100285	-0.00337	-0.00825	-0.01089
3039.22	-0.000104329	-0.00335	-0.00819	-0.01081
3037.29	-0.000109141	-0.00334	-0.00813	-0.01073
3035.36	-0.00011847	-0.00333	-0.00806	-0.01065
3033.43	-0.000130519	-0.00331	-0.00799	-0.01056
3031.5	-0.000138294	-0.00329	-0.00792	-0.01047
3029.57	-0.000140061	-0.00327	-0.00785	-0.01037
3027.65	-0.000140539	-0.00325	-0.00777	-0.01028
3025.72	-0.000142808	-0.00322	-0.0077	-0.01019
3023.79	-0.000147894	-0.0032	-0.00763	-0.0101
3021.86	-0.00015549	-0.00318	-0.00756	-0.01002
3019.93	-0.000162333	-0.00316	-0.00748	-0.00994
3018	-0.000166428	-0.00314	-0.00741	-0.00986
3016.08	-0.000169129	-0.00312	-0.00733	-0.00977
3014.15	-0.000170808	-0.00309	-0.00724	-0.00967
3012.22	-0.000171043	-0.00307	-0.00716	-0.00957
3010.29	-0.000168991	-0.00304	-0.00708	-0.00948
3008.36	-0.0001648	-0.00301	-0.007	-0.00938
3006.43	-0.000159782	-0.00299	-0.00692	-0.00929
3004.5	-0.000156222	-0.00297	-0.00684	-0.00919
3002.58	-0.000155131	-0.00294	-0.00677	-0.0091
3000.65	-0.000156013	-0.00292	-0.0067	-0.009
2998.72	-0.000157075	-0.00289	-0.00662	-0.00891
2996.79	-0.00015794	-0.00287	-0.00655	-0.00882
2994.86	-0.000157609	-0.00285	-0.00648	-0.00874
2992.93	-0.000155519	-0.00283	-0.00641	-0.00865
2991.01	-0.000151451	-0.00281	-0.00634	-0.00856
2989.08	-0.000146023	-0.00279	-0.00627	-0.00847
2987.15	-0.00014168	-0.00277	-0.0062	-0.00838
2985.22	-0.000139131	-0.00275	-0.00613	-0.00829
2983.29	-0.000136201	-0.00273	-0.00606	-0.0082
2981.36	-0.000132416	-0.00271	-0.006	-0.00811
2979.44	-0.000129486	-0.0027	-0.00593	-0.00803
2977.51	-0.000127125	-0.00268	-0.00587	-0.00795
2975.58	-0.00012376	-0.00267	-0.00581	-0.00786
2973.65	-0.000120552	-0.00265	-0.00574	-0.00777
2971.72	-0.000118973	-0.00262	-0.00567	-0.00769
2969.79	-0.000116343	-0.0026	-0.0056	-0.0076
2967.86	-0.000110978	-0.00258	-0.00554	-0.00751
2965.94	-0.00010681	-0.00257	-0.00547	-0.00743
2964.01	-0.000107745	-0.00255	-0.00541	-0.00734
2962.08	-0.000111873	-0.00253	-0.00534	-0.00725
2960.15	-0.000116328	-0.00251	-0.00528	-0.00716
2958.22	-0.000120158	-0.00249	-0.00522	-0.00708
2956.29	-0.000123876	-0.00248	-0.00515	-0.00699
2954.37	-0.000128607	-0.00246	-0.00509	-0.00691
2952.44	-0.000134765	-0.00244	-0.00502	-0.00683
2950.51	-0.000142183	-0.00242	-0.00495	-0.00675
2948.58	-0.000151195	-0.00239	-0.00488	-0.00667
2946.65	-0.000161102	-0.00237	-0.00481	-0.00659
2944.72	-0.000169939	-0.00235	-0.00475	-0.00651
2942.79	-0.000176942	-0.00233	-0.00468	-0.00642
2940.87	-0.000184256	-0.00232	-0.00462	-0.00634
2938.94	-0.000192994	-0.0023	-0.00455	-0.00626
2937.01	-0.000199822	-0.00228	-0.00448	-0.00618
2935.08	-0.000204515	-0.00227	-0.00442	-0.0061
2933.15	-0.000210195	-0.00225	-0.00435	-0.00602
2931.22	-0.000218867	-0.00224	-0.00429	-0.00595
2929.3	-0.000228138	-0.00222	-0.00422	-0.00587
2927.37	-0.000236266	-0.0022	-0.00416	-0.0058
2925.44	-0.000243921	-0.00218	-0.00409	-0.00572
2923.51	-0.000251746	-0.00216	-0.00402	-0.00564
2921.58	-0.000260005	-0.00214	-0.00395	-0.00556
2919.65	-0.000267808	-0.00213	-0.00389	-0.00548
2917.73	-0.000273735	-0.00211	-0.00383	-0.0054
2915.8	-0.000277626	-0.0021	-0.00377	-0.00533
2913.87	-0.000279579	-0.0021	-0.00372	-0.00526
2911.94	-0.000279854	-0.00209	-0.00367	-0.0052
2910.01	-0.000280441	-0.00208	-0.00361	-0.00513
2908.08	-0.000283511	-0.00206	-0.00356	-0.00506
2906.15	-0.00028866	-0.00204	-0.00351	-0.005
2904.23	-0.000292829	-0.00202	-0.00345	-0.00493
2902.3	-0.000295733	-0.002	-0.00339	-0.00485
2900.37	-0.000299318	-0.00199	-0.00334	-0.00478
2898.44	-0.000302462	-0.00198	-0.00328	-0.00471
2896.51	-0.000304487	-0.00196	-0.00323	-0.00464
2894.58	-0.000305181	-0.00195	-0.00317	-0.00457
2892.66	-0.000305538	-0.00193	-0.00311	-0.0045
2890.73	-0.000306467	-0.00192	-0.00306	-0.00443
2888.8	-0.000307506	-0.0019	-0.00301	-0.00436
2886.87	-0.000306751	-0.00189	-0.00295	-0.00429
2884.94	-0.0003052	-0.00187	-0.0029	-0.00423
2883.01	-0.000305673	-0.00185	-0.00285	-0.00416
2881.08	-0.000307293	-0.00183	-0.0028	-0.00409
2879.16	-0.00030675	-0.00181	-0.00274	-0.00402
2877.23	-0.000304561	-0.00179	-0.00269	-0.00395
2875.3	-0.000301914	-0.00177	-0.00264	-0.00388
2873.37	-0.000299193	-0.00175	-0.00259	-0.00381
2871.44	-0.000297874	-0.00173	-0.00253	-0.00374
2869.51	-0.000299447	-0.00171	-0.00248	-0.00368
2867.59	-0.000301767	-0.00168	-0.00243	-0.00361
2865.66	-0.000301842	-0.00166	-0.00238	-0.00354
2863.73	-0.000300383	-0.00164	-0.00233	-0.00348
2861.8	-0.000300568	-0.00162	-0.00228	-0.00342
2859.87	-0.000302106	-0.0016	-0.00223	-0.00336
2857.94	-0.000303531	-0.00158	-0.00217	-0.00329
2856.02	-0.000304058	-0.00156	-0.00212	-0.00323
2854.09	-0.000302716	-0.00154	-0.00207	-0.00316
2852.16	-0.000298843	-0.00152	-0.00202	-0.00309
2850.23	-0.000294644	-0.00151	-0.00197	-0.00303
2848.3	-0.000292858	-0.00149	-0.00192	-0.00297
2846.37	-0.000294582	-0.00148	-0.00187	-0.00291
2844.44	-0.000298371	-0.00146	-0.00182	-0.00285
2842.52	-0.000301291	-0.00144	-0.00177	-0.00279
2840.59	-0.00030179	-0.00142	-0.00172	-0.00273
2838.66	-0.000301632	-0.0014	-0.00168	-0.00267
2836.73	-0.000301895	-0.00138	-0.00163	-0.00261
2834.8	-0.000303067	-0.00137	-0.00158	-0.00255
2832.87	-0.000303047	-0.00135	-0.00153	-0.00249
2830.95	-0.000302828	-0.00134	-0.00149	-0.00244
2829.02	-0.000304695	-0.00132	-0.00145	-0.00238
2827.09	-0.000307732	-0.00131	-0.00141	-0.00233
2825.16	-0.000309144	-0.00131	-0.00136	-0.00227
2823.23	-0.000308278	-0.0013	-0.00132	-0.00222
2821.3	-0.000306525	-0.00128	-0.00128	-0.00216
2819.37	-0.000305063	-0.00127	-0.00124	-0.00211
2817.45	-0.000305368	-0.00126	-0.0012	-0.00206
2815.52	-0.000308318	-0.00124	-0.00116	-0.002
2813.59	-0.000313095	-0.00122	-0.00112	-0.00195
2811.66	-0.000317206	-0.00121	-0.00108	-0.0019
2809.73	-0.000319834	-0.00119	-0.00104	-0.00184
2807.8	-0.000320296	-0.00117	-0.000994099	-0.00179
2805.88	-0.000319907	-0.00116	-0.000950789	-0.00173
2803.95	-0.000321073	-0.00114	-0.000908068	-0.00167
2802.02	-0.000323201	-0.00113	-0.000866661	-0.00162
2800.09	-0.000325053	-0.00111	-0.000825086	-0.00156
2798.16	-0.000325764	-0.0011	-0.000784338	-0.0015
2796.23	-0.000326673	-0.00108	-0.000745583	-0.00145
2794.31	-0.000329245	-0.00106	-0.000707141	-0.00139
2792.38	-0.000331746	-0.00105	-0.000665912	-0.00134
2790.45	-0.000331027	-0.00103	-0.000622048	-0.00129
2788.52	-0.000329074	-0.00101	-0.000580189	-0.00124
2786.59	-0.000328008	-0.000984215	-0.000540855	-0.00118
2784.66	-0.000326703	-0.000963065	-0.000502543	-0.00113
2782.73	-0.000325687	-0.000943338	-0.000463813	-0.00108
2780.81	-0.000327942	-0.000924525	-0.000424397	-0.00103
2778.88	-0.00033137	-0.000906366	-0.000383582	-0.000983649
2776.95	-0.000334941	-0.000889318	-0.00034359	-0.000934143
2775.02	-0.000338751	-0.000872102	-0.000305643	-0.000885905
2773.09	-0.000340976	-0.000853119	-0.000267223	-0.00083774
2771.16	-0.000339837	-0.000833651	-0.000227311	-0.00078957
2769.24	-0.000338614	-0.000816009	-0.000187824	-0.000742548
2767.31	-0.000339618	-0.000798858	-0.000148525	-0.000697565
2765.38	-0.00034107	-0.000779664	-0.000108408	-0.000652717
2763.45	-0.000339985	-0.000758388	-6.63956e-05	-0.000606248
2761.52	-0.000338351	-0.000735893	-2.53784e-05	-0.000558481
2759.59	-0.00033804	-0.000713917	1.16703e-05	-0.000511846
2757.66	-0.000339847	-0.000692572	4.65687e-05	-0.000467471
2755.74	-0.000343345	-0.000670531	8.36862e-05	-0.000423483
2753.81	-0.000347822	-0.000647884	0.000123388	-0.000377752
2751.88	-0.000351187	-0.000624543	0.000163055	-0.000331167
2749.95	-0.000352819	-0.000601174	0.000201412	-0.000286458
2748.02	-0.000352447	-0.000579322	0.00023816	-0.000243965
2746.09	-0.000350698	-0.000561454	0.000272253	-0.000203209
2744.17	-0.000348691	-0.000546642	0.000303892	-0.000163257
2742.24	-0.000346597	-0.000531744	0.000335217	-0.000123644
2740.31	-0.000344114	-0.000516471	0.000366012	-8.4194e-05
2738.38	-0.000342328	-0.000501258	0.000394408	-4.51675e-05
2736.45	-0.000341508	-0.000485356	0.000422242	-5.52878e-06
2734.52	-0.00034208	-0.000468634	0.000453065	3.50588e-05
2732.6	-0.000342709	-0.000452076	0.000485764	7.69184e-05
2730.67	-0.000341533	-0.000434532	0.000518096	0.000120977
2728.74	-0.000337704	-0.00041502	0.000549417	0.000166263
2726.81	-0.000332629	-0.000395906	0.000580642	0.00020984
2724.88	-0.000328675	-0.00037847	0.000611211	0.000250858
2722.95	-0.000327513	-0.000361873	0.000640949	0.000290705
2721.02	-0.000328561	-0.00034492	0.000670422	0.000329847
2719.1	-0.000328981	-0.000327301	0.000700789	0.000369253
2717.17	-0.000327738	-0.000308733	0.000732218	0.00041013
2715.24	-0.000325497	-0.000290012	0.000763232	0.000452846
2713.31	-0.00032365	-0.000271839	0.000793479	0.000496638
2711.38	-0.000322022	-0.00025539	0.000822753	0.000539606
2709.45	-0.000320882	-0.000241264	0.000850782	0.000580379
2707.53	-0.000319889	-0.000227887	0.000878734	0.0006202
2705.6	-0.000316941	-0.000214162	0.000906862	0.000659454
2703.67	-0.000311785	-0.00019902	0.000936278	0.000696872
2701.74	-0.000306594	-0.000182942	0.000966599	0.000732948
2699.81	-0.00030348	-0.000167868	0.000996805	0.000768177
2697.88	-0.000302055	-0.000154565	0.00103	0.00080296
2695.95	-0.000300418	-0.000141895	0.00106	0.000837668
2694.03	-0.000298411	-0.000128936	0.00108	0.000873211
2692.1	-0.000296845	-0.000116669	0.00111	0.00090892
2690.17	-0.000295467	-0.000104692	0.00114	0.000944436
2688.24	-0.000295413	-9.35527e-05	0.00117	0.000979782
2686.31	-0.000297298	-8.30966e-05	0.0012	0.00101
2684.38	-0.000300034	-7.31743e-05	0.00122	0.00105
2682.46	-0.000301184	-6.29348e-05	0.00125	0.00108
2680.53	-0.000301517	-5.02886e-05	0.00128	0.00111
2678.6	-0.000301794	-3.40692e-05	0.00131	0.00115
2676.67	-0.000301272	-1.63868e-05	0.00134	0.00118
2674.74	-0.000301206	4.48934e-07	0.00137	0.00121
2672.81	-0.000302229	1.66568e-05	0.00141	0.00125
2670.89	-0.000301856	3.3632e-05	0.00144	0.00128
2668.96	-0.000299544	5.15957e-05	0.00147	0.00131
2667.03	-0.000298222	6.87979e-05	0.00149	0.00135
2665.1	-0.000299344	8.53711e-05	0.00152	0.00138
2663.17	-0.000300748	0.000102092	0.00155	0.00141
2661.24	-0.000301873	0.000119087	0.00158	0.00144
2659.31	-0.000301543	0.000135664	0.0016	0.00147
2657.39	-0.000299163	0.000151276	0.00163	0.0015
2655.46	-0.000295921	0.000165866	0.00166	0.00153
2653.53	-0.000292909	0.000179809	0.00168	0.00156
2651.6	-0.00028972	0.000193305	0.0017	0.00158
2649.67	-0.000286419	0.000206376	0.00173	0.00161
2647.74	-0.000283017	0.000220342	0.00175	0.00164
2645.82	-0.000279255	0.000236289	0.00178	0.00166
2643.89	-0.000275315	0.000253134	0.0018	0.00169
2641.96	-0.000272878	0.000270426	0.00182	0.00172
2640.03	-0.000271368	0.000287692	0.00185	0.00175
2638.1	-0.000268649	0.000304463	0.00187	0.00178
2636.17	-0.000263814	0.000320228	0.0019	0.00181
2634.24	-0.000258832	0.000336092	0.00192	0.00184
2632.32	-0.000254812	0.000351425	0.00194	0.00187
2630.39	-0.000252511	0.000365302	0.00197	0.00189
2628.46	-0.000252489	0.000379591	0.00199	0.00192
2626.53	-0.000253965	0.00039554	0.00201	0.00194
2624.6	-0.000255876	0.000411081	0.00203	0.00197
2622.67	-0.000256777	0.000425151	0.00205	0.00199
2620.75	-0.000256359	0.000438835	0.00207	0.00202
2618.82	-0.000254686	0.000451888	0.00209	0.00205
2616.89	-0.000252757	0.000463208	0.0021	0.00207
2614.96	-0.000251781	0.000473457	0.00212	0.0021
2613.03	-0.00025229	0.000484262	0.00213	0.00212
2611.1	-0.000253347	0.000496345	0.00215	0.00214
2609.18	-0.000253222	0.000509234	0.00217	0.00216
2607.25	-0.000252361	0.000521819	0.00219	0.00219
2605.32	-0.000252152	0.000532689	0.00221	0.00221
2603.39	-0.000253277	0.000541132	0.00222	0.00223
2601.46	-0.000255307	0.000549464	0.00224	0.00225
2599.53	-0.000257134	0.000558974	0.00225	0.00227
2597.6	-0.000258621	0.000569748	0.00227	0.0023
2595.68	-0.000259834	0.000579165	0.00228	0.00232
2593.75	-0.000261902	0.000587963	0.0023	0.00234
2591.82	-0.000264185	0.000598034	0.00231	0.00236
2589.89	-0.000265986	0.000609513	0.00232	0.00238
2587.96	-0.00026767	0.000621328	0.00234	0.0024
2586.03	-0.000269866	0.000633712	0.00235	0.00242
2584.11	-0.000272146	0.000647755	0.00237	0.00244
2582.18	-0.000273727	0.000662352	0.00239	0.00246
2580.25	-0.000273291	0.000674926	0.0024	0.00248
2578.32	-0.000271868	0.000685192	0.00242	0.0025
2576.39	-0.000271014	0.000694641	0.00243	0.00251
2574.46	-0.000272116	0.000704019	0.00244	0.00253
2572.53	-0.000274216	0.000713515	0.00245	0.00254
2570.61	-0.000275888	0.000722827	0.00246	0.00256
2568.68	-0.000275649	0.000731881	0.00247	0.00257
2566.75	-0.000273979	0.000740632	0.00249	0.00259
2564.82	-0.000271792	0.000750156	0.0025	0.0026
2562.89	-0.00026914	0.000760448	0.00252	0.00261
2560.96	-0.0002667	0.000770539	0.00253	0.00263
2559.04	-0.00026483	0.000780373	0.00254	0.00264
2557.11	-0.000262945	0.000790658	0.00255	0.00265
2555.18	-0.000260317	0.000801307	0.00256	0.00267
2553.25	-0.000257126	0.000812598	0.00257	0.00268
2551.32	-0.000253495	0.000824786	0.00258	0.00269
2549.39	-0.00025002	0.000836633	0.00259	0.0027
2547.47	-0.000246974	0.000846926	0.0026	0.00272
2545.54	-0.000244483	0.000856504	0.00261	0.00273
2543.61	-0.000241231	0.000865232	0.00261	0.00274
2541.68	-0.000237494	0.000873064	0.00262	0.00275
2539.75	-0.000234724	0.00087974	0.00263	0.00276
2537.82	-0.000233372	0.000886464	0.00263	0.00277
2535.89	-0.000232068	0.000894647	0.00264	0.00278
2533.97	-0.000231039	0.000904392	0.00265	0.00279
2532.04	-0.000231045	0.000914249	0.00266	0.0028
2530.11	-0.000231346	0.000923003	0.00267	0.00281
2528.18	-0.000230408	0.000930135	0.00268	0.00282
2526.25	-0.000227391	0.000936567	0.00269	0.00283
2524.32	-0.000224394	0.000943686	0.0027	0.00284
2522.4	-0.000223513	0.000951594	0.0027	0.00285
2520.47	-0.000223645	0.000960132	0.00271	0.00286
2518.54	-0.000223308	0.000969059	0.00272	0.00287
2516.61	-0.00022176	0.00097799	0.00273	0.00288
2514.68	-0.000219163	0.000986808	0.00274	0.00289
2512.75	-0.00021596	0.000994423	0.00275	0.00291
2510.82	-0.000213737	0.000999622	0.00276	0.00292
2508.9	-0.000212521	0.001	0.00276	0.00292
2506.97	-0.000212262	0.00101	0.00277	0.00293
2505.04	-0.000212563	0.00102	0.00277	0.00294
2503.11	-0.000212499	0.00103	0.00278	0.00294
2501.18	-0.000212138	0.00103	0.00279	0.00295
2499.25	-0.000211241	0.00104	0.00279	0.00296
2497.33	-0.000210155	0.00105	0.0028	0.00297
2495.4	-0.000209522	0.00106	0.00281	0.00298
2493.47	-0.000210341	0.00107	0.00282	0.00299
2491.54	-0.000211579	0.00108	0.00283	0.00299
2489.61	-0.00021306	0.00109	0.00284	0.003
2487.68	-0.000213104	0.00109	0.00285	0.00301
2485.76	-0.000212496	0.0011	0.00286	0.00302
2483.83	-0.000212724	0.00111	0.00287	0.00303
2481.9	-0.000215014	0.00111	0.00287	0.00304
2479.97	-0.000219372	0.00112	0.00288	0.00305
2478.04	-0.00022393	0.00113	0.00289	0.00305
2476.11	-0.000226443	0.00113	0.0029	0.00306
2474.18	-0.000226862	0.00114	0.00291	0.00308
2472.26	-0.000226269	0.00114	0.00292	0.00308
2470.33	-0.000226067	0.00114	0.00292	0.00309
2468.4	-0.000226627	0.00115	0.00293	0.0031
2466.47	-0.000228269	0.00115	0.00294	0.00312
2464.54	-0.000230672	0.00116	0.00294	0.00313
2462.61	-0.000232164	0.00117	0.00295	0.00314
2460.69	-0.000232779	0.00118	0.00295	0.00314
2458.76	-0.000232989	0.00118	0.00295	0.00315
2456.83	-0.000232639	0.00119	0.00296	0.00316
2454.9	-0.000231743	0.0012	0.00296	0.00317
2452.97	-0.000230846	0.0012	0.00297	0.00318
2451.04	-0.000230258	0.0012	0.00297	0.00319
2449.11	-0.000230383	0.00121	0.00298	0.0032
2447.19	-0.000231096	0.00121	0.00298	0.0032
2445.26	-0.000233249	0.00122	0.00298	0.00321
2443.33	-0.000236144	0.00122	0.00298	0.00322
2441.4	-0.00023903	0.00122	0.00299	0.00323
2439.47	-0.000241542	0.00123	0.003	0.00324
2437.54	-0.000243161	0.00124	0.00301	0.00326
2435.62	-0.000242626	0.00125	0.00303	0.00328
2433.69	-0.00023904	0.00128	0.00305	0.00331
2431.76	-0.000233252	0.00131	0.0031	0.00336
2429.83	-0.000226532	0.00137	0.00317	0.00344
2427.9	-0.000218977	0.00145	0.00326	0.00355
2425.97	-0.0002096	0.00154	0.00339	0.00369
2424.05	-0.000195992	0.00166	0.00354	0.00385
2422.12	-0.000176801	0.0018	0.00371	0.00404
2420.19	-0.000152618	0.00196	0.0039	0.00425
2418.26	-0.000127438	0.00213	0.00411	0.00448
2416.33	-0.00010638	0.00229	0.00431	0.0047
2414.4	-9.44794e-05	0.00243	0.00448	0.00489
2412.47	-8.95742e-05	0.00253	0.00461	0.00502
2410.55	-8.55088e-05	0.00258	0.00466	0.00508
2408.62	-8.21566e-05	0.00255	0.00461	0.00502
2406.69	-8.80391e-05	0.00241	0.00443	0.00483
2404.76	-0.000114152	0.00215	0.00411	0.00447
2402.83	-0.00016262	0.00175	0.00361	0.00392
2400.9	-0.000227323	0.00121	0.00295	0.00319
2398.98	-0.00030245	0.000556096	0.00215	0.00231
2397.05	-0.000381905	-0.00015469	0.00128	0.00135
2395.12	-0.000460192	-0.000857465	0.000425008	0.00041065
2393.19	-0.000535172	-0.00151	-0.000373469	-0.00046878
2391.26	-0.000606518	-0.00213	-0.00113	-0.00131
2389.33	-0.000676546	-0.00276	-0.0019	-0.00216
2387.41	-0.000747633	-0.00342	-0.00271	-0.00306
2385.48	-0.000822951	-0.00412	-0.00356	-0.004
2383.55	-0.000901031	-0.00484	-0.00445	-0.00497
2381.62	-0.000979286	-0.00558	-0.00535	-0.00596
2379.69	-0.00106	-0.00634	-0.00627	-0.00698
2377.76	-0.00114	-0.00711	-0.00721	-0.008
2375.83	-0.00123	-0.00789	-0.00815	-0.00905
2373.91	-0.00132	-0.00867	-0.00911	-0.0101
2371.98	-0.0014	-0.00944	-0.01007	-0.01115
2370.05	-0.00149	-0.0102	-0.01102	-0.01219
2368.12	-0.00157	-0.01096	-0.01195	-0.01322
2366.19	-0.00165	-0.0117	-0.01286	-0.01423
2364.26	-0.00173	-0.01241	-0.01373	-0.01519
2362.34	-0.0018	-0.01307	-0.01454	-0.01608
2360.41	-0.00187	-0.01367	-0.01528	-0.01689
2358.48	-0.00194	-0.01421	-0.01593	-0.01762
2356.55	-0.00199	-0.01468	-0.01652	-0.01825
2354.62	-0.00204	-0.01509	-0.01702	-0.0188
2352.69	-0.00208	-0.01542	-0.01743	-0.01925
2350.76	-0.00211	-0.01566	-0.01773	-0.01958
2348.84	-0.00213	-0.01581	-0.01792	-0.01979
2346.91	-0.00213	-0.01586	-0.01799	-0.01987
2344.98	-0.00213	-0.01582	-0.01794	-0.01981
2343.05	-0.00211	-0.01567	-0.01777	-0.01963
2341.12	-0.00208	-0.01543	-0.01748	-0.0193
2339.19	-0.00205	-0.01509	-0.01706	-0.01884
2337.27	-0.002	-0.01464	-0.01651	-0.01824
2335.34	-0.00194	-0.01411	-0.01586	-0.01752
2333.41	-0.00187	-0.01349	-0.0151	-0.01669
2331.48	-0.00179	-0.0128	-0.01425	-0.01576
2329.55	-0.0017	-0.01204	-0.01333	-0.01474
2327.62	-0.00161	-0.01124	-0.01234	-0.01366
2325.7	-0.00152	-0.0104	-0.01133	-0.01254
2323.77	-0.00143	-0.00956	-0.0103	-0.01142
2321.84	-0.00134	-0.00874	-0.0093	-0.01031
2319.91	-0.00126	-0.00796	-0.00835	-0.00926
2317.98	-0.00118	-0.00723	-0.00747	-0.00829
2316.05	-0.0011	-0.00656	-0.00667	-0.00741
2314.12	-0.00103	-0.00597	-0.00595	-0.00662
2312.2	-0.000969455	-0.00545	-0.00532	-0.00592
2310.27	-0.000921776	-0.00499	-0.00476	-0.00531
2308.34	-0.000881516	-0.00457	-0.00425	-0.00475
2306.41	-0.000837205	-0.00417	-0.00374	-0.0042
2304.48	-0.000783415	-0.00373	-0.0032	-0.0036
2302.55	-0.000721752	-0.00323	-0.00259	-0.00294
2300.63	-0.000655411	-0.00267	-0.0019	-0.00218
2298.7	-0.000587585	-0.00207	-0.00117	-0.00138
2296.77	-0.000522792	-0.0015	-0.000475375	-0.000613878
2294.84	-0.000464816	-0.000999272	0.000126722	4.40785e-05
2292.91	-0.000415197	-0.000594451	0.000620444	0.000584636
2290.98	-0.000374074	-0.00025135	0.00104	0.00105
2289.05	-0.000340737	5.22082e-05	0.00141	0.00146
2287.13	-0.00031097	0.000319315	0.00174	0.00182
2285.2	-0.000285182	0.000548594	0.00202	0.00213
2283.27	-0.000264801	0.00073988	0.00226	0.00239
2281.34	-0.000248296	0.000895085	0.00245	0.00259
2279.41	-0.000232799	0.00102	0.00259	0.00274
2277.48	-0.000219573	0.00111	0.00269	0.00285
2275.56	-0.00021024	0.00118	0.00277	0.00294
2273.63	-0.000205898	0.00123	0.00282	0.00299
2271.7	-0.000205843	0.00126	0.00286	0.00303
2269.77	-0.000206767	0.00128	0.00289	0.00306
2267.84	-0.000206701	0.00131	0.00291	0.00309
2265.91	-0.000205761	0.00133	0.00294	0.00313
2263.99	-0.000204353	0.00135	0.00296	0.00315
2262.06	-0.000203295	0.00136	0.00296	0.00316
2260.13	-0.000202762	0.00136	0.00296	0.00315
2258.2	-0.000201703	0.00136	0.00295	0.00314
2256.27	-0.000198897	0.00137	0.00295	0.00314
2254.34	-0.000195192	0.00138	0.00295	0.00314
2252.41	-0.000192805	0.00138	0.00295	0.00315
2250.49	-0.000192712	0.00139	0.00295	0.00314
2248.56	-0.000193649	0.00139	0.00295	0.00314
2246.63	-0.000193819	0.00139	0.00294	0.00313
2244.7	-0.000192737	0.00139	0.00294	0.00313
2242.77	-0.000190969	0.00139	0.00293	0.00312
2240.84	-0.00018945	0.00139	0.00293	0.00312
2238.92	-0.000188429	0.0014	0.00294	0.00313
2236.99	-0.000187623	0.00142	0.00295	0.00315
2235.06	-0.000186955	0.00144	0.00297	0.00317
2233.13	-0.00018564	0.00146	0.003	0.0032
2231.2	-0.000183418	0.00149	0.00302	0.00323
2229.27	-0.000180023	0.00151	0.00305	0.00326
2227.34	-0.000175622	0.00153	0.00307	0.00327
2225.42	-0.000171256	0.00155	0.00308	0.00329
2223.49	-0.000167437	0.00156	0.00309	0.0033
2221.56	-0.000164564	0.00157	0.00309	0.0033
2219.63	-0.000161481	0.00158	0.0031	0.0033
2217.7	-0.000157354	0.00158	0.0031	0.0033
2215.77	-0.000153169	0.00158	0.00309	0.0033
2213.85	-0.000150386	0.00158	0.00308	0.00329
2211.92	-0.000148965	0.00157	0.00308	0.00328
2209.99	-0.00014808	0.00157	0.00307	0.00327
2208.06	-0.000146964	0.00157	0.00306	0.00326
2206.13	-0.000144636	0.00157	0.00306	0.00325
2204.2	-0.000142521	0.00157	0.00305	0.00325
2202.28	-0.000141011	0.00157	0.00305	0.00325
2200.35	-0.000140796	0.00157	0.00305	0.00324
2198.42	-0.00014154	0.00157	0.00305	0.00324
2196.49	-0.000142115	0.00157	0.00305	0.00324
2194.56	-0.000141618	0.00158	0.00305	0.00324
2192.63	-0.000140494	0.00158	0.00305	0.00324
2190.7	-0.00013859	0.00158	0.00305	0.00324
2188.78	-0.000137192	0.00158	0.00304	0.00323
2186.85	-0.000136078	0.00158	0.00304	0.00323
2184.92	-0.000135885	0.00158	0.00304	0.00323
2182.99	-0.000136924	0.00159	0.00305	0.00323
2181.06	-0.000139455	0.00159	0.00305	0.00323
2179.13	-0.000142182	0.0016	0.00305	0.00324
2177.21	-0.000144281	0.0016	0.00306	0.00325
2175.28	-0.000146692	0.0016	0.00306	0.00325
2173.35	-0.000149561	0.00161	0.00306	0.00326
2171.42	-0.00015315	0.00161	0.00307	0.00326
2169.49	-0.000157731	0.00162	0.00307	0.00327
2167.56	-0.000161755	0.00162	0.00308	0.00327
2165.63	-0.000163786	0.00163	0.00308	0.00328
2163.71	-0.000163345	0.00163	0.00309	0.00328
2161.78	-0.000162776	0.00164	0.00309	0.00329
2159.85	-0.00016318	0.00165	0.0031	0.0033
2157.92	-0.000165253	0.00165	0.00311	0.00331
2155.99	-0.000168313	0.00166	0.00312	0.00332
2154.06	-0.000170921	0.00167	0.00313	0.00334
2152.14	-0.000172586	0.00168	0.00315	0.00335
2150.21	-0.000174578	0.00169	0.00316	0.00337
2148.28	-0.000177167	0.00169	0.00317	0.00338
2146.35	-0.000179296	0.0017	0.00319	0.0034
2144.42	-0.000180496	0.00172	0.0032	0.00341
2142.49	-0.000180826	0.00173	0.00322	0.00343
2140.57	-0.000180661	0.00174	0.00324	0.00345
2138.64	-0.000180104	0.00175	0.00326	0.00347
2136.71	-0.000179465	0.00176	0.00328	0.00349
2134.78	-0.000179466	0.00177	0.0033	0.00351
2132.85	-0.000179863	0.00179	0.00332	0.00354
2130.92	-0.000179616	0.0018	0.00334	0.00356
2128.99	-0.000178772	0.00182	0.00336	0.00359
2127.07	-0.000178347	0.00183	0.00339	0.00362
2125.14	-0.000178067	0.00184	0.00341	0.00365
2123.21	-0.000178074	0.00185	0.00343	0.00368
2121.28	-0.000178195	0.00187	0.00346	0.00371
2119.35	-0.000178488	0.00188	0.00348	0.00374
2117.42	-0.000179075	0.00189	0.0035	0.00377
2115.5	-0.000178939	0.00191	0.00353	0.00381
2113.57	-0.000177591	0.00192	0.00356	0.00384
2111.64	-0.000175035	0.00194	0.00359	0.00388
2109.71	-0.000172301	0.00196	0.00362	0.00392
2107.78	-0.000170538	0.00198	0.00365	0.00396
2105.85	-0.000169188	0.002	0.00369	0.00401
2103.92	-0.000167582	0.00202	0.00372	0.00405
2102	-0.000165346	0.00205	0.00376	0.0041
2100.07	-0.000162195	0.00207	0.0038	0.00415
2098.14	-0.000158008	0.00208	0.00383	0.00419
2096.21	-0.000154661	0.0021	0.00387	0.00424
2094.28	-0.000152856	0.00212	0.00391	0.00428
2092.35	-0.000152389	0.00214	0.00395	0.00432
2090.43	-0.000153279	0.00215	0.00398	0.00436
2088.5	-0.000155166	0.00216	0.00402	0.00441
2086.57	-0.000156903	0.00218	0.00405	0.00446
2084.64	-0.00015772	0.0022	0.00409	0.00451
2082.71	-0.00015796	0.00222	0.00413	0.00456
2080.78	-0.000158171	0.00224	0.00416	0.00461
2078.86	-0.000158305	0.00226	0.0042	0.00466
2076.93	-0.000158257	0.00228	0.00424	0.00472
2075	-0.000158126	0.0023	0.00428	0.00476
2073.07	-0.000157214	0.00232	0.00432	0.00481
2071.14	-0.000154607	0.00233	0.00436	0.00486
2069.21	-0.000150679	0.00235	0.0044	0.00491
2067.28	-0.000148004	0.00237	0.00443	0.00496
2065.36	-0.000147661	0.00238	0.00447	0.005
2063.43	-0.00014762	0.0024	0.00451	0.00506
2061.5	-0.000147447	0.00243	0.00456	0.00512
2059.57	-0.000147565	0.00245	0.0046	0.00517
2057.64	-0.000147331	0.00247	0.00464	0.00523
2055.71	-0.000145742	0.0025	0.00468	0.00528
2053.79	-0.000143556	0.00252	0.00472	0.00534
2051.86	-0.000141558	0.00254	0.00477	0.00539
2049.93	-0.00014036	0.00256	0.00481	0.00545
2048	-0.000139574	0.00258	0.00485	0.0055
2046.07	-0.000139046	0.0026	0.00489	0.00555
2044.14	-0.00013895	0.00262	0.00493	0.0056
2042.21	-0.000139994	0.00263	0.00496	0.00564
2040.29	-0.000142511	0.00264	0.005	0.00567
2038.36	-0.000145872	0.00265	0.00503	0.00571
2036.43	-0.000148211	0.00267	0.00507	0.00576
2034.5	-0.000148627	0.00269	0.00511	0.00581
2032.57	-0.000148948	0.00271	0.00515	0.00587
2030.64	-0.000150675	0.00273	0.00519	0.00593
2028.72	-0.000152896	0.00276	0.00523	0.00598
2026.79	-0.000154439	0.00278	0.00527	0.00604
2024.86	-0.000155245	0.0028	0.00531	0.00609
2022.93	-0.000155191	0.00283	0.00535	0.00615
2021	-0.000155446	0.00285	0.00539	0.0062
2019.07	-0.000155141	0.00286	0.00542	0.00624
2017.15	-0.000154735	0.00288	0.00546	0.00628
2015.22	-0.00015463	0.0029	0.00549	0.00632
2013.29	-0.000154281	0.00292	0.00553	0.00637
2011.36	-0.000153318	0.00294	0.00556	0.00642
2009.43	-0.000152755	0.00296	0.0056	0.00647
2007.5	-0.000153226	0.00298	0.00564	0.00651
2005.57	-0.000154783	0.003	0.00567	0.00656
2003.65	-0.000156512	0.00301	0.00571	0.0066
2001.72	-0.000158562	0.00303	0.00574	0.00664
1999.79	-0.000161469	0.00304	0.00577	0.00668
1997.86	-0.000164651	0.00306	0.0058	0.00672
1995.93	-0.000166349	0.00307	0.00583	0.00676
1994	-0.000166411	0.00308	0.00585	0.00678
1992.08	-0.000165206	0.00309	0.00588	0.00681
1990.15	-0.000164306	0.0031	0.0059	0.00683
1988.22	-0.000164108	0.00312	0.00593	0.00687
1986.29	-0.000164918	0.00314	0.00596	0.00692
1984.36	-0.000165665	0.00316	0.00599	0.00696
1982.43	-0.000166665	0.00318	0.00602	0.007
1980.5	-0.000168124	0.0032	0.00605	0.00704
1978.58	-0.000169068	0.00321	0.00607	0.00708
1976.65	-0.000168581	0.00323	0.0061	0.00712
1974.72	-0.000167091	0.00324	0.00613	0.00715
1972.79	-0.000165193	0.00325	0.00615	0.00717
1970.86	-0.000164126	0.00326	0.00617	0.00718
1968.93	-0.000164307	0.00327	0.00619	0.0072
1967.01	-0.000165226	0.00328	0.00621	0.00724
1965.08	-0.000167168	0.0033	0.00624	0.00727
1963.15	-0.000169041	0.00332	0.00626	0.00731
1961.22	-0.000169864	0.00334	0.00629	0.00735
1959.29	-0.000170272	0.00335	0.00631	0.00738
1957.36	-0.000172519	0.00336	0.00634	0.00741
1955.44	-0.000175861	0.00338	0.00636	0.00744
1953.51	-0.000179062	0.00339	0.00639	0.00747
1951.58	-0.000181572	0.00341	0.00641	0.00751
1949.65	-0.000184603	0.00343	0.00644	0.00755
1947.72	-0.000188311	0.00344	0.00646	0.00759
1945.79	-0.000191529	0.00346	0.00649	0.00763
1943.86	-0.000193204	0.00347	0.00651	0.00766
1941.94	-0.000193666	0.00349	0.00654	0.0077
1940.01	-0.000193387	0.00351	0.00657	0.00775
1938.08	-0.000193162	0.00353	0.00659	0.00779
1936.15	-0.000193696	0.00355	0.00661	0.00782
1934.22	-0.000194258	0.00357	0.00664	0.00786
1932.29	-0.000193944	0.00359	0.00666	0.0079
1930.37	-0.000193235	0.0036	0.00668	0.00793
1928.44	-0.00019273	0.00362	0.0067	0.00797
1926.51	-0.000191108	0.00363	0.00672	0.008
1924.58	-0.000189136	0.00365	0.00674	0.00803
1922.65	-0.000186934	0.00366	0.00675	0.00805
1920.72	-0.000184615	0.00366	0.00676	0.00806
1918.79	-0.000180847	0.00366	0.00677	0.00805
1916.87	-0.000175728	0.00365	0.00678	0.00803
1914.94	-0.000172507	0.00365	0.00679	0.00803
1913.01	-0.000171963	0.00367	0.0068	0.00806
1911.08	-0.000172477	0.00369	0.00682	0.00809
1909.15	-0.000172758	0.0037	0.00683	0.00813
1907.22	-0.000172221	0.00372	0.00684	0.00816
1905.3	-0.000171454	0.00374	0.00686	0.0082
1903.37	-0.000170336	0.00376	0.00687	0.00823
1901.44	-0.000169013	0.00377	0.00688	0.00825
1899.51	-0.000167095	0.00378	0.00689	0.00827
1897.58	-0.000165811	0.00379	0.0069	0.00827
1895.65	-0.000165716	0.00379	0.0069	0.00827
1893.73	-0.000165656	0.00379	0.0069	0.00826
1891.8	-0.000165104	0.00379	0.0069	0.00826
1889.87	-0.000164742	0.00381	0.00692	0.00829
1887.94	-0.000164659	0.00383	0.00693	0.00832
1886.01	-0.000165065	0.00384	0.00694	0.00834
1884.08	-0.000165049	0.00386	0.00695	0.00837
1882.15	-0.000164232	0.00387	0.00696	0.00839
1880.23	-0.000162346	0.00388	0.00697	0.00839
1878.3	-0.000160202	0.00388	0.00697	0.00838
1876.37	-0.000159526	0.00388	0.00697	0.00836
1874.44	-0.000161078	0.00389	0.00698	0.00837
1872.51	-0.000164663	0.00392	0.00699	0.00841
1870.58	-0.000168206	0.00395	0.00701	0.00847
1868.66	-0.000171819	0.00398	0.00703	0.00854
1866.73	-0.000174373	0.00402	0.00705	0.0086
1864.8	-0.000176348	0.00405	0.00707	0.00865
1862.87	-0.00017813	0.00407	0.00709	0.00869
1860.94	-0.000180481	0.00409	0.0071	0.00872
1859.01	-0.000182872	0.00411	0.00711	0.00875
1857.08	-0.000185777	0.00413	0.00712	0.00878
1855.16	-0.000188759	0.00415	0.00713	0.00882
1853.23	-0.000191114	0.00416	0.00714	0.00884
1851.3	-0.000192135	0.00417	0.00715	0.00885
1849.37	-0.000191693	0.00417	0.00715	0.00884
1847.44	-0.000191217	0.00417	0.00716	0.00884
1845.51	-0.000191394	0.00418	0.00717	0.00884
1843.59	-0.000190938	0.00418	0.00717	0.00885
1841.66	-0.00018915	0.00418	0.00717	0.00884
1839.73	-0.000187509	0.00419	0.00718	0.00885
1837.8	-0.00018726	0.00422	0.00719	0.00889
1835.87	-0.000187301	0.00425	0.00721	0.00895
1833.94	-0.000186705	0.00427	0.00723	0.009
1832.02	-0.000184926	0.00429	0.00724	0.00903
1830.09	-0.000182326	0.00431	0.00725	0.00905
1828.16	-0.000180499	0.00432	0.00726	0.00907
1826.23	-0.000179811	0.00432	0.00727	0.00908
1824.3	-0.000179661	0.00433	0.00728	0.00909
1822.37	-0.000179037	0.00433	0.00729	0.00908
1820.44	-0.000178126	0.00434	0.0073	0.00907
1818.52	-0.000178613	0.00437	0.00732	0.00912
1816.59	-0.00018075	0.00441	0.00734	0.00921
1814.66	-0.000183419	0.00445	0.00735	0.00929
1812.73	-0.000186147	0.00448	0.00737	0.00935
1810.8	-0.000189286	0.0045	0.00738	0.0094
1808.87	-0.000193097	0.00452	0.00739	0.00944
1806.95	-0.000196194	0.00453	0.0074	0.00947
1805.02	-0.000198097	0.00454	0.00741	0.00949
1803.09	-0.000199712	0.00455	0.00741	0.00952
1801.16	-0.000201291	0.00456	0.00741	0.00953
1799.23	-0.000202819	0.00455	0.00741	0.00951
1797.3	-0.000204609	0.00454	0.00741	0.00949
1795.37	-0.000207354	0.00456	0.00742	0.00951
1793.45	-0.000209984	0.00459	0.00744	0.00957
1791.52	-0.000211103	0.00462	0.00746	0.00964
1789.59	-0.000211339	0.00465	0.00748	0.0097
1787.66	-0.000211786	0.00469	0.0075	0.00976
1785.73	-0.000213155	0.00472	0.00752	0.00982
1783.8	-0.000214984	0.00474	0.00753	0.00986
1781.88	-0.000217314	0.00475	0.00754	0.00989
1779.95	-0.000221426	0.00479	0.00756	0.00997
1778.02	-0.000226349	0.00485	0.00758	0.01009
1776.09	-0.000230734	0.00492	0.00762	0.01023
1774.16	-0.000233615	0.00499	0.00765	0.01037
1772.23	-0.000236167	0.00504	0.00767	0.01047
1770.31	-0.000237738	0.00507	0.00768	0.01054
1768.38	-0.000238585	0.00509	0.00768	0.01057
1766.45	-0.000237214	0.00508	0.00767	0.01055
1764.52	-0.000234709	0.00505	0.00765	0.01048
1762.59	-0.000234688	0.00505	0.00764	0.01047
1760.66	-0.000236251	0.00507	0.00764	0.01052
1758.73	-0.000237117	0.00511	0.00765	0.01058
1756.81	-0.000236946	0.00513	0.00765	0.01061
1754.88	-0.000235565	0.00513	0.00764	0.0106
1752.95	-0.000234029	0.00512	0.00762	0.01057
1751.02	-0.000233544	0.00512	0.0076	0.01055
1749.09	-0.000234233	0.00512	0.00758	0.01052
1747.16	-0.000234782	0.0051	0.00755	0.01046
1745.24	-0.00023641	0.0051	0.00752	0.01043
1743.31	-0.000241148	0.00514	0.00751	0.01048
1741.38	-0.000245885	0.00519	0.0075	0.01058
1739.45	-0.000247838	0.00523	0.00749	0.01065
1737.52	-0.000247862	0.00524	0.00746	0.01066
1735.59	-0.000247511	0.00524	0.00741	0.01063
1733.66	-0.000248012	0.00522	0.00736	0.01057
1731.74	-0.00025016	0.0052	0.0073	0.0105
1729.81	-0.000253149	0.00519	0.00724	0.01046
1727.88	-0.000255534	0.00519	0.00719	0.01044
1725.95	-0.000257909	0.0052	0.00713	0.01042
1724.02	-0.00026052	0.00521	0.00707	0.01042
1722.09	-0.000261895	0.00522	0.00701	0.01043
1720.17	-0.000260375	0.00523	0.00694	0.01041
1718.24	-0.000256763	0.00522	0.00687	0.01035
1716.31	-0.000254784	0.0052	0.00679	0.01029
1714.38	-0.000253216	0.00519	0.00672	0.01023
1712.45	-0.0002498	0.00518	0.00665	0.01017
1710.52	-0.000244383	0.00516	0.00657	0.0101
1708.6	-0.000238951	0.00514	0.00649	0.01002
1706.67	-0.000234576	0.00512	0.00641	0.00993
1704.74	-0.000229651	0.00508	0.00632	0.00981
1702.81	-0.000224334	0.00503	0.00624	0.00966
1700.88	-0.000218775	0.00498	0.00616	0.00951
1698.95	-0.000213917	0.00495	0.00609	0.00943
1697.02	-0.000209198	0.00493	0.00604	0.00937
1695.1	-0.000205556	0.00491	0.006	0.0093
1693.17	-0.00020692	0.0049	0.00596	0.00927
1691.24	-0.000211706	0.00491	0.00594	0.00928
1689.31	-0.000217234	0.00492	0.00593	0.0093
1687.38	-0.000221002	0.00493	0.00592	0.00933
1685.45	-0.000222233	0.00493	0.00593	0.00935
1683.53	-0.000223202	0.00495	0.00596	0.0094
1681.6	-0.000224651	0.00499	0.00601	0.00951
1679.67	-0.000225593	0.00502	0.00607	0.00961
1677.74	-0.000225537	0.00504	0.00613	0.00969
1675.81	-0.000225135	0.00504	0.0062	0.00974
1673.88	-0.000223921	0.00503	0.00629	0.00979
1671.95	-0.000222487	0.00503	0.00639	0.00984
1670.03	-0.000221642	0.00504	0.00651	0.00993
1668.1	-0.000224086	0.00508	0.00666	0.01009
1666.17	-0.000229181	0.00514	0.00683	0.01032
1664.24	-0.000232747	0.0052	0.00702	0.01054
1662.31	-0.000233904	0.00525	0.0072	0.01075
1660.38	-0.000234355	0.00529	0.00739	0.01095
1658.46	-0.000236124	0.00532	0.00758	0.01114
1656.53	-0.000238949	0.00537	0.00778	0.01136
1654.6	-0.000241041	0.00543	0.00799	0.0116
1652.67	-0.000241462	0.0055	0.00821	0.01186
1650.74	-0.000240218	0.00557	0.00844	0.01215
1648.81	-0.000237948	0.00566	0.00867	0.01248
1646.89	-0.000234279	0.00576	0.0089	0.01281
1644.96	-0.000228801	0.00583	0.00912	0.01308
1643.03	-0.000223758	0.00587	0.00931	0.01328
1641.1	-0.000220658	0.00591	0.0095	0.01345
1639.17	-0.000217773	0.00594	0.00968	0.01362
1637.24	-0.000213082	0.00599	0.00986	0.01381
1635.31	-0.000206859	0.00604	0.01002	0.014
1633.39	-0.000199015	0.00611	0.01018	0.0142
1631.46	-0.000189548	0.00616	0.01033	0.01436
1629.53	-0.000178236	0.00618	0.01045	0.01446
1627.6	-0.000162449	0.00618	0.01054	0.01449
1625.67	-0.000142296	0.00617	0.01061	0.01447
1623.74	-0.00012538	0.00614	0.01066	0.01443
1621.82	-0.000117474	0.00613	0.0107	0.01441
1619.89	-0.000113234	0.00613	0.01073	0.01439
1617.96	-0.000106516	0.0061	0.01074	0.01433
1616.03	-9.81309e-05	0.00606	0.01072	0.01422
1614.1	-9.01355e-05	0.00602	0.01068	0.01409
1612.17	-8.37007e-05	0.00598	0.01064	0.01395
1610.24	-7.84455e-05	0.00593	0.01058	0.01378
1608.32	-7.2757e-05	0.00585	0.0105	0.01356
1606.39	-6.72844e-05	0.00576	0.0104	0.01329
1604.46	-6.33206e-05	0.0057	0.01029	0.01308
1602.53	-6.14546e-05	0.00567	0.0102	0.01295
1600.6	-6.17828e-05	0.00565	0.0101	0.01285
1598.67	-6.51473e-05	0.00565	0.01	0.01279
1596.75	-7.06301e-05	0.00567	0.0099	0.01275
1594.82	-7.32773e-05	0.00567	0.00979	0.01267
1592.89	-7.06385e-05	0.00563	0.00966	0.01251
1590.96	-6.21455e-05	0.00557	0.00953	0.01227
1589.03	-5.60284e-05	0.00553	0.00942	0.01205
1587.1	-6.01264e-05	0.00555	0.00932	0.01198
1585.18	-6.82049e-05	0.00559	0.00924	0.01199
1583.25	-7.5045e-05	0.00563	0.00917	0.01199
1581.32	-8.19624e-05	0.00567	0.00909	0.01198
1579.39	-9.21312e-05	0.00571	0.00903	0.01199
1577.46	-0.00010562	0.00577	0.00897	0.01203
1575.53	-0.000120599	0.00581	0.00891	0.01206
1573.6	-0.000134094	0.00586	0.00886	0.01208
1571.68	-0.000144269	0.0059	0.00881	0.01211
1569.75	-0.000152098	0.00594	0.00877	0.01214
1567.82	-0.000159429	0.00601	0.00875	0.01223
1565.89	-0.000164948	0.0061	0.00873	0.01235
1563.96	-0.000171521	0.00618	0.00872	0.01248
1562.03	-0.000179963	0.00628	0.00871	0.01263
1560.11	-0.000187337	0.00636	0.00872	0.01277
1558.18	-0.000192121	0.00643	0.00872	0.01289
1556.25	-0.00019401	0.00647	0.00871	0.01296
1554.32	-0.000193093	0.00654	0.00873	0.01308
1552.39	-0.000192906	0.00665	0.00878	0.01327
1550.46	-0.000194495	0.00676	0.00882	0.01346
1548.53	-0.000197266	0.00686	0.00886	0.01362
1546.61	-0.000198395	0.00695	0.00889	0.01376
1544.68	-0.000196435	0.00703	0.00893	0.01389
1542.75	-0.000192851	0.00712	0.00896	0.01403
1540.82	-0.000189044	0.0072	0.009	0.01415
1538.89	-0.000186767	0.00725	0.00901	0.01421
1536.96	-0.000184157	0.00727	0.00902	0.01421
1535.04	-0.000180746	0.00729	0.00902	0.01423
1533.11	-0.000177816	0.00732	0.00903	0.01425
1531.18	-0.000174829	0.00734	0.00903	0.01427
1529.25	-0.000172101	0.00736	0.00903	0.01426
1527.32	-0.000171183	0.00737	0.00902	0.01426
1525.39	-0.000169275	0.00737	0.00901	0.01423
1523.47	-0.000162639	0.00734	0.00897	0.01413
1521.54	-0.000152695	0.00729	0.00893	0.01398
1519.61	-0.000143222	0.00725	0.00889	0.01385
1517.68	-0.000135997	0.00721	0.00886	0.01375
1515.75	-0.000130337	0.00714	0.00881	0.01361
1513.82	-0.00012377	0.00706	0.00875	0.01344
1511.89	-0.000114432	0.00698	0.00867	0.01325
1509.97	-0.000104219	0.0069	0.00859	0.01307
1508.04	-9.45419e-05	0.00682	0.00851	0.01292
1506.11	-8.33844e-05	0.00673	0.00842	0.01272
1504.18	-7.43272e-05	0.0066	0.00829	0.01245
1502.25	-7.00883e-05	0.00649	0.00817	0.0122
1500.32	-6.82874e-05	0.00638	0.00805	0.01195
1498.4	-6.65843e-05	0.00627	0.00794	0.01168
1496.47	-6.41358e-05	0.00615	0.00783	0.01142
1494.54	-6.51315e-05	0.00605	0.00774	0.01122
1492.61	-7.55222e-05	0.00599	0.00768	0.01113
1490.68	-8.98491e-05	0.00596	0.00764	0.01112
1488.75	-9.8089e-05	0.0059	0.0076	0.01105
1486.82	-0.000103213	0.00582	0.00759	0.01095
1484.9	-0.000107583	0.00574	0.00759	0.01086
1482.97	-0.000109823	0.00566	0.00763	0.0108
1481.04	-0.000110636	0.00559	0.00769	0.01077
1479.11	-0.000110809	0.00553	0.00779	0.01078
1477.18	-0.000109462	0.0055	0.00793	0.01086
1475.25	-0.000109706	0.0055	0.00811	0.01104
1473.33	-0.000115579	0.00552	0.00833	0.01127
1471.4	-0.000122627	0.00556	0.00856	0.01156
1469.47	-0.000127761	0.0056	0.00883	0.01187
1467.54	-0.000134902	0.00565	0.00911	0.01219
1465.61	-0.000140463	0.00571	0.00943	0.01254
1463.68	-0.000142437	0.00578	0.00977	0.01293
1461.76	-0.000142754	0.00587	0.01013	0.01336
1459.83	-0.000142116	0.00599	0.01052	0.01384
1457.9	-0.000141592	0.00615	0.01093	0.0144
1455.97	-0.00014186	0.0063	0.01133	0.01495
1454.04	-0.000140888	0.00642	0.01171	0.01542
1452.11	-0.000143736	0.00653	0.01208	0.01586
1450.18	-0.000151517	0.00664	0.01245	0.01631
1448.26	-0.000161655	0.00676	0.0128	0.01675
1446.33	-0.000172029	0.00685	0.01313	0.01714
1444.4	-0.000180319	0.00692	0.01344	0.01747
1442.47	-0.000186655	0.007	0.01373	0.0178
1440.54	-0.000190572	0.00709	0.01401	0.01817
1438.61	-0.000192151	0.00721	0.01429	0.01856
1436.69	-0.00019111	0.0073	0.01454	0.01889
1434.76	-0.000186332	0.00737	0.01476	0.01914
1432.83	-0.000179135	0.00743	0.01496	0.01935
1430.9	-0.000172715	0.00748	0.01512	0.01953
1428.97	-0.000168362	0.00753	0.01526	0.01966
1427.04	-0.000165353	0.00756	0.01536	0.01975
1425.11	-0.00016186	0.0076	0.01545	0.01984
1423.19	-0.000157583	0.00764	0.01551	0.01993
1421.26	-0.000149499	0.00765	0.01554	0.01995
1419.33	-0.000138487	0.00766	0.01553	0.01993
1417.4	-0.000127123	0.00766	0.0155	0.01986
1415.47	-0.000117919	0.00766	0.01545	0.01977
1413.54	-0.000112777	0.00764	0.01537	0.01965
1411.62	-0.000110586	0.00759	0.01526	0.01948
1409.69	-0.000110105	0.00755	0.01513	0.01928
1407.76	-0.000114944	0.00754	0.015	0.01915
1405.83	-0.000121377	0.00755	0.01489	0.01906
1403.9	-0.000122267	0.00754	0.01478	0.01894
1401.97	-0.000116245	0.00751	0.01467	0.01879
1400.05	-0.000106484	0.00749	0.01457	0.01866
1398.12	-9.80111e-05	0.00747	0.01448	0.01854
1396.19	-9.20843e-05	0.00746	0.01442	0.01844
1394.26	-8.62366e-05	0.00745	0.01436	0.01835
1392.33	-7.92727e-05	0.00743	0.01432	0.01827
1390.4	-7.18999e-05	0.00742	0.01429	0.01819
1388.47	-6.44887e-05	0.0074	0.01427	0.01811
1386.55	-6.09522e-05	0.0074	0.01427	0.01808
1384.62	-6.41432e-05	0.00742	0.01431	0.0181
1382.69	-7.01776e-05	0.00745	0.01436	0.01815
1380.76	-7.57573e-05	0.00748	0.01441	0.01821
1378.83	-8.13541e-05	0.00751	0.01446	0.01827
1376.9	-8.48334e-05	0.00753	0.01451	0.01832
1374.98	-8.06154e-05	0.00756	0.01456	0.01837
1373.05	-7.33262e-05	0.0076	0.01462	0.01843
1371.12	-7.00732e-05	0.00763	0.01468	0.01849
1369.19	-7.20116e-05	0.00765	0.01473	0.01855
1367.26	-7.76801e-05	0.00767	0.01477	0.01859
1365.33	-8.34452e-05	0.00767	0.0148	0.0186
1363.4	-8.72029e-05	0.00766	0.01482	0.01859
1361.48	-9.09672e-05	0.00765	0.01482	0.01857
1359.55	-9.58574e-05	0.00764	0.01481	0.01853
1357.62	-0.000102276	0.00763	0.0148	0.01848
1355.69	-0.00010935	0.00761	0.01478	0.01843
1353.76	-0.000113017	0.0076	0.01476	0.01838
1351.83	-0.000115186	0.00757	0.01474	0.01831
1349.91	-0.000120969	0.00754	0.01471	0.01825
1347.98	-0.000129675	0.00752	0.01468	0.01822
1346.05	-0.000137316	0.00751	0.01465	0.01821
1344.12	-0.000141664	0.00751	0.01464	0.0182
1342.19	-0.000145993	0.0075	0.01462	0.01816
1340.26	-0.000152973	0.00748	0.0146	0.01812
1338.34	-0.000158088	0.00746	0.01459	0.01809
1336.41	-0.000157415	0.00745	0.01458	0.01807
1334.48	-0.000156263	0.00745	0.01458	0.01805
1332.55	-0.000159778	0.00744	0.0146	0.01804
1330.62	-0.000165896	0.00744	0.01463	0.01806
1328.69	-0.000171148	0.00745	0.01468	0.01809
1326.76	-0.000176403	0.00746	0.01474	0.01816
1324.84	-0.000181614	0.00747	0.01482	0.01826
1322.91	-0.000187762	0.00749	0.01492	0.01838
1320.98	-0.000194603	0.0075	0.01502	0.0185
1319.05	-0.000200343	0.00752	0.01513	0.01863
1317.12	-0.000203476	0.00753	0.01526	0.01878
1315.19	-0.000203863	0.00756	0.01541	0.01895
1313.27	-0.000202785	0.00761	0.01558	0.01917
1311.34	-0.000201893	0.00767	0.01577	0.01942
1309.41	-0.000199503	0.00772	0.01596	0.01967
1307.48	-0.000195841	0.00778	0.01616	0.01991
1305.55	-0.000193721	0.00783	0.01637	0.02018
1303.62	-0.000195311	0.0079	0.01659	0.02044
1301.69	-0.000199021	0.00796	0.01681	0.02071
1299.77	-0.000204165	0.00802	0.01702	0.02097
1297.84	-0.00021108	0.00808	0.01722	0.02122
1295.91	-0.000217991	0.00814	0.01742	0.02145
1293.98	-0.000223411	0.0082	0.01761	0.02167
1292.05	-0.000229938	0.00826	0.01779	0.0219
1290.12	-0.00023959	0.00834	0.01797	0.02214
1288.2	-0.00024833	0.00841	0.01815	0.02238
1286.27	-0.000254193	0.00848	0.01829	0.02259
1284.34	-0.000257707	0.00854	0.01842	0.02275
1282.41	-0.000260311	0.00859	0.01853	0.02289
1280.48	-0.000261643	0.00864	0.01863	0.023
1278.55	-0.000260009	0.00868	0.01871	0.02309
1276.63	-0.000258497	0.00872	0.01878	0.02316
1274.7	-0.000261325	0.00874	0.01882	0.0232
1272.77	-0.000266956	0.00877	0.01885	0.02322
1270.84	-0.000267573	0.0088	0.01887	0.02324
1268.91	-0.000260778	0.00882	0.01887	0.02325
1266.98	-0.000250956	0.00885	0.01887	0.02323
1265.05	-0.000240458	0.00888	0.01885	0.02319
1263.13	-0.000229483	0.0089	0.01883	0.02314
1261.2	-0.000221799	0.00892	0.01879	0.02307
1259.27	-0.000221236	0.00892	0.01874	0.02298
1257.34	-0.00022819	0.00892	0.01867	0.02288
1255.41	-0.00023915	0.00891	0.01858	0.02276
1253.48	-0.000250434	0.0089	0.01848	0.02262
1251.56	-0.000259625	0.00889	0.01836	0.02248
1249.63	-0.000266307	0.00888	0.01825	0.02232
1247.7	-0.000270396	0.00887	0.01814	0.02216
1245.77	-0.000271254	0.00885	0.01802	0.02198
1243.84	-0.000264029	0.00883	0.0179	0.0218
1241.91	-0.000246981	0.0088	0.01778	0.02162
1239.98	-0.000229571	0.00878	0.01766	0.02144
1238.06	-0.000220365	0.00876	0.01755	0.02127
1236.13	-0.000215762	0.00873	0.01742	0.0211
1234.2	-0.000209935	0.0087	0.0173	0.02092
1232.27	-0.000203516	0.00867	0.01717	0.02075
1230.34	-0.000198485	0.00863	0.01706	0.02059
1228.41	-0.000194972	0.00858	0.01695	0.02044
1226.49	-0.000191765	0.00853	0.01685	0.0203
1224.56	-0.000185874	0.0085	0.01676	0.02018
1222.63	-0.000173989	0.00847	0.01669	0.02008
1220.7	-0.000160792	0.00845	0.01664	0.02001
1218.77	-0.000148982	0.00844	0.0166	0.01995
1216.84	-0.000136384	0.00843	0.01656	0.01991
1214.92	-0.00012733	0.00843	0.01654	0.01988
1212.99	-0.000127842	0.00843	0.01653	0.01988
1211.06	-0.000133499	0.00843	0.01653	0.01989
1209.13	-0.000135165	0.00842	0.01656	0.01993
1207.2	-0.000131735	0.00841	0.01659	0.01997
1205.27	-0.000133169	0.00841	0.01664	0.02004
1203.34	-0.000145817	0.00842	0.0167	0.02012
1201.42	-0.000161404	0.00843	0.01676	0.02023
1199.49	-0.000170564	0.00846	0.01684	0.02037
1197.56	-0.000176094	0.0085	0.01694	0.02055
1195.63	-0.000189343	0.00853	0.01708	0.02074
1193.7	-0.000212596	0.00856	0.01724	0.02096
1191.77	-0.000235506	0.00858	0.01741	0.02118
1189.85	-0.000245697	0.00861	0.0176	0.02142
1187.92	-0.000238227	0.00865	0.01779	0.02167
1185.99	-0.000217348	0.00869	0.01799	0.02193
1184.06	-0.000190077	0.00873	0.01819	0.02219
1182.13	-0.000161575	0.00876	0.0184	0.02245
1180.2	-0.00014101	0.00879	0.01861	0.02273
1178.28	-0.000145884	0.00882	0.01882	0.02302
1176.35	-0.000174202	0.00886	0.01902	0.02332
1174.42	-0.000198596	0.00887	0.01923	0.02361
1172.49	-0.000208835	0.00887	0.01945	0.0239
1170.56	-0.000220327	0.00889	0.01968	0.02421
1168.63	-0.000243759	0.00892	0.01993	0.02454
1166.7	-0.000276845	0.00895	0.02018	0.02487
1164.78	-0.000308234	0.00899	0.02042	0.02519
1162.85	-0.000320106	0.009	0.02064	0.02549
1160.92	-0.000305602	0.009	0.02084	0.0258
1158.99	-0.00028597	0.00901	0.02104	0.02613
1157.06	-0.000279164	0.00904	0.02125	0.02645
1155.13	-0.000272798	0.00907	0.02147	0.02675
1153.21	-0.000249548	0.0091	0.02167	0.02703
1151.28	-0.000218782	0.00912	0.02186	0.02731
1149.35	-0.000204334	0.00914	0.02207	0.02761
1147.42	-0.00020031	0.00918	0.0223	0.02793
1145.49	-0.000181731	0.00922	0.02253	0.02824
1143.56	-0.000147853	0.00926	0.02275	0.02853
1141.63	-0.000116326	0.00932	0.02296	0.02882
1139.71	-9.89726e-05	0.00938	0.02317	0.02911
1137.78	-9.29967e-05	0.00944	0.0234	0.02942
1135.85	-9.36619e-05	0.0095	0.02365	0.02973
1133.92	-9.90222e-05	0.00957	0.02393	0.03004
1131.99	-9.91823e-05	0.00964	0.02419	0.03035
1130.06	-8.89397e-05	0.00972	0.02445	0.03066
1128.14	-8.33416e-05	0.00981	0.0247	0.03097
1126.21	-9.60026e-05	0.0099	0.02496	0.03127
1124.28	-0.000122557	0.00998	0.0252	0.03157
1122.35	-0.000149672	0.01006	0.02544	0.03185
1120.42	-0.000178476	0.01014	0.02568	0.03213
1118.49	-0.000216928	0.01022	0.02592	0.03241
1116.57	-0.000260811	0.0103	0.02616	0.03269
1114.64	-0.000300113	0.01038	0.02639	0.03297
1112.71	-0.000332314	0.01049	0.02663	0.03325
1110.78	-0.000364906	0.0106	0.02686	0.03352
1108.85	-0.000406348	0.01073	0.02708	0.03378
1106.92	-0.000449492	0.01084	0.02728	0.03402
1104.99	-0.000481858	0.01093	0.02746	0.03424
1103.07	-0.000503745	0.01102	0.02764	0.03445
1101.14	-0.000524205	0.0111	0.02782	0.03464
1099.21	-0.000549164	0.01118	0.02799	0.0348
1097.28	-0.000570164	0.01124	0.02811	0.0349
1095.35	-0.00057743	0.0113	0.0282	0.03496
1093.42	-0.000573559	0.01135	0.02825	0.03499
1091.5	-0.000572869	0.0114	0.02827	0.03499
1089.57	-0.000584473	0.01145	0.02827	0.03497
1087.64	-0.000607197	0.01147	0.02825	0.03494
1085.71	-0.000639471	0.01149	0.0282	0.03489
1083.78	-0.000682736	0.01151	0.02813	0.03481
1081.85	-0.000730367	0.01153	0.02803	0.03471
1079.92	-0.000761441	0.01153	0.02793	0.03458
1078	-0.000765803	0.01154	0.02784	0.03443
1076.07	-0.000760979	0.01155	0.02776	0.03428
1074.14	-0.000758173	0.01157	0.02765	0.03413
1072.21	-0.00074807	0.01158	0.0275	0.03394
1070.28	-0.000724294	0.01157	0.02732	0.03372
1068.35	-0.000689024	0.01154	0.02709	0.03348
1066.43	-0.000650646	0.0115	0.02685	0.03324
1064.5	-0.000623635	0.01148	0.02663	0.03299
1062.57	-0.000616118	0.01149	0.02642	0.03274
1060.64	-0.000610439	0.0115	0.02621	0.03247
1058.71	-0.00058651	0.0115	0.02596	0.03218
1056.78	-0.000548122	0.01147	0.0257	0.03189
1054.86	-0.000511078	0.01144	0.02547	0.03162
1052.93	-0.000480235	0.01143	0.02526	0.03135
1051	-0.000444542	0.01142	0.02506	0.03107
1049.07	-0.000403185	0.0114	0.02483	0.03077
1047.14	-0.000368987	0.01138	0.02459	0.03046
1045.21	-0.000347558	0.01136	0.02436	0.03015
1043.28	-0.000335825	0.01133	0.02413	0.02983
1041.36	-0.00033497	0.0113	0.02392	0.02952
1039.43	-0.000343798	0.01129	0.02373	0.02925
1037.5	-0.000342167	0.01129	0.02355	0.02899
1035.57	-0.000315421	0.01122	0.02332	0.02872
1033.64	-0.000281085	0.01111	0.02306	0.02845
1031.71	-0.000262264	0.011	0.02281	0.0282
1029.79	-0.000262121	0.01089	0.0226	0.02796
1027.86	-0.000264185	0.01082	0.02243	0.02769
1025.93	-0.000260226	0.01079	0.0223	0.02745
1024	-0.000274323	0.01075	0.02218	0.0272
1022.07	-0.000325541	0.0107	0.02206	0.02694
1020.14	-0.000405317	0.01067	0.02196	0.0267
1018.21	-0.000486736	0.01064	0.02188	0.02647
1016.29	-0.000540369	0.01056	0.02176	0.02622
1014.36	-0.000559439	0.01043	0.02159	0.02598
1012.43	-0.000557183	0.01026	0.02138	0.02576
1010.5	-0.000549848	0.01008	0.02118	0.02556
1008.57	-0.000556163	0.00993	0.02099	0.02534
1006.64	-0.00056829	0.00976	0.02081	0.02506
1004.72	-0.00055166	0.00953	0.0206	0.02475
1002.79	-0.000516043	0.00928	0.02036	0.02444
1000.86	-0.000498211	0.00904	0.0201	0.02409
998.93	-0.000494553	0.00881	0.01979	0.02371
997.002	-0.000505841	0.00859	0.01951	0.02335
995.073	-0.000565603	0.00842	0.0193	0.02304
993.145	-0.000669314	0.00829	0.01911	0.02277
991.217	-0.000757344	0.00819	0.01891	0.02253
989.288	-0.000799875	0.00809	0.01869	0.0223
987.36	-0.000831279	0.00799	0.0185	0.02208
985.431	-0.000876509	0.0079	0.01838	0.02189
983.503	-0.000937378	0.00782	0.01828	0.02176
981.574	-0.00104	0.00776	0.01818	0.02166
979.646	-0.00118	0.00773	0.01808	0.02156
977.718	-0.00132	0.0077	0.01797	0.02146
975.789	-0.00144	0.00767	0.01786	0.02139
973.861	-0.00154	0.00764	0.01779	0.02136
971.932	-0.00158	0.00758	0.01778	0.02136
970.004	-0.00156	0.00749	0.01779	0.02137
968.075	-0.00151	0.00739	0.01779	0.02137
966.147	-0.00146	0.00732	0.01778	0.02135
964.218	-0.00142	0.00726	0.01776	0.0213
962.29	-0.00139	0.00721	0.0177	0.02125
960.362	-0.00135	0.00724	0.0176	0.0212
958.433	-0.0013	0.00732	0.01751	0.02116
956.505	-0.00121	0.00737	0.01742	0.02109
954.576	-0.00108	0.00735	0.01732	0.02096
952.648	-0.000966549	0.00731	0.01719	0.02079
950.719	-0.000871588	0.00729	0.01703	0.02063
948.791	-0.00077752	0.00733	0.01688	0.02052
946.863	-0.000696319	0.00739	0.01676	0.02043
944.934	-0.000616502	0.00741	0.01662	0.02031
943.006	-0.000509461	0.00736	0.0164	0.02009
941.077	-0.000404067	0.00725	0.01612	0.0198
939.149	-0.000347906	0.00711	0.01583	0.01954
937.22	-0.000371799	0.00699	0.01556	0.01936
935.292	-0.000486622	0.0069	0.01535	0.01919
933.364	-0.000633169	0.00683	0.01521	0.01894
931.435	-0.000722062	0.00674	0.01512	0.01859
929.507	-0.000762617	0.00662	0.01499	0.01821
927.578	-0.000815898	0.00648	0.01478	0.01781
925.65	-0.000864538	0.00636	0.01455	0.01746
923.721	-0.000870212	0.00629	0.01433	0.01719
921.793	-0.000845303	0.00614	0.01411	0.0169
919.864	-0.000821152	0.00587	0.01385	0.01649
917.936	-0.000827597	0.00558	0.01355	0.01597
916.008	-0.000878211	0.00535	0.01326	0.01538
914.079	-0.000944871	0.00514	0.01297	0.01478
912.151	-0.001	0.00497	0.01267	0.01423
910.222	-0.00107	0.00481	0.01234	0.01376
908.294	-0.00115	0.00469	0.012	0.01336
906.365	-0.0013	0.00462	0.01164	0.01299
904.437	-0.0015	0.00459	0.01122	0.01263
902.509	-0.00171	0.00457	0.0108	0.0123
900.58	-0.00192	0.00452	0.0105	0.01204
898.652	-0.00214	0.00445	0.01031	0.01185
896.723	-0.00231	0.00439	0.01014	0.01176
894.795	-0.00238	0.00435	0.00999	0.01173
892.866	-0.00243	0.0043	0.0099	0.0117
890.938	-0.00257	0.00426	0.00989	0.01166
889.009	-0.00276	0.00421	0.0099	0.01167
887.081	-0.00293	0.00412	0.00986	0.01169
885.153	-0.00306	0.00404	0.00979	0.01175
883.224	-0.00311	0.00398	0.00982	0.01195
881.296	-0.0031	0.00393	0.00997	0.01225
879.367	-0.00301	0.00383	0.01022	0.0125
877.439	-0.00288	0.00369	0.01052	0.01264
875.51	-0.00269	0.00356	0.0108	0.01276
873.582	-0.00248	0.00349	0.01098	0.0129
871.654	-0.00233	0.00354	0.01107	0.0131
869.725	-0.00222	0.00371	0.01115	0.01333
867.797	-0.00207	0.00391	0.01125	0.01355
865.868	-0.00184	0.00407	0.01135	0.01375
863.94	-0.00152	0.00419	0.01144	0.01393
862.011	-0.00118	0.00421	0.01152	0.01406
860.083	-0.000883588	0.0041	0.01162	0.01415
858.154	-0.00069871	0.00397	0.01172	0.0142
856.226	-0.000606188	0.00394	0.01176	0.01426
854.298	-0.000522898	0.004	0.01177	0.01438
852.369	-0.000392377	0.00405	0.01173	0.01449
850.441	-0.000198931	0.00399	0.01157	0.01448
848.512	5.30526e-05	0.00388	0.01135	0.01439
846.584	0.000291711	0.00382	0.01121	0.0143
844.655	0.000370058	0.00383	0.01121	0.0143
842.727	0.000439238	0.00384	0.01121	0.01428
840.799	0.000499251	0.00386	0.01121	0.01425
838.87	0.000550097	0.00388	0.01121	0.01421
836.942	0.000591776	0.0039	0.01121	0.01416
835.013	0.000624289	0.00393	0.01121	0.0141
833.085	0.000647634	0.00396	0.01121	0.01403
831.156	0.000661812	0.004	0.01122	0.01394
829.228	0.000666824	0.00403	0.01122	0.01385
827.299	0.000662668	0.00408	0.01122	0.01375
825.371	0.000649346	0.00412	0.01122	0.01363
823.443	0.000626856	0.00417	0.01122	0.01351
821.514	0.0005952	0.00423	0.01122	0.01337
819.586	0.000554377	0.00428	0.01123	0.01322
817.657	0.000504387	0.00435	0.01123	0.01306
815.729	0.00044523	0.00441	0.01123	0.0129
813.8	0.000376906	0.00448	0.01124	0.01272
811.872	0.000299415	0.00455	0.01124	0.01253
809.944	0.000212757	0.00463	0.01124	0.01232
808.015	0.000116932	0.00471	0.01125	0.01211
806.087	1.19402e-05	0.00479	0.01125	0.01189
804.158	-0.000102218	0.00488	0.01125	0.01166
802.23	-0.000225544	0.00497	0.01126	0.01141
800.301	-0.000358037	0.00507	0.01126	0.01116
798.373	-0.000499696	0.00517	0.01127	0.01089

## Sheet: Fig. 3c
Fig. 3c
In-situ ATR-FTIR for combined EOR and AOR
Wavenumber (cm-1)	Absorbance (a. u.) in dark	Absorbance (a. u.) 10 min	Absorbance (a. u.) 20 min	Absorbance (a. u.) 30 min
3997.64989	0.0014	0.0556	0.03585	0.08386
3995.72145	0.00142	0.05583	0.03598	0.08404
3993.79302	0.00144	0.05606	0.03611	0.08422
3991.86458	0.00145	0.05629	0.03625	0.0844
3989.93614	0.00147	0.05652	0.03639	0.08459
3988.01	0.00148	0.05675	0.03653	0.08479
3986.08	0.0015	0.05698	0.03667	0.08498
3984.15	0.00151	0.05721	0.03682	0.08518
3982.22	0.00152	0.05744	0.03696	0.08538
3980.29	0.00154	0.05766	0.03711	0.08558
3978.37	0.00155	0.05789	0.03726	0.08579
3976.44	0.00156	0.05811	0.03741	0.086
3974.51	0.00157	0.05833	0.03757	0.08622
3972.58	0.00158	0.05855	0.03772	0.08643
3970.65	0.00159	0.05877	0.03788	0.08665
3968.72	0.0016	0.05899	0.03804	0.08687
3966.79	0.00161	0.05921	0.0382	0.0871
3964.87	0.00162	0.05942	0.03836	0.08733
3962.94	0.00163	0.05964	0.03853	0.08756
3961.01	0.00164	0.05985	0.0387	0.0878
3959.08	0.00165	0.06007	0.03887	0.08803
3957.15	0.00165	0.06028	0.03904	0.08827
3955.22	0.00166	0.06049	0.03921	0.08852
3953.3	0.00167	0.0607	0.03939	0.08877
3951.37	0.00167	0.06091	0.03956	0.08902
3949.44	0.00168	0.06112	0.03974	0.08927
3947.51	0.00169	0.06135	0.0399	0.08947
3945.58	0.0017	0.0616	0.04012	0.08976
3943.65	0.0017	0.06184	0.04035	0.0901
3941.73	0.0017	0.06208	0.04057	0.09042
3939.8	0.0017	0.06231	0.04077	0.09072
3937.87	0.0017	0.06254	0.04099	0.09103
3935.94	0.0017	0.06275	0.04121	0.09135
3934.01	0.00169	0.06294	0.0414	0.09163
3932.08	0.00168	0.06313	0.04158	0.09188
3930.15	0.00168	0.06331	0.04176	0.09213
3928.23	0.00169	0.06351	0.04195	0.09241
3926.3	0.00169	0.06371	0.04218	0.09274
3924.37	0.00169	0.06389	0.0424	0.09307
3922.44	0.00169	0.06405	0.04259	0.09335
3920.51	0.00169	0.0642	0.04274	0.09356
3918.58	0.00169	0.06433	0.04285	0.09374
3916.66	0.00169	0.06448	0.04298	0.09393
3914.73	0.00169	0.06461	0.04312	0.09413
3912.8	0.0017	0.06474	0.04325	0.09433
3910.87	0.00171	0.06487	0.0434	0.09456
3908.94	0.00171	0.06501	0.0436	0.09484
3907.01	0.00171	0.06512	0.04378	0.09511
3905.08	0.00171	0.06521	0.04392	0.09531
3903.16	0.00172	0.06526	0.04399	0.0954
3901.23	0.00174	0.06531	0.04403	0.09545
3899.3	0.00175	0.06539	0.04417	0.09565
3897.37	0.00175	0.06547	0.04438	0.09596
3895.44	0.00175	0.06553	0.0446	0.09629
3893.51	0.00175	0.06556	0.04479	0.09659
3891.59	0.00176	0.06558	0.04493	0.09681
3889.66	0.00176	0.06556	0.04499	0.0969
3887.73	0.00175	0.06551	0.04498	0.09689
3885.8	0.00172	0.06545	0.04496	0.09687
3883.87	0.0017	0.06541	0.04502	0.09697
3881.94	0.00169	0.06538	0.04515	0.09717
3880.02	0.00168	0.06535	0.0453	0.09741
3878.09	0.00167	0.06532	0.04544	0.09763
3876.16	0.00167	0.06527	0.04556	0.09783
3874.23	0.00167	0.06522	0.04567	0.09802
3872.3	0.00167	0.06517	0.04576	0.09815
3870.37	0.00168	0.06511	0.0458	0.09822
3868.44	0.00168	0.06504	0.04581	0.09825
3866.52	0.00168	0.06499	0.04584	0.0983
3864.59	0.00168	0.06494	0.04588	0.09836
3862.66	0.00169	0.0649	0.04594	0.09845
3860.73	0.00169	0.06485	0.046	0.09855
3858.8	0.00169	0.06478	0.04604	0.09861
3856.87	0.00169	0.06471	0.04605	0.09865
3854.95	0.00169	0.06465	0.04609	0.0987
3853.02	0.00169	0.06461	0.04616	0.09881
3851.09	0.00169	0.06455	0.04621	0.09889
3849.16	0.00168	0.06449	0.04621	0.09892
3847.23	0.00168	0.06443	0.04619	0.09892
3845.3	0.00167	0.06437	0.04618	0.09894
3843.37	0.00166	0.06433	0.04622	0.09901
3841.45	0.00165	0.06428	0.0463	0.09914
3839.52	0.00165	0.06422	0.04635	0.09923
3837.59	0.00165	0.06417	0.04636	0.09926
3835.66	0.00165	0.06411	0.04635	0.09926
3833.73	0.00165	0.06405	0.04632	0.09923
3831.8	0.00165	0.06399	0.04627	0.09919
3829.88	0.00165	0.06393	0.04619	0.09909
3827.95	0.00166	0.06385	0.04605	0.0989
3826.02	0.00167	0.06377	0.04591	0.0987
3824.09	0.00168	0.06371	0.04579	0.09854
3822.16	0.0017	0.06364	0.04571	0.09842
3820.23	0.00172	0.06357	0.04563	0.09828
3818.31	0.00173	0.06347	0.04548	0.09806
3816.38	0.00174	0.06338	0.04531	0.09781
3814.45	0.00174	0.06328	0.04515	0.09758
3812.52	0.00175	0.06317	0.04499	0.09735
3810.59	0.00175	0.06302	0.04479	0.09704
3808.66	0.00176	0.06286	0.04453	0.09668
3806.73	0.00176	0.06271	0.04428	0.09633
3804.81	0.00176	0.06257	0.0441	0.09609
3802.88	0.00174	0.06243	0.04398	0.09593
3800.95	0.00173	0.06222	0.04377	0.09563
3799.02	0.00172	0.06198	0.04343	0.09513
3797.09	0.00171	0.06176	0.04308	0.09462
3795.16	0.0017	0.06156	0.04279	0.09421
3793.24	0.00168	0.06138	0.04259	0.09392
3791.31	0.00167	0.06124	0.0425	0.09383
3789.38	0.00167	0.06113	0.04254	0.09392
3787.45	0.00167	0.06102	0.0426	0.09406
3785.52	0.00168	0.06087	0.04261	0.09411
3783.59	0.00169	0.06072	0.04255	0.09408
3781.66	0.0017	0.06058	0.04251	0.09409
3779.74	0.0017	0.06048	0.04256	0.09421
3777.81	0.0017	0.06037	0.04265	0.09438
3775.88	0.00169	0.06025	0.04273	0.09456
3773.95	0.00168	0.06012	0.04282	0.09473
3772.02	0.00167	0.06	0.04295	0.09497
3770.09	0.00167	0.0599	0.04315	0.09532
3768.17	0.00168	0.05979	0.04338	0.09572
3766.24	0.00169	0.05968	0.04359	0.0961
3764.31	0.00169	0.05953	0.04373	0.09637
3762.38	0.0017	0.05934	0.04378	0.0965
3760.45	0.00171	0.05914	0.04374	0.09649
3758.52	0.00171	0.05896	0.0437	0.09648
3756.6	0.0017	0.05881	0.04375	0.09661
3754.67	0.00169	0.05866	0.04387	0.09683
3752.74	0.00167	0.0585	0.04401	0.0971
3750.81	0.00166	0.05834	0.04416	0.09739
3748.88	0.00165	0.05817	0.04429	0.09766
3746.95	0.00166	0.058	0.0444	0.09788
3745.02	0.00166	0.0578	0.04444	0.098
3743.1	0.00167	0.05758	0.0444	0.09799
3741.17	0.00167	0.05731	0.04425	0.09785
3739.24	0.00167	0.057	0.044	0.09755
3737.31	0.00167	0.0567	0.04372	0.09721
3735.38	0.00168	0.05641	0.0435	0.09697
3733.45	0.00169	0.05607	0.0433	0.09674
3731.53	0.0017	0.05565	0.04303	0.09645
3729.6	0.00171	0.05515	0.04269	0.09605
3727.67	0.0017	0.05454	0.0422	0.09546
3725.74	0.00169	0.05384	0.04155	0.09465
3723.81	0.00168	0.05308	0.04079	0.09369
3721.88	0.00167	0.0523	0.04001	0.09274
3719.95	0.00166	0.05146	0.03921	0.09179
3718.03	0.00165	0.05057	0.03839	0.09081
3716.1	0.00164	0.04965	0.03757	0.08986
3714.17	0.00162	0.04869	0.03673	0.0889
3712.24	0.00161	0.04766	0.03584	0.08786
3710.31	0.00159	0.0466	0.0349	0.08677
3708.38	0.00158	0.0455	0.03392	0.08562
3706.46	0.00156	0.04434	0.03286	0.08436
3704.53	0.00154	0.04316	0.03174	0.08303
3702.6	0.00153	0.04198	0.03063	0.08174
3700.67	0.00152	0.0408	0.02958	0.08055
3698.74	0.00152	0.03957	0.02846	0.07928
3696.81	0.00151	0.03833	0.02725	0.07792
3694.89	0.0015	0.03712	0.02615	0.0767
3692.96	0.00148	0.03591	0.0251	0.07556
3691.03	0.00145	0.03468	0.02405	0.07442
3689.1	0.00143	0.03345	0.02303	0.07331
3687.17	0.0014	0.03225	0.02206	0.07228
3685.24	0.00137	0.03106	0.02116	0.07134
3683.31	0.00134	0.02985	0.02025	0.07037
3681.39	0.00131	0.02861	0.01926	0.06927
3679.46	0.00129	0.02737	0.0182	0.06807
3677.53	0.00127	0.02614	0.01713	0.06684
3675.6	0.00125	0.02497	0.01614	0.06573
3673.67	0.00123	0.02385	0.01526	0.06477
3671.74	0.00121	0.02275	0.01443	0.06384
3669.82	0.00119	0.02166	0.01357	0.06285
3667.89	0.00117	0.02056	0.01268	0.06178
3665.96	0.00113	0.01952	0.0118	0.06073
3664.03	0.0011	0.01854	0.01102	0.0598
3662.1	0.00108	0.01764	0.01036	0.05903
3660.17	0.00105	0.01676	0.00981	0.05839
3658.24	0.00104	0.01591	0.00926	0.05775
3656.32	0.00101	0.01511	0.00874	0.05711
3654.39	0.000999268	0.01437	0.00828	0.05655
3652.46	0.000992888	0.01368	0.00789	0.05606
3650.53	0.00099273	0.01302	0.00752	0.05556
3648.6	0.000995851	0.01236	0.00712	0.05501
3646.67	0.000997419	0.01172	0.00672	0.05444
3644.75	0.000995368	0.01109	0.00635	0.05389
3642.82	0.000991339	0.01049	0.00603	0.05341
3640.89	0.000989362	0.00993	0.00582	0.05308
3638.96	0.000990494	0.00934	0.00565	0.0528
3637.03	0.000990229	0.0087	0.00538	0.05239
3635.1	0.000986816	0.00805	0.00503	0.05185
3633.18	0.000983218	0.00743	0.0047	0.05135
3631.25	0.000983	0.00684	0.00442	0.05091
3629.32	0.000987975	0.0063	0.00419	0.05054
3627.39	0.000999546	0.0058	0.00404	0.05029
3625.46	0.00102	0.00533	0.00395	0.05011
3623.53	0.00103	0.00486	0.00386	0.04992
3621.6	0.00102	0.0044	0.00379	0.04974
3619.68	0.00102	0.00397	0.00372	0.04956
3617.75	0.00102	0.00352	0.00355	0.04924
3615.82	0.00104	0.00305	0.00327	0.04874
3613.89	0.00104	0.00261	0.00294	0.04819
3611.96	0.00105	0.00221	0.00265	0.0477
3610.03	0.00105	0.00184	0.0024	0.04726
3608.11	0.00106	0.0015	0.00218	0.04688
3606.18	0.00107	0.0012	0.00198	0.04654
3604.25	0.00108	0.000904512	0.0018	0.0462
3602.32	0.00108	0.000640784	0.00161	0.04588
3600.39	0.00106	0.00042402	0.00149	0.04566
3598.46	0.00105	0.000233578	0.00147	0.04559
3596.53	0.00105	9.64167e-06	0.00138	0.0454
3594.61	0.00104	-0.000232351	0.00118	0.04506
3592.68	0.00104	-0.000463134	0.00094014	0.04468
3590.75	0.00103	-0.000673954	0.000706653	0.04431
3588.82	0.00103	-0.000875262	0.000471593	0.04394
3586.89	0.00103	-0.00107	0.000209666	0.04355
3584.96	0.00102	-0.00127	-8.02657e-05	0.04313
3583.04	0.00102	-0.00145	-0.00036752	0.04272
3581.11	0.00102	-0.00162	-0.00062338	0.04237
3579.18	0.00102	-0.00175	-0.00084185	0.04208
3577.25	0.00101	-0.0019	-0.0011	0.04172
3575.32	0.001	-0.00208	-0.00145	0.04125
3573.39	0.000989806	-0.00226	-0.00184	0.04074
3571.47	0.000973578	-0.00241	-0.00221	0.04028
3569.54	0.000961669	-0.00253	-0.0025	0.03992
3567.61	0.000955315	-0.00264	-0.00274	0.03963
3565.68	0.000947665	-0.00274	-0.00297	0.03936
3563.75	0.000935639	-0.00283	-0.00321	0.03911
3561.82	0.000920457	-0.00292	-0.00345	0.03884
3559.89	0.000908138	-0.003	-0.00372	0.03854
3557.97	0.0009043	-0.00309	-0.00402	0.0382
3556.04	0.000903504	-0.00318	-0.00435	0.03782
3554.11	0.000898616	-0.00329	-0.00472	0.0374
3552.18	0.000885353	-0.0034	-0.00512	0.03695
3550.25	0.000863931	-0.00351	-0.00551	0.03653
3548.32	0.000845605	-0.00361	-0.00586	0.03616
3546.4	0.000835136	-0.00369	-0.00619	0.03582
3544.47	0.0008273	-0.00378	-0.00652	0.03549
3542.54	0.000818866	-0.00387	-0.00686	0.03514
3540.61	0.000811126	-0.00395	-0.00721	0.03478
3538.68	0.000804647	-0.00402	-0.00752	0.03447
3536.75	0.000797785	-0.00408	-0.00779	0.0342
3534.83	0.000789355	-0.00416	-0.0081	0.03388
3532.9	0.000781086	-0.00425	-0.00844	0.0335
3530.97	0.000774428	-0.00435	-0.00881	0.0331
3529.04	0.000766246	-0.00445	-0.00918	0.03269
3527.11	0.000752111	-0.00454	-0.00953	0.0323
3525.18	0.000734622	-0.00463	-0.00989	0.0319
3523.25	0.000717823	-0.00473	-0.01026	0.03149
3521.33	0.000702459	-0.00482	-0.01062	0.03109
3519.4	0.000688581	-0.00489	-0.01093	0.03075
3517.47	0.000678005	-0.00492	-0.01116	0.03053
3515.54	0.000670966	-0.00494	-0.01134	0.03037
3513.61	0.00066079	-0.00498	-0.01156	0.03015
3511.68	0.000645158	-0.00504	-0.0118	0.02987
3509.76	0.000630602	-0.0051	-0.01206	0.02957
3507.83	0.000621748	-0.00516	-0.01233	0.02927
3505.9	0.000616203	-0.00521	-0.01259	0.02897
3503.97	0.000612647	-0.00527	-0.01283	0.02869
3502.04	0.000613894	-0.00531	-0.01305	0.02844
3500.11	0.00061984	-0.00536	-0.01325	0.0282
3498.18	0.000625075	-0.00539	-0.01345	0.02798
3496.26	0.000626981	-0.00542	-0.01362	0.02779
3494.33	0.000627034	-0.00545	-0.01377	0.02761
3492.4	0.000626591	-0.0055	-0.01393	0.02741
3490.47	0.000627539	-0.00554	-0.01411	0.0272
3488.54	0.000629178	-0.00558	-0.01427	0.02699
3486.61	0.000630898	-0.00561	-0.01441	0.02681
3484.69	0.000630929	-0.00563	-0.01454	0.02663
3482.76	0.000626653	-0.00565	-0.01467	0.02644
3480.83	0.000618723	-0.00568	-0.01479	0.02627
3478.9	0.000611715	-0.00569	-0.01487	0.02615
3476.97	0.000608554	-0.0057	-0.01491	0.02608
3475.04	0.000607178	-0.00571	-0.01494	0.02603
3473.12	0.000604654	-0.00573	-0.01495	0.02597
3471.19	0.000603554	-0.00575	-0.01499	0.02588
3469.26	0.000604893	-0.00577	-0.01504	0.02577
3467.33	0.000602993	-0.00579	-0.01511	0.02564
3465.4	0.000596632	-0.00582	-0.01517	0.02551
3463.47	0.000590943	-0.00584	-0.01522	0.0254
3461.54	0.000590181	-0.00585	-0.01525	0.02533
3459.62	0.000592847	-0.00586	-0.01525	0.02528
3457.69	0.000594719	-0.00586	-0.01526	0.02523
3455.76	0.000596403	-0.00587	-0.01526	0.02518
3453.83	0.00060511	-0.00588	-0.01523	0.02516
3451.9	0.000622906	-0.00589	-0.01519	0.02515
3449.97	0.000639061	-0.0059	-0.01516	0.02513
3448.05	0.00064742	-0.00592	-0.01513	0.02509
3446.12	0.000650319	-0.00594	-0.01512	0.02503
3444.19	0.000651251	-0.00597	-0.01511	0.02497
3442.26	0.000651611	-0.00601	-0.01512	0.02489
3440.33	0.000651659	-0.00605	-0.01513	0.0248
3438.4	0.000653068	-0.00609	-0.01512	0.02474
3436.47	0.0006574	-0.00614	-0.01512	0.02467
3434.55	0.000662475	-0.00619	-0.01513	0.02458
3432.62	0.000664249	-0.00624	-0.01515	0.02449
3430.69	0.00066204	-0.00629	-0.01516	0.0244
3428.76	0.000658879	-0.00635	-0.0152	0.02429
3426.83	0.00065516	-0.0064	-0.01524	0.02416
3424.9	0.00065208	-0.00646	-0.01528	0.02403
3422.98	0.000652606	-0.00653	-0.01534	0.02388
3421.05	0.000654791	-0.0066	-0.01542	0.02371
3419.12	0.000649976	-0.00667	-0.01551	0.02352
3417.19	0.000636969	-0.00676	-0.01562	0.02331
3415.26	0.000624978	-0.00685	-0.01575	0.02309
3413.33	0.000619544	-0.00694	-0.01587	0.02286
3411.41	0.000618538	-0.00703	-0.01599	0.02263
3409.48	0.00061956	-0.00713	-0.01611	0.02239
3407.55	0.000621144	-0.00722	-0.01623	0.02215
3405.62	0.00062034	-0.00732	-0.01635	0.02191
3403.69	0.000612066	-0.00742	-0.01648	0.02167
3401.76	0.0005952	-0.00753	-0.0166	0.02144
3399.83	0.000575529	-0.00765	-0.01671	0.02123
3397.91	0.000558437	-0.00776	-0.01679	0.02104
3395.98	0.000546433	-0.00787	-0.01684	0.02088
3394.05	0.000539314	-0.00797	-0.01688	0.02073
3392.12	0.000532162	-0.00808	-0.01691	0.0206
3390.19	0.000524043	-0.00818	-0.01693	0.02046
3388.26	0.000518424	-0.0083	-0.01694	0.02032
3386.34	0.000515934	-0.00842	-0.01694	0.02019
3384.41	0.000513584	-0.00855	-0.01693	0.02007
3382.48	0.000508642	-0.00868	-0.01689	0.01997
3380.55	0.000502192	-0.0088	-0.01682	0.0199
3378.62	0.000498515	-0.00892	-0.01672	0.01986
3376.69	0.000499481	-0.00903	-0.01661	0.01983
3374.76	0.000503512	-0.00913	-0.01647	0.01983
3372.84	0.000504651	-0.00923	-0.0163	0.01987
3370.91	0.000498684	-0.00933	-0.01612	0.01995
3368.98	0.000487852	-0.00943	-0.01591	0.02004
3367.05	0.000478419	-0.00953	-0.01568	0.02016
3365.12	0.000474588	-0.00963	-0.01542	0.02028
3363.19	0.000475062	-0.00973	-0.01514	0.02041
3361.27	0.000479839	-0.00981	-0.01485	0.02057
3359.34	0.000493101	-0.00989	-0.01455	0.02074
3357.41	0.000510145	-0.00998	-0.01423	0.02094
3355.48	0.000519907	-0.01006	-0.0139	0.02116
3353.55	0.000516275	-0.01015	-0.01355	0.02139
3351.62	0.000502115	-0.01024	-0.0132	0.02163
3349.7	0.000488953	-0.01034	-0.01284	0.02188
3347.77	0.000488453	-0.01043	-0.01247	0.02213
3345.84	0.000498473	-0.01051	-0.0121	0.02239
3343.91	0.000508799	-0.01059	-0.01172	0.02265
3341.98	0.000514347	-0.01067	-0.01136	0.02291
3340.05	0.000515982	-0.01076	-0.01102	0.02314
3338.12	0.000514801	-0.01085	-0.01069	0.02336
3336.2	0.000510735	-0.01093	-0.01037	0.02358
3334.27	0.000502981	-0.01102	-0.01006	0.02379
3332.34	0.000493335	-0.01111	-0.00977	0.02399
3330.41	0.00048659	-0.0112	-0.0095	0.02416
3328.48	0.000486234	-0.0113	-0.00924	0.02432
3326.55	0.000488985	-0.01138	-0.00901	0.02446
3324.63	0.000487873	-0.01147	-0.0088	0.02457
3322.7	0.000482966	-0.01157	-0.00861	0.02467
3320.77	0.000482348	-0.01166	-0.00843	0.02477
3318.84	0.000488174	-0.01175	-0.00825	0.02486
3316.91	0.000497514	-0.01184	-0.00808	0.02495
3314.98	0.000507471	-0.01193	-0.00792	0.02504
3313.05	0.000512398	-0.01202	-0.00779	0.02511
3311.13	0.000507446	-0.01211	-0.00768	0.02516
3309.2	0.000496149	-0.01221	-0.00759	0.02519
3307.27	0.000485164	-0.01233	-0.00752	0.02521
3305.34	0.000478374	-0.01245	-0.00747	0.02522
3303.41	0.00047452	-0.01257	-0.00744	0.0252
3301.48	0.000472906	-0.01268	-0.00741	0.02517
3299.56	0.000474496	-0.0128	-0.0074	0.02513
3297.63	0.00047521	-0.01292	-0.00741	0.02508
3295.7	0.00047121	-0.01304	-0.00744	0.02501
3293.77	0.000467388	-0.01317	-0.00749	0.02492
3291.84	0.00046628	-0.01328	-0.00755	0.02482
3289.91	0.000461212	-0.01341	-0.00763	0.02471
3287.99	0.000448491	-0.01354	-0.00771	0.0246
3286.06	0.000431409	-0.01367	-0.00781	0.02448
3284.13	0.000418858	-0.0138	-0.00792	0.02435
3282.2	0.000414253	-0.01393	-0.00805	0.02421
3280.27	0.000410587	-0.01405	-0.00819	0.02405
3278.34	0.000400725	-0.01418	-0.00835	0.02387
3276.41	0.00038307	-0.01432	-0.00852	0.02368
3274.49	0.000361691	-0.01445	-0.00869	0.02348
3272.56	0.000345245	-0.01458	-0.00888	0.02327
3270.63	0.000338422	-0.0147	-0.00907	0.02306
3268.7	0.000336453	-0.01481	-0.00928	0.02283
3266.77	0.000334677	-0.01493	-0.0095	0.02259
3264.84	0.000331311	-0.01504	-0.00973	0.02235
3262.92	0.000322707	-0.01515	-0.00997	0.02212
3260.99	0.000304297	-0.01527	-0.01021	0.02188
3259.06	0.000278802	-0.01539	-0.01047	0.02162
3257.13	0.000252365	-0.01552	-0.01073	0.02135
3255.2	0.000233268	-0.01564	-0.011	0.02108
3253.27	0.000224681	-0.01577	-0.01128	0.0208
3251.34	0.000219446	-0.01589	-0.01157	0.0205
3249.42	0.000210397	-0.01602	-0.01188	0.02019
3247.49	0.000197446	-0.01615	-0.0122	0.01988
3245.56	0.000182678	-0.01628	-0.01252	0.01956
3243.63	0.000167797	-0.01641	-0.01284	0.01923
3241.7	0.00015211	-0.01654	-0.01317	0.01891
3239.77	0.000136961	-0.01666	-0.0135	0.01859
3237.85	0.000125957	-0.01677	-0.01384	0.01826
3235.92	0.000116976	-0.01689	-0.01418	0.01792
3233.99	0.000105266	-0.01702	-0.01453	0.01756
3232.06	9.28938e-05	-0.01714	-0.01489	0.01721
3230.13	8.27887e-05	-0.01727	-0.01524	0.01686
3228.2	7.47346e-05	-0.01739	-0.01559	0.01651
3226.28	7.07608e-05	-0.01751	-0.01594	0.01617
3224.35	6.68371e-05	-0.01763	-0.01629	0.01582
3222.42	5.48019e-05	-0.01774	-0.01664	0.01548
3220.49	3.91372e-05	-0.01786	-0.01699	0.01512
3218.56	2.57872e-05	-0.01796	-0.01735	0.01477
3216.63	1.18349e-05	-0.01806	-0.01771	0.01441
3214.7	-3.57562e-06	-0.01817	-0.01807	0.01405
3212.78	-1.7708e-05	-0.01828	-0.01843	0.01369
3210.85	-3.24963e-05	-0.0184	-0.01878	0.01334
3208.92	-5.08365e-05	-0.0185	-0.01914	0.013
3206.99	-7.03572e-05	-0.01861	-0.01949	0.01266
3205.06	-8.78124e-05	-0.01872	-0.01985	0.01232
3203.13	-0.000106351	-0.01883	-0.0202	0.01199
3201.21	-0.000127495	-0.01894	-0.02056	0.01167
3199.28	-0.000145095	-0.01905	-0.02091	0.01134
3197.35	-0.000157497	-0.01916	-0.02126	0.01102
3195.42	-0.00017063	-0.01926	-0.0216	0.01071
3193.49	-0.000186962	-0.01938	-0.02194	0.01039
3191.56	-0.000204816	-0.0195	-0.02229	0.01007
3189.63	-0.000222212	-0.01961	-0.02264	0.00975
3187.71	-0.000235849	-0.01972	-0.02298	0.00944
3185.78	-0.000245253	-0.01981	-0.02331	0.00913
3183.85	-0.00025613	-0.01991	-0.02364	0.00882
3181.92	-0.000270562	-0.02	-0.02397	0.0085
3179.99	-0.000287333	-0.02009	-0.0243	0.00819
3178.06	-0.000305963	-0.02018	-0.02462	0.0079
3176.14	-0.000325819	-0.02026	-0.02495	0.0076
3174.21	-0.000347391	-0.02034	-0.02528	0.0073
3172.28	-0.000369333	-0.02043	-0.0256	0.00701
3170.35	-0.000389982	-0.0205	-0.02591	0.00673
3168.42	-0.000410422	-0.02056	-0.02621	0.00647
3166.49	-0.000430998	-0.02062	-0.02651	0.00621
3164.57	-0.000448742	-0.02069	-0.0268	0.00595
3162.64	-0.000463085	-0.02077	-0.02709	0.0057
3160.71	-0.000478189	-0.02084	-0.02738	0.00546
3158.78	-0.00049516	-0.0209	-0.02765	0.00522
3156.85	-0.000512704	-0.02096	-0.02793	0.00498
3154.92	-0.000527657	-0.02102	-0.0282	0.00475
3152.99	-0.000538012	-0.02107	-0.02846	0.00452
3151.07	-0.00054872	-0.02111	-0.02872	0.0043
3149.14	-0.000566214	-0.02115	-0.02897	0.00408
3147.21	-0.000592117	-0.02119	-0.02923	0.00387
3145.28	-0.000622525	-0.02124	-0.02949	0.00365
3143.35	-0.000649494	-0.02129	-0.02974	0.00344
3141.42	-0.000671076	-0.02132	-0.02998	0.00323
3139.5	-0.000692218	-0.02136	-0.03021	0.00304
3137.57	-0.000711594	-0.02139	-0.03043	0.00285
3135.64	-0.000722516	-0.02141	-0.03065	0.00268
3133.71	-0.00072808	-0.02142	-0.03086	0.00251
3131.78	-0.000735807	-0.02143	-0.03106	0.00235
3129.85	-0.000745274	-0.02143	-0.03126	0.00218
3127.92	-0.000757211	-0.02143	-0.03146	0.00202
3126	-0.000771006	-0.02142	-0.03164	0.00187
3124.07	-0.000780768	-0.02141	-0.03182	0.00173
3122.14	-0.000788295	-0.02139	-0.032	0.0016
3120.21	-0.000797757	-0.02138	-0.03217	0.00146
3118.28	-0.000806708	-0.02137	-0.03233	0.00134
3116.35	-0.000812926	-0.02135	-0.03249	0.00122
3114.43	-0.000819125	-0.02133	-0.03265	0.00111
3112.5	-0.000823035	-0.02132	-0.03281	0.001
3110.57	-0.000820186	-0.0213	-0.03296	0.000907416
3108.64	-0.000813407	-0.02127	-0.0331	0.000814163
3106.71	-0.000808586	-0.02124	-0.03323	0.000721858
3104.78	-0.000804536	-0.02121	-0.03336	0.000634865
3102.86	-0.00079961	-0.02117	-0.03349	0.000557063
3100.93	-0.000795894	-0.02113	-0.03361	0.00048569
3099	-0.000792886	-0.02109	-0.03373	0.00041709
3097.07	-0.000789017	-0.02104	-0.03385	0.000352728
3095.14	-0.000785201	-0.02099	-0.03396	0.000297357
3093.21	-0.00078043	-0.02093	-0.03406	0.000250068
3091.28	-0.000772247	-0.02087	-0.03414	0.000203831
3089.36	-0.000762837	-0.02081	-0.03423	0.000156857
3087.43	-0.000757356	-0.02074	-0.03431	0.000113824
3085.5	-0.000754369	-0.02067	-0.0344	7.87916e-05
3083.57	-0.000752252	-0.02059	-0.03448	4.91653e-05
3081.64	-0.000751396	-0.02052	-0.03456	1.68054e-05
3079.71	-0.00074946	-0.02044	-0.03464	-1.55609e-05
3077.79	-0.000744216	-0.02036	-0.0347	-3.40588e-05
3075.86	-0.000740172	-0.02028	-0.03475	-3.62092e-05
3073.93	-0.000740632	-0.02019	-0.03479	-3.03538e-05
3072	-0.000740547	-0.02009	-0.03482	-1.52921e-05
3070.07	-0.000738915	-0.02	-0.03485	1.11386e-05
3068.14	-0.000738688	-0.0199	-0.03487	4.90711e-05
3066.21	-0.000740915	-0.0198	-0.03488	9.73741e-05
3064.29	-0.000745092	-0.01969	-0.03489	0.000148653
3062.36	-0.00074932	-0.01958	-0.0349	0.000198547
3060.43	-0.00075249	-0.01947	-0.0349	0.000251591
3058.5	-0.000755554	-0.01935	-0.03489	0.00031353
3056.57	-0.000761883	-0.01924	-0.03487	0.000383175
3054.64	-0.000774275	-0.01913	-0.03486	0.000459412
3052.72	-0.000790115	-0.01902	-0.03483	0.000547266
3050.79	-0.000802454	-0.01891	-0.0348	0.000649382
3048.86	-0.000807691	-0.01879	-0.03475	0.000760252
3046.93	-0.00080653	-0.01866	-0.03469	0.000878051
3045	-0.000801866	-0.01853	-0.03462	0.001
3043.07	-0.00079659	-0.01839	-0.03455	0.00113
3041.15	-0.000792153	-0.01826	-0.03448	0.00126
3039.22	-0.000788319	-0.01813	-0.0344	0.0014
3037.29	-0.000786585	-0.018	-0.03432	0.00154
3035.36	-0.000787409	-0.01786	-0.03424	0.00169
3033.43	-0.000788577	-0.01772	-0.03415	0.00185
3031.5	-0.000790289	-0.01757	-0.03406	0.00202
3029.57	-0.000789939	-0.01741	-0.03397	0.00221
3027.65	-0.000783541	-0.01724	-0.03389	0.00241
3025.72	-0.000772581	-0.01705	-0.03383	0.0026
3023.79	-0.000758298	-0.01686	-0.03378	0.0028
3021.86	-0.000741257	-0.01666	-0.03373	0.00299
3019.93	-0.000722353	-0.01645	-0.03366	0.0032
3018	-0.000702265	-0.01625	-0.03352	0.00346
3016.08	-0.000680024	-0.01606	-0.0333	0.00377
3014.15	-0.00065542	-0.01587	-0.03299	0.00413
3012.22	-0.000628999	-0.0157	-0.03257	0.00454
3010.29	-0.000600538	-0.01555	-0.03206	0.00502
3008.36	-0.000567892	-0.01542	-0.03146	0.00554
3006.43	-0.00053155	-0.01531	-0.03078	0.00611
3004.5	-0.000492644	-0.01522	-0.03003	0.0067
3002.58	-0.000453322	-0.01514	-0.02923	0.00732
3000.65	-0.000413619	-0.01509	-0.02838	0.00796
2998.72	-0.000369507	-0.01506	-0.02751	0.00861
2996.79	-0.000320912	-0.01505	-0.02661	0.00927
2994.86	-0.000271216	-0.01505	-0.02572	0.00992
2992.93	-0.000222817	-0.01505	-0.02483	0.01056
2991.01	-0.000175047	-0.01507	-0.02395	0.01119
2989.08	-0.000130521	-0.0151	-0.02308	0.01179
2987.15	-9.25862e-05	-0.01514	-0.02224	0.01236
2985.22	-5.77424e-05	-0.0152	-0.02143	0.01292
2983.29	-1.96204e-05	-0.01526	-0.02063	0.01346
2981.36	2.00161e-05	-0.01532	-0.01986	0.01399
2979.44	5.48758e-05	-0.01539	-0.01912	0.01449
2977.51	8.63444e-05	-0.01546	-0.01842	0.01496
2975.58	0.00011973	-0.01553	-0.01774	0.01542
2973.65	0.000152748	-0.0156	-0.01709	0.01586
2971.72	0.000181926	-0.01568	-0.01647	0.01628
2969.79	0.000206843	-0.01576	-0.01588	0.01667
2967.86	0.000227684	-0.01584	-0.0153	0.01704
2965.94	0.000244689	-0.01593	-0.01475	0.0174
2964.01	0.000258454	-0.01602	-0.01423	0.01774
2962.08	0.000270353	-0.01611	-0.01375	0.01806
2960.15	0.000281945	-0.0162	-0.0133	0.01836
2958.22	0.000294723	-0.01628	-0.0129	0.01863
2956.29	0.000309117	-0.01635	-0.01254	0.01888
2954.37	0.00032125	-0.01642	-0.01224	0.01909
2952.44	0.000325589	-0.01649	-0.01199	0.01926
2950.51	0.000322165	-0.01654	-0.0118	0.01938
2948.58	0.000314739	-0.01659	-0.01167	0.01948
2946.65	0.00030621	-0.01662	-0.0116	0.01954
2944.72	0.00029835	-0.01663	-0.0116	0.01958
2942.79	0.000290383	-0.01664	-0.01165	0.01958
2940.87	0.000281397	-0.01663	-0.01175	0.01954
2938.94	0.000271433	-0.01661	-0.01191	0.01948
2937.01	0.000260722	-0.01658	-0.01211	0.0194
2935.08	0.00024953	-0.01654	-0.01236	0.0193
2933.15	0.000241352	-0.01649	-0.01263	0.01919
2931.22	0.000237364	-0.01643	-0.0129	0.01908
2929.3	0.00023344	-0.01637	-0.01315	0.01898
2927.37	0.000226453	-0.01631	-0.01335	0.01889
2925.44	0.000218686	-0.01626	-0.01348	0.01884
2923.51	0.000213869	-0.01621	-0.01351	0.01885
2921.58	0.000210268	-0.01617	-0.01345	0.01891
2919.65	0.00020706	-0.01615	-0.01332	0.01902
2917.73	0.000208454	-0.01613	-0.01312	0.01916
2915.8	0.000214762	-0.01612	-0.01288	0.01933
2913.87	0.000221697	-0.01613	-0.01261	0.01951
2911.94	0.000228666	-0.01615	-0.01231	0.0197
2910.01	0.000238014	-0.01618	-0.012	0.01989
2908.08	0.000250636	-0.01621	-0.01169	0.02009
2906.15	0.000264511	-0.01624	-0.01138	0.02029
2904.23	0.000279273	-0.01628	-0.01109	0.02047
2902.3	0.000296148	-0.01632	-0.01081	0.02063
2900.37	0.00031289	-0.01637	-0.01054	0.02079
2898.44	0.000328495	-0.01641	-0.0103	0.02093
2896.51	0.00034351	-0.01645	-0.01007	0.02106
2894.58	0.000355783	-0.0165	-0.00986	0.02116
2892.66	0.000363135	-0.01655	-0.00968	0.02125
2890.73	0.000371438	-0.01661	-0.00951	0.02132
2888.8	0.000388492	-0.01665	-0.00935	0.0214
2886.87	0.000410404	-0.0167	-0.0092	0.02147
2884.94	0.000425331	-0.01674	-0.00906	0.02154
2883.01	0.000430912	-0.01678	-0.00894	0.02159
2881.08	0.000434718	-0.01682	-0.00883	0.02164
2879.16	0.000440264	-0.01687	-0.00872	0.02168
2877.23	0.000444187	-0.01692	-0.00863	0.02171
2875.3	0.00044351	-0.01697	-0.00855	0.02172
2873.37	0.000441251	-0.01703	-0.00848	0.02172
2871.44	0.000442693	-0.01708	-0.00844	0.02171
2869.51	0.000448262	-0.01712	-0.00841	0.02169
2867.59	0.000453796	-0.01716	-0.00842	0.02165
2865.66	0.000457412	-0.0172	-0.00846	0.02159
2863.73	0.000459999	-0.01723	-0.00853	0.02151
2861.8	0.000462539	-0.01725	-0.00863	0.02141
2859.87	0.000462556	-0.01725	-0.00877	0.02129
2857.94	0.000455969	-0.01725	-0.00893	0.02114
2856.02	0.000445679	-0.01725	-0.00912	0.02098
2854.09	0.000436959	-0.01723	-0.00934	0.0208
2852.16	0.000433181	-0.0172	-0.00957	0.02062
2850.23	0.000434253	-0.01717	-0.00982	0.02043
2848.3	0.000436418	-0.01712	-0.01008	0.02024
2846.37	0.000435237	-0.01708	-0.01036	0.02003
2844.44	0.00043157	-0.01703	-0.01064	0.01983
2842.52	0.000425138	-0.01697	-0.01093	0.01963
2840.59	0.000415324	-0.0169	-0.01122	0.01944
2838.66	0.000404567	-0.01681	-0.0115	0.01926
2836.73	0.000395051	-0.0167	-0.01177	0.01909
2834.8	0.000383072	-0.01657	-0.01202	0.01894
2832.87	0.000364799	-0.01642	-0.01225	0.01881
2830.95	0.000343562	-0.01625	-0.01246	0.01871
2829.02	0.000327507	-0.01606	-0.01265	0.01864
2827.09	0.000316683	-0.01585	-0.0128	0.01861
2825.16	0.000305492	-0.01563	-0.01293	0.0186
2823.23	0.000292644	-0.01539	-0.01303	0.01861
2821.3	0.000282142	-0.01513	-0.01311	0.01865
2819.37	0.000274737	-0.01486	-0.01316	0.01872
2817.45	0.000267014	-0.01458	-0.01319	0.0188
2815.52	0.000257031	-0.01429	-0.0132	0.0189
2813.59	0.000244596	-0.01398	-0.0132	0.01902
2811.66	0.00023092	-0.01366	-0.01319	0.01915
2809.73	0.000219865	-0.01332	-0.01316	0.01931
2807.8	0.000211503	-0.01298	-0.01313	0.01947
2805.88	0.000202043	-0.01262	-0.01309	0.01965
2803.95	0.000189328	-0.01226	-0.01305	0.01983
2802.02	0.000176077	-0.0119	-0.01301	0.02001
2800.09	0.000164184	-0.01154	-0.01297	0.02019
2798.16	0.000152362	-0.01118	-0.01293	0.02037
2796.23	0.000141081	-0.01082	-0.0129	0.02054
2794.31	0.000133276	-0.01047	-0.01287	0.02071
2792.38	0.000128628	-0.01013	-0.01284	0.02087
2790.45	0.000121888	-0.00979	-0.01282	0.02103
2788.52	0.000109149	-0.00947	-0.0128	0.02118
2786.59	9.53589e-05	-0.00916	-0.01278	0.02131
2784.66	8.71519e-05	-0.00886	-0.01278	0.02144
2782.73	8.25516e-05	-0.00858	-0.01277	0.02156
2780.81	7.94258e-05	-0.0083	-0.01276	0.02168
2778.88	7.84217e-05	-0.00803	-0.01274	0.0218
2776.95	8.01909e-05	-0.00777	-0.01273	0.02191
2775.02	8.37383e-05	-0.00752	-0.01272	0.02203
2773.09	8.55331e-05	-0.00727	-0.01271	0.02213
2771.16	8.35582e-05	-0.00705	-0.0127	0.02224
2769.24	7.99468e-05	-0.00683	-0.0127	0.02233
2767.31	7.70982e-05	-0.00663	-0.01269	0.02242
2765.38	7.53342e-05	-0.00644	-0.01268	0.0225
2763.45	7.27607e-05	-0.00627	-0.01267	0.02259
2761.52	7.19914e-05	-0.0061	-0.01265	0.02268
2759.59	7.76806e-05	-0.00594	-0.01261	0.02278
2757.66	8.85825e-05	-0.00577	-0.01256	0.02289
2755.74	0.000100646	-0.0056	-0.01251	0.02301
2753.81	0.000111917	-0.00543	-0.01245	0.02313
2751.88	0.000120632	-0.00527	-0.01237	0.02326
2749.95	0.000126864	-0.0051	-0.01229	0.0234
2748.02	0.0001314	-0.00493	-0.0122	0.02355
2746.09	0.000133619	-0.00475	-0.0121	0.0237
2744.17	0.000136064	-0.00456	-0.01199	0.02387
2742.24	0.000141125	-0.00435	-0.01188	0.02404
2740.31	0.000147554	-0.00413	-0.01174	0.02424
2738.38	0.000153729	-0.00389	-0.0116	0.02445
2736.45	0.000160411	-0.00365	-0.01144	0.02468
2734.52	0.000171337	-0.00337	-0.01126	0.02492
2732.6	0.000188002	-0.00308	-0.01106	0.02519
2730.67	0.000205191	-0.00275	-0.01085	0.02548
2728.74	0.000217985	-0.0024	-0.01061	0.02579
2726.81	0.00022612	-0.00202	-0.01036	0.02613
2724.88	0.000231909	-0.00162	-0.0101	0.02649
2722.95	0.000235401	-0.00118	-0.00983	0.02687
2721.02	0.000237281	-0.000717056	-0.00954	0.02727
2719.1	0.000241206	-0.000216621	-0.00923	0.0277
2717.17	0.000248511	0.000321822	-0.0089	0.02816
2715.24	0.000257894	0.000894877	-0.00855	0.02864
2713.31	0.000267153	0.0015	-0.00818	0.02915
2711.38	0.00027214	0.00213	-0.00781	0.02968
2709.45	0.000271741	0.00278	-0.00742	0.03023
2707.53	0.000273146	0.00347	-0.00701	0.0308
2705.6	0.000282848	0.00418	-0.00659	0.0314
2703.67	0.000296514	0.00491	-0.00616	0.03202
2701.74	0.000306977	0.00568	-0.00571	0.03265
2699.81	0.000313826	0.00646	-0.00525	0.0333
2697.88	0.000319655	0.00727	-0.00478	0.03397
2695.95	0.000324857	0.00809	-0.0043	0.03465
2694.03	0.000329639	0.00892	-0.00381	0.03535
2692.1	0.000335567	0.00977	-0.00332	0.03606
2690.17	0.000345862	0.01063	-0.00281	0.03678
2688.24	0.000360882	0.01151	-0.00229	0.03751
2686.31	0.000377396	0.0124	-0.00176	0.03826
2684.38	0.000392507	0.0133	-0.00123	0.03901
2682.46	0.00040407	0.01419	-0.000692469	0.03976
2680.53	0.000412239	0.01508	-0.000157351	0.04051
2678.6	0.000420018	0.01597	0.000380635	0.04127
2676.67	0.000427874	0.01685	0.000918729	0.04202
2674.74	0.00043618	0.01772	0.00145	0.04277
2672.81	0.000446082	0.01857	0.00198	0.0435
2670.89	0.000457493	0.0194	0.00251	0.04423
2668.96	0.000468894	0.02022	0.00302	0.04494
2667.03	0.000482089	0.02102	0.00354	0.04564
2665.1	0.000498664	0.0218	0.00404	0.04634
2663.17	0.000514558	0.02257	0.00454	0.04701
2661.24	0.000527241	0.0233	0.00503	0.04768
2659.31	0.000537907	0.02402	0.0055	0.04831
2657.39	0.000548557	0.02471	0.00595	0.04893
2655.46	0.000558974	0.02537	0.0064	0.04953
2653.53	0.000570089	0.026	0.00683	0.05011
2651.6	0.000582398	0.02661	0.00724	0.05067
2649.67	0.000596328	0.0272	0.00765	0.05121
2647.74	0.000612469	0.02777	0.00804	0.05173
2645.82	0.000628863	0.02831	0.00842	0.05224
2643.89	0.000642224	0.02884	0.00879	0.05273
2641.96	0.000651785	0.02935	0.00914	0.05321
2640.03	0.000658699	0.02984	0.00949	0.05366
2638.1	0.000665663	0.03031	0.00982	0.05409
2636.17	0.000672723	0.03077	0.01013	0.05451
2634.24	0.000678757	0.0312	0.01044	0.05492
2632.32	0.000683382	0.03163	0.01073	0.05532
2630.39	0.000687585	0.03203	0.01102	0.0557
2628.46	0.000692294	0.03244	0.0113	0.05607
2626.53	0.000700807	0.03284	0.01158	0.05644
2624.6	0.000712892	0.03324	0.01186	0.05681
2622.67	0.000723566	0.03364	0.01213	0.05717
2620.75	0.000730202	0.03403	0.01241	0.05754
2618.82	0.00073443	0.03442	0.01267	0.0579
2616.89	0.000737276	0.03481	0.01294	0.05825
2614.96	0.000738812	0.0352	0.0132	0.0586
2613.03	0.000741429	0.03558	0.01346	0.05896
2611.1	0.000749631	0.03597	0.01372	0.05931
2609.18	0.000761649	0.03637	0.01399	0.05967
2607.25	0.000771512	0.03676	0.01424	0.06002
2605.32	0.000776988	0.03715	0.01449	0.06036
2603.39	0.000781505	0.03754	0.01473	0.0607
2601.46	0.00078772	0.03792	0.01497	0.06104
2599.53	0.000794559	0.03829	0.01521	0.06137
2597.6	0.000801461	0.03865	0.01544	0.06169
2595.68	0.000808718	0.039	0.01566	0.062
2593.75	0.000815842	0.03933	0.01588	0.0623
2591.82	0.000820751	0.03964	0.01608	0.06257
2589.89	0.000822146	0.03991	0.01627	0.06282
2587.96	0.000818968	0.04014	0.01643	0.06305
2586.03	0.000814494	0.04034	0.01657	0.06325
2584.11	0.000811986	0.04051	0.0167	0.06342
2582.18	0.000810939	0.04065	0.01681	0.06357
2580.25	0.000810455	0.04075	0.01691	0.0637
2578.32	0.00081148	0.04082	0.01699	0.06379
2576.39	0.000812727	0.04087	0.01707	0.06387
2574.46	0.000813463	0.04089	0.01714	0.06394
2572.53	0.000813811	0.04091	0.01721	0.064
2570.61	0.000815183	0.04091	0.01728	0.06407
2568.68	0.000817017	0.04092	0.01735	0.06413
2566.75	0.000818401	0.04092	0.01742	0.0642
2564.82	0.000819539	0.04093	0.01751	0.06427
2562.89	0.000820383	0.04094	0.01759	0.06434
2560.96	0.000820876	0.04095	0.01768	0.06442
2559.04	0.000822165	0.04097	0.01778	0.06451
2557.11	0.000825664	0.041	0.01788	0.06461
2555.18	0.000832204	0.04104	0.01799	0.06472
2553.25	0.000840361	0.04108	0.01811	0.06484
2551.32	0.000847158	0.04114	0.01823	0.06495
2549.39	0.000850632	0.0412	0.01835	0.06508
2547.47	0.000851446	0.04126	0.01848	0.06521
2545.54	0.000852624	0.04133	0.01861	0.06534
2543.61	0.000857777	0.04141	0.01875	0.06548
2541.68	0.000867946	0.0415	0.0189	0.06564
2539.75	0.000881135	0.04161	0.01907	0.06581
2537.82	0.000894978	0.04174	0.01925	0.066
2535.89	0.000906515	0.0419	0.01945	0.06622
2533.97	0.000915884	0.04208	0.01966	0.06645
2532.04	0.000925673	0.04229	0.0199	0.06671
2530.11	0.000937015	0.04254	0.02015	0.067
2528.18	0.000947056	0.04281	0.02043	0.06732
2526.25	0.000955849	0.04311	0.02073	0.06766
2524.32	0.000967824	0.04345	0.02105	0.06804
2522.4	0.000984586	0.04383	0.02141	0.06845
2520.47	0.001	0.04426	0.02179	0.0689
2518.54	0.00102	0.04472	0.02219	0.06938
2516.61	0.00104	0.04521	0.02261	0.06989
2514.68	0.00106	0.04575	0.02305	0.07042
2512.75	0.00108	0.04631	0.02351	0.07098
2510.82	0.0011	0.0469	0.02398	0.07156
2508.9	0.00111	0.04752	0.02447	0.07216
2506.97	0.00113	0.04816	0.02498	0.07278
2505.04	0.00115	0.04883	0.0255	0.07342
2503.11	0.00117	0.04952	0.02604	0.07408
2501.18	0.00118	0.05023	0.02659	0.07476
2499.25	0.00121	0.05097	0.02716	0.07547
2497.33	0.00123	0.05173	0.02774	0.0762
2495.4	0.00126	0.05251	0.02834	0.07695
2493.47	0.00128	0.05332	0.02896	0.07773
2491.54	0.00131	0.05417	0.02959	0.07852
2489.61	0.00133	0.05504	0.03025	0.07934
2487.68	0.00135	0.05594	0.03092	0.08019
2485.76	0.00137	0.05688	0.03162	0.08106
2483.83	0.0014	0.05784	0.03233	0.08196
2481.9	0.00142	0.05883	0.03305	0.08288
2479.97	0.00144	0.05985	0.03379	0.08382
2478.04	0.00146	0.06088	0.03455	0.08478
2476.11	0.00148	0.06195	0.03531	0.08576
2474.18	0.0015	0.06302	0.03608	0.08675
2472.26	0.00153	0.06411	0.03685	0.08774
2470.33	0.00155	0.06519	0.03761	0.08873
2468.4	0.00157	0.06625	0.03835	0.0897
2466.47	0.00159	0.0673	0.03908	0.09065
2464.54	0.00161	0.06832	0.03977	0.09156
2462.61	0.00163	0.06928	0.04043	0.09243
2460.69	0.00165	0.07019	0.04105	0.09325
2458.76	0.00167	0.07102	0.04161	0.09401
2456.83	0.00168	0.07178	0.04213	0.09469
2454.9	0.00169	0.07247	0.04259	0.09531
2452.97	0.0017	0.07308	0.043	0.09586
2451.04	0.00171	0.07361	0.04336	0.09635
2449.11	0.00172	0.07408	0.04368	0.09678
2447.19	0.00173	0.07449	0.04395	0.09715
2445.26	0.00173	0.07484	0.04419	0.09748
2443.33	0.00174	0.07515	0.0444	0.09777
2441.4	0.00174	0.07541	0.04458	0.09802
2439.47	0.00175	0.07563	0.04473	0.09823
2437.54	0.00174	0.07581	0.04486	0.09842
2435.62	0.00174	0.07597	0.04497	0.09857
2433.69	0.00174	0.07611	0.04508	0.0987
2431.76	0.00174	0.07623	0.04517	0.09881
2429.83	0.00173	0.07634	0.04526	0.09891
2427.9	0.00173	0.07646	0.04535	0.09899
2425.97	0.00173	0.07658	0.04544	0.09906
2424.05	0.00173	0.07671	0.04554	0.09913
2422.12	0.00172	0.07685	0.04565	0.0992
2420.19	0.0017	0.07699	0.04576	0.09929
2418.26	0.0017	0.07714	0.04588	0.09938
2416.33	0.0017	0.07731	0.04602	0.09948
2414.4	0.0017	0.07751	0.04618	0.09961
2412.47	0.00171	0.07771	0.04636	0.09979
2410.55	0.00173	0.07793	0.04655	0.1
2408.62	0.00174	0.07816	0.04675	0.10027
2406.69	0.00175	0.0784	0.04697	0.10062
2404.76	0.00177	0.07864	0.04718	0.10105
2402.83	0.0018	0.07888	0.0474	0.10155
2400.9	0.00184	0.07912	0.04762	0.10212
2398.98	0.00188	0.07937	0.04786	0.10274
2397.05	0.00193	0.07963	0.0481	0.1034
2395.12	0.00199	0.07992	0.04837	0.10409
2393.19	0.00204	0.08024	0.04866	0.10478
2391.26	0.00209	0.08059	0.04897	0.1055
2389.33	0.00214	0.08097	0.0493	0.10624
2387.41	0.0022	0.08137	0.04964	0.107
2385.48	0.00226	0.08177	0.04998	0.10778
2383.55	0.00232	0.08218	0.05034	0.10858
2381.62	0.00237	0.08259	0.0507	0.10939
2379.69	0.00243	0.08301	0.05104	0.11021
2377.76	0.00248	0.08342	0.05136	0.11101
2375.83	0.00253	0.08381	0.05168	0.11181
2373.91	0.00258	0.08417	0.05198	0.11259
2371.98	0.00263	0.08452	0.05226	0.11334
2370.05	0.00268	0.08484	0.05253	0.11407
2368.12	0.00275	0.08513	0.05278	0.11477
2366.19	0.00281	0.08539	0.053	0.11544
2364.26	0.00287	0.08563	0.05321	0.11607
2362.34	0.00292	0.08586	0.05341	0.11665
2360.41	0.00297	0.08608	0.05359	0.1172
2358.48	0.00301	0.08631	0.05378	0.11773
2356.55	0.00305	0.08655	0.05396	0.11822
2354.62	0.00308	0.08679	0.05414	0.11868
2352.69	0.00312	0.08704	0.05433	0.11912
2350.76	0.00315	0.0873	0.05452	0.11951
2348.84	0.00317	0.08759	0.05472	0.11986
2346.91	0.00319	0.08789	0.05492	0.12018
2344.98	0.00319	0.08821	0.05513	0.12047
2343.05	0.00319	0.08855	0.05534	0.12071
2341.12	0.00318	0.08891	0.05556	0.12091
2339.19	0.00317	0.08929	0.05579	0.12107
2337.27	0.00315	0.0897	0.05602	0.1212
2335.34	0.00313	0.09012	0.05625	0.12128
2333.41	0.0031	0.09056	0.05649	0.12134
2331.48	0.00307	0.09101	0.05672	0.12136
2329.55	0.00303	0.09145	0.05696	0.12134
2327.62	0.00299	0.0919	0.05718	0.1213
2325.7	0.00295	0.09233	0.05739	0.12123
2323.77	0.0029	0.09274	0.05758	0.12114
2321.84	0.00286	0.09312	0.05776	0.12102
2319.91	0.00282	0.09348	0.05793	0.1209
2317.98	0.00278	0.09382	0.05806	0.12078
2316.05	0.00273	0.09411	0.05817	0.12067
2314.12	0.00268	0.09436	0.05825	0.12055
2312.2	0.00264	0.09457	0.0583	0.12044
2310.27	0.0026	0.09474	0.05831	0.12032
2308.34	0.00257	0.09486	0.05828	0.12017
2306.41	0.00254	0.09494	0.05823	0.11996
2304.48	0.00251	0.09496	0.05814	0.1197
2302.55	0.00247	0.09492	0.05801	0.11934
2300.63	0.00243	0.09483	0.05784	0.11891
2298.7	0.00238	0.09466	0.05763	0.1184
2296.77	0.00233	0.09443	0.05737	0.11785
2294.84	0.00229	0.09414	0.05707	0.11727
2292.91	0.00224	0.09378	0.05674	0.11667
2290.98	0.0022	0.09338	0.05637	0.11607
2289.05	0.00215	0.09295	0.056	0.11547
2287.13	0.00211	0.0925	0.05561	0.11487
2285.2	0.00207	0.09204	0.0552	0.11429
2283.27	0.00203	0.09158	0.0548	0.11373
2281.34	0.002	0.09111	0.05441	0.11319
2279.41	0.00197	0.09064	0.05403	0.11268
2277.48	0.00196	0.09019	0.05366	0.1122
2275.56	0.00195	0.08977	0.05331	0.11174
2273.63	0.00194	0.08936	0.05296	0.11132
2271.7	0.00194	0.08897	0.05262	0.11092
2269.77	0.00193	0.0886	0.0523	0.11055
2267.84	0.00191	0.08826	0.052	0.1102
2265.91	0.0019	0.08794	0.05172	0.10988
2263.99	0.00189	0.08765	0.05147	0.10959
2262.06	0.00188	0.08738	0.05123	0.10934
2260.13	0.00188	0.08714	0.05101	0.10911
2258.2	0.00187	0.08692	0.05082	0.10891
2256.27	0.00187	0.08673	0.05064	0.10872
2254.34	0.00186	0.08657	0.05048	0.10856
2252.41	0.00186	0.08644	0.05035	0.10843
2250.49	0.00186	0.08634	0.05023	0.10833
2248.56	0.00186	0.08627	0.05013	0.10826
2246.63	0.00185	0.08623	0.05005	0.10821
2244.7	0.00185	0.08621	0.04998	0.10818
2242.77	0.00185	0.08623	0.04994	0.10817
2240.84	0.00185	0.08628	0.04991	0.10819
2238.92	0.00185	0.08636	0.0499	0.10823
2236.99	0.00185	0.08646	0.04992	0.10829
2235.06	0.00185	0.08659	0.04994	0.10836
2233.13	0.00186	0.08673	0.04999	0.10846
2231.2	0.00186	0.0869	0.05004	0.10856
2229.27	0.00187	0.08708	0.0501	0.10868
2227.34	0.00187	0.08726	0.05017	0.1088
2225.42	0.00187	0.08745	0.05023	0.10893
2223.49	0.00188	0.08765	0.0503	0.10907
2221.56	0.00188	0.08783	0.05036	0.1092
2219.63	0.00188	0.08801	0.05041	0.10932
2217.7	0.00188	0.08816	0.05044	0.10942
2215.77	0.00188	0.08827	0.05045	0.10949
2213.85	0.00188	0.08835	0.05043	0.10952
2211.92	0.00188	0.08838	0.05039	0.10952
2209.99	0.00187	0.08838	0.05032	0.10947
2208.06	0.00187	0.08833	0.05022	0.1094
2206.13	0.00187	0.08825	0.05011	0.1093
2204.2	0.00187	0.08815	0.05	0.10918
2202.28	0.00187	0.08806	0.04989	0.10907
2200.35	0.00187	0.08797	0.04978	0.10896
2198.42	0.00187	0.0879	0.04969	0.10887
2196.49	0.00187	0.08784	0.04961	0.1088
2194.56	0.00187	0.08781	0.04954	0.10874
2192.63	0.00187	0.08778	0.04948	0.10869
2190.7	0.00187	0.08777	0.04943	0.10866
2188.78	0.00187	0.08777	0.04939	0.10864
2186.85	0.00187	0.08778	0.04935	0.10862
2184.92	0.00188	0.08778	0.04931	0.10859
2182.99	0.00188	0.08778	0.04927	0.10856
2181.06	0.00189	0.08777	0.04922	0.10852
2179.13	0.00189	0.08774	0.04916	0.10848
2177.21	0.00189	0.08769	0.04911	0.10843
2175.28	0.00189	0.08763	0.04904	0.10836
2173.35	0.0019	0.08755	0.04898	0.10828
2171.42	0.0019	0.08746	0.0489	0.1082
2169.49	0.0019	0.08737	0.04882	0.1081
2167.56	0.0019	0.08727	0.04875	0.10801
2165.63	0.0019	0.08717	0.04867	0.10792
2163.71	0.00191	0.08708	0.04861	0.10784
2161.78	0.00191	0.087	0.04856	0.10777
2159.85	0.00192	0.08695	0.04852	0.10772
2157.92	0.00193	0.08691	0.04851	0.10769
2155.99	0.00194	0.0869	0.04851	0.10769
2154.06	0.00195	0.08693	0.04854	0.10772
2152.14	0.00196	0.08698	0.0486	0.10778
2150.21	0.00197	0.08708	0.04868	0.10787
2148.28	0.00198	0.08721	0.0488	0.108
2146.35	0.002	0.08737	0.04893	0.10816
2144.42	0.00202	0.08756	0.04909	0.10834
2142.49	0.00204	0.08778	0.04926	0.10855
2140.57	0.00205	0.08802	0.04945	0.10877
2138.64	0.00207	0.08828	0.04965	0.10901
2136.71	0.00208	0.08855	0.04986	0.10926
2134.78	0.0021	0.08884	0.05009	0.10953
2132.85	0.00212	0.08915	0.05032	0.10981
2130.92	0.00213	0.08947	0.05057	0.11011
2128.99	0.00215	0.0898	0.05082	0.11042
2127.07	0.00217	0.09014	0.05108	0.11074
2125.14	0.00218	0.09049	0.05135	0.11107
2123.21	0.0022	0.09086	0.05163	0.11141
2121.28	0.00221	0.09124	0.05191	0.11177
2119.35	0.00223	0.09164	0.05222	0.11215
2117.42	0.00224	0.09206	0.05254	0.11253
2115.5	0.00226	0.0925	0.05287	0.11294
2113.57	0.00229	0.09296	0.05322	0.11336
2111.64	0.00231	0.09345	0.05358	0.1138
2109.71	0.00233	0.09396	0.05396	0.11428
2107.78	0.00235	0.09449	0.05436	0.11477
2105.85	0.00237	0.09504	0.05477	0.11529
2103.92	0.00239	0.09561	0.0552	0.11582
2102	0.00241	0.09619	0.05563	0.11637
2100.07	0.00243	0.09678	0.05608	0.11692
2098.14	0.00246	0.09738	0.05652	0.11747
2096.21	0.00248	0.09798	0.05697	0.11803
2094.28	0.0025	0.09857	0.05741	0.11858
2092.35	0.00252	0.09915	0.05785	0.11911
2090.43	0.00254	0.09971	0.05827	0.11963
2088.5	0.00256	0.10026	0.05869	0.12013
2086.57	0.00258	0.10079	0.05911	0.12064
2084.64	0.0026	0.10131	0.05952	0.12115
2082.71	0.00262	0.10182	0.05992	0.12165
2080.78	0.00264	0.10231	0.06032	0.12213
2078.86	0.00266	0.10281	0.06071	0.12261
2076.93	0.00268	0.1033	0.0611	0.12308
2075	0.0027	0.10379	0.06149	0.12356
2073.07	0.00273	0.10429	0.06189	0.12404
2071.14	0.00275	0.10479	0.06229	0.12452
2069.21	0.00277	0.1053	0.06269	0.125
2067.28	0.0028	0.10582	0.0631	0.12548
2065.36	0.00283	0.10635	0.06351	0.12597
2063.43	0.00285	0.10689	0.06393	0.12648
2061.5	0.00288	0.10743	0.06436	0.12701
2059.57	0.0029	0.10797	0.0648	0.12754
2057.64	0.00293	0.10851	0.06523	0.12808
2055.71	0.00295	0.10905	0.06566	0.1286
2053.79	0.00298	0.10958	0.06609	0.12912
2051.86	0.003	0.1101	0.0665	0.12962
2049.93	0.00302	0.1106	0.0669	0.13011
2048	0.00304	0.11109	0.06729	0.13058
2046.07	0.00306	0.11155	0.06765	0.13102
2044.14	0.00308	0.11199	0.06799	0.13144
2042.21	0.0031	0.1124	0.06831	0.13182
2040.29	0.00312	0.11279	0.06861	0.13218
2038.36	0.00313	0.11316	0.06889	0.13252
2036.43	0.00315	0.11351	0.06917	0.13286
2034.5	0.00317	0.11383	0.06944	0.13319
2032.57	0.00318	0.11414	0.0697	0.1335
2030.64	0.0032	0.11442	0.06995	0.1338
2028.72	0.00321	0.11468	0.07017	0.13408
2026.79	0.00323	0.11492	0.07039	0.13434
2024.86	0.00324	0.11515	0.07058	0.13458
2022.93	0.00326	0.11535	0.07076	0.13479
2021	0.00327	0.11554	0.07092	0.13499
2019.07	0.00328	0.1157	0.07106	0.13516
2017.15	0.0033	0.11584	0.07118	0.1353
2015.22	0.00331	0.11596	0.07128	0.13542
2013.29	0.00332	0.11605	0.07138	0.13553
2011.36	0.00333	0.11612	0.07146	0.13563
2009.43	0.00334	0.11617	0.07153	0.13571
2007.5	0.00335	0.1162	0.07158	0.13576
2005.57	0.00336	0.11621	0.07162	0.1358
2003.65	0.00337	0.1162	0.07164	0.13581
2001.72	0.00337	0.11618	0.07165	0.13582
1999.79	0.00337	0.11616	0.07166	0.13582
1997.86	0.00338	0.11612	0.07166	0.13581
1995.93	0.00338	0.11609	0.07165	0.13579
1994	0.00339	0.11605	0.07164	0.13576
1992.08	0.00339	0.11602	0.07162	0.13573
1990.15	0.0034	0.11601	0.07162	0.13573
1988.22	0.0034	0.11602	0.07165	0.13576
1986.29	0.00341	0.11604	0.07169	0.13581
1984.36	0.00341	0.11608	0.07175	0.13588
1982.43	0.00342	0.11614	0.07181	0.13595
1980.5	0.00343	0.1162	0.07188	0.13602
1978.58	0.00344	0.11624	0.07192	0.13608
1976.65	0.00345	0.11626	0.07194	0.13609
1974.72	0.00346	0.1162	0.0719	0.13604
1972.79	0.00346	0.11604	0.07176	0.13586
1970.86	0.00345	0.11574	0.07152	0.13556
1968.93	0.00344	0.11531	0.0712	0.13515
1967.01	0.00343	0.11473	0.0708	0.13463
1965.08	0.00342	0.11402	0.07031	0.13399
1963.15	0.0034	0.1132	0.06974	0.13327
1961.22	0.00339	0.1123	0.06912	0.13247
1959.29	0.00337	0.11133	0.06844	0.1316
1957.36	0.00335	0.11031	0.06772	0.13067
1955.44	0.00333	0.10926	0.06698	0.12973
1953.51	0.00331	0.10822	0.06625	0.1288
1951.58	0.00328	0.10719	0.06554	0.12789
1949.65	0.00326	0.1062	0.06486	0.12701
1947.72	0.00325	0.10525	0.06421	0.12617
1945.79	0.00323	0.10437	0.06359	0.12538
1943.86	0.00321	0.10355	0.06302	0.12465
1941.94	0.0032	0.1028	0.06251	0.124
1940.01	0.00319	0.10213	0.06206	0.12343
1938.08	0.00317	0.10153	0.06165	0.12291
1936.15	0.00317	0.10102	0.0613	0.12246
1934.22	0.00316	0.10059	0.06102	0.12209
1932.29	0.00316	0.10025	0.06079	0.1218
1930.37	0.00316	0.09999	0.06063	0.12159
1928.44	0.00316	0.09981	0.06052	0.12145
1926.51	0.00317	0.09972	0.06048	0.12139
1924.58	0.00317	0.09971	0.06049	0.1214
1922.65	0.00318	0.09979	0.06055	0.12148
1920.72	0.00319	0.09996	0.06067	0.12162
1918.79	0.0032	0.10021	0.06082	0.12182
1916.87	0.00321	0.10056	0.06103	0.12208
1914.94	0.00323	0.101	0.06133	0.12245
1913.01	0.00325	0.10154	0.06173	0.12297
1911.08	0.00327	0.10217	0.0622	0.12359
1909.15	0.00329	0.10289	0.06275	0.12429
1907.22	0.00331	0.10371	0.06335	0.12507
1905.3	0.00333	0.10461	0.06401	0.12594
1903.37	0.00336	0.10559	0.06473	0.12687
1901.44	0.00339	0.10665	0.06549	0.12787
1899.51	0.00342	0.10777	0.06628	0.1289
1897.58	0.00345	0.10895	0.0671	0.12997
1895.65	0.00348	0.11017	0.06794	0.13107
1893.73	0.00351	0.11142	0.0688	0.13217
1891.8	0.00355	0.11268	0.06966	0.1333
1889.87	0.00359	0.11393	0.07054	0.13445
1887.94	0.00362	0.11513	0.0714	0.13557
1886.01	0.00365	0.11626	0.07219	0.13662
1884.08	0.00368	0.11729	0.0729	0.13757
1882.15	0.00371	0.11819	0.07352	0.1384
1880.23	0.00372	0.11893	0.074	0.13906
1878.3	0.00374	0.11952	0.07436	0.13954
1876.37	0.00375	0.11996	0.07461	0.1399
1874.44	0.00376	0.12027	0.07482	0.14019
1872.51	0.00377	0.1205	0.07499	0.14044
1870.58	0.00378	0.12065	0.07513	0.14067
1868.66	0.00379	0.12075	0.07525	0.14087
1866.73	0.0038	0.12083	0.07533	0.14103
1864.8	0.00381	0.12088	0.07538	0.14115
1862.87	0.00381	0.12091	0.0754	0.14122
1860.94	0.00382	0.12093	0.0754	0.14128
1859.01	0.00382	0.12094	0.07539	0.14132
1857.08	0.00382	0.12096	0.07539	0.14136
1855.16	0.00382	0.12097	0.07538	0.1414
1853.23	0.00382	0.12098	0.07535	0.14141
1851.3	0.00383	0.12097	0.0753	0.14139
1849.37	0.00383	0.12095	0.07522	0.14133
1847.44	0.00383	0.12092	0.07514	0.14126
1845.51	0.00383	0.12089	0.07506	0.1412
1843.59	0.00382	0.12084	0.07497	0.14113
1841.66	0.00382	0.12078	0.07486	0.14103
1839.73	0.00382	0.12073	0.07477	0.14096
1837.8	0.00382	0.12066	0.07471	0.14094
1835.87	0.00382	0.12059	0.07466	0.14094
1833.94	0.00382	0.12049	0.07459	0.14091
1832.02	0.00382	0.12038	0.07448	0.14083
1830.09	0.00381	0.12025	0.07435	0.14072
1828.16	0.00381	0.12011	0.0742	0.14058
1826.23	0.00381	0.11996	0.07403	0.14042
1824.3	0.0038	0.11978	0.07384	0.14022
1822.37	0.0038	0.11959	0.07362	0.13998
1820.44	0.0038	0.11939	0.0734	0.13975
1818.52	0.0038	0.11919	0.07326	0.13962
1816.59	0.00379	0.11897	0.07313	0.13953
1814.66	0.00377	0.11872	0.07298	0.13941
1812.73	0.00376	0.11845	0.0728	0.13925
1810.8	0.00375	0.11815	0.07257	0.13903
1808.87	0.00374	0.11783	0.07231	0.13877
1806.95	0.00373	0.11748	0.07204	0.13848
1805.02	0.00372	0.11711	0.07173	0.13815
1803.09	0.00371	0.11671	0.07141	0.13779
1801.16	0.00369	0.11627	0.07104	0.13738
1799.23	0.00368	0.11581	0.07062	0.1369
1797.3	0.00366	0.11533	0.07018	0.13639
1795.37	0.00365	0.11484	0.0698	0.13595
1793.45	0.00363	0.11434	0.06945	0.13558
1791.52	0.00362	0.11383	0.06909	0.1352
1789.59	0.00361	0.11331	0.06872	0.13481
1787.66	0.00359	0.11279	0.06835	0.13441
1785.73	0.00358	0.11227	0.06798	0.13401
1783.8	0.00356	0.11175	0.06758	0.13359
1781.88	0.00355	0.11125	0.06719	0.13316
1779.95	0.00353	0.11077	0.06687	0.13285
1778.02	0.00352	0.11029	0.06662	0.13263
1776.09	0.00351	0.10982	0.06638	0.13246
1774.16	0.00349	0.10936	0.06614	0.13228
1772.23	0.00347	0.10889	0.06585	0.13204
1770.31	0.00345	0.10842	0.06551	0.13173
1768.38	0.00343	0.10794	0.06512	0.13135
1766.45	0.00342	0.10746	0.06465	0.13086
1764.52	0.0034	0.107	0.06415	0.13031
1762.59	0.00338	0.10657	0.06374	0.1299
1760.66	0.00336	0.10613	0.0634	0.12958
1758.73	0.00334	0.10567	0.06305	0.12928
1756.81	0.00332	0.1052	0.06265	0.12891
1754.88	0.0033	0.10472	0.06219	0.12847
1752.95	0.00327	0.10423	0.06171	0.12799
1751.02	0.00324	0.10373	0.06122	0.12752
1749.09	0.00322	0.10321	0.06071	0.12702
1747.16	0.0032	0.10268	0.06015	0.12647
1745.24	0.00318	0.10216	0.05963	0.12597
1743.31	0.00315	0.10163	0.05921	0.12563
1741.38	0.00312	0.10107	0.05882	0.12534
1739.45	0.00309	0.10045	0.05834	0.12495
1737.52	0.00306	0.0998	0.05775	0.12441
1735.59	0.00302	0.0991	0.05707	0.12377
1733.66	0.00299	0.09836	0.05632	0.12302
1731.74	0.00295	0.09759	0.05555	0.12226
1729.81	0.00291	0.0968	0.05479	0.12152
1727.88	0.00286	0.09595	0.05401	0.12076
1725.95	0.00282	0.09505	0.05318	0.11996
1724.02	0.00277	0.0941	0.05233	0.11913
1722.09	0.00272	0.09309	0.05143	0.11827
1720.17	0.00267	0.092	0.05043	0.11727
1718.24	0.00263	0.09084	0.04932	0.11613
1716.31	0.00258	0.08963	0.04817	0.11494
1714.38	0.00253	0.08836	0.04697	0.1137
1712.45	0.00248	0.08702	0.0457	0.11236
1710.52	0.00242	0.08563	0.04434	0.11092
1708.6	0.00237	0.08419	0.04293	0.10942
1706.67	0.00231	0.08271	0.04144	0.10782
1704.74	0.00225	0.08119	0.03986	0.10609
1702.81	0.00219	0.07965	0.03818	0.10423
1700.88	0.00213	0.0781	0.0365	0.10237
1698.95	0.00207	0.07656	0.03488	0.1006
1697.02	0.00202	0.07502	0.03323	0.09882
1695.1	0.00196	0.0735	0.03156	0.097
1693.17	0.00191	0.07199	0.02995	0.09527
1691.24	0.00187	0.07052	0.02837	0.09359
1689.31	0.00182	0.06908	0.02678	0.0919
1687.38	0.00178	0.06768	0.02516	0.09018
1685.45	0.00174	0.06633	0.02352	0.08843
1683.53	0.0017	0.065	0.02192	0.08673
1681.6	0.00165	0.06369	0.02034	0.08509
1679.67	0.00161	0.06244	0.01875	0.08342
1677.74	0.00156	0.06124	0.01712	0.08167
1675.81	0.00152	0.0601	0.01544	0.07987
1673.88	0.00148	0.05902	0.01376	0.07805
1671.95	0.00145	0.058	0.0121	0.07624
1670.03	0.00141	0.05707	0.0105	0.07451
1668.1	0.00138	0.05624	0.00906	0.07298
1666.17	0.00135	0.05549	0.00774	0.0716
1664.24	0.00133	0.0548	0.00641	0.07021
1662.31	0.0013	0.0542	0.00513	0.06886
1660.38	0.00128	0.05372	0.00395	0.06761
1658.46	0.00126	0.05335	0.00287	0.06645
1656.53	0.00125	0.05308	0.00192	0.06542
1654.6	0.00124	0.05292	0.00111	0.06456
1652.67	0.00123	0.05287	0.000445648	0.06385
1650.74	0.00122	0.05293	-5.75449e-05	0.06331
1648.81	0.00121	0.05309	-0.000381837	0.06299
1646.89	0.00121	0.05334	-0.000572995	0.0628
1644.96	0.00122	0.05366	-0.000726464	0.06261
1643.03	0.00123	0.05406	-0.000830491	0.06242
1641.1	0.00124	0.05456	-0.000820202	0.06234
1639.17	0.00126	0.05513	-0.000662929	0.0624
1637.24	0.00129	0.0558	-0.000342584	0.06264
1635.31	0.00132	0.05654	0.000143155	0.06306
1633.39	0.00135	0.05733	0.00073537	0.06359
1631.46	0.00138	0.05815	0.00137	0.06415
1629.53	0.00142	0.05903	0.00206	0.06472
1627.6	0.00147	0.05995	0.0028	0.06532
1625.67	0.00152	0.0609	0.00358	0.06593
1623.74	0.00157	0.06188	0.00443	0.06662
1621.82	0.00162	0.06289	0.00541	0.06746
1619.89	0.00167	0.06393	0.00648	0.0684
1617.96	0.00172	0.06497	0.00755	0.06932
1616.03	0.00178	0.06602	0.00862	0.07023
1614.1	0.00184	0.06709	0.00976	0.07121
1612.17	0.0019	0.06816	0.01092	0.07222
1610.24	0.00196	0.06923	0.01206	0.07319
1608.32	0.00202	0.07028	0.01317	0.0741
1606.39	0.00209	0.07131	0.01425	0.07497
1604.46	0.00215	0.07234	0.01545	0.07602
1602.53	0.00222	0.07336	0.01675	0.07726
1600.6	0.00229	0.07436	0.01807	0.07854
1598.67	0.00236	0.07533	0.01941	0.07989
1596.75	0.00242	0.07628	0.02075	0.08126
1594.82	0.00248	0.07719	0.02197	0.08249
1592.89	0.00255	0.07805	0.02301	0.0835
1590.96	0.0026	0.07885	0.02388	0.0843
1589.03	0.00266	0.07959	0.02471	0.08505
1587.1	0.00271	0.08029	0.02569	0.08607
1585.18	0.00276	0.08099	0.0267	0.0872
1583.25	0.00281	0.08165	0.02761	0.08822
1581.32	0.00286	0.08227	0.02842	0.08914
1579.39	0.00291	0.08285	0.02919	0.09006
1577.46	0.00296	0.08339	0.02993	0.09095
1575.53	0.003	0.08391	0.03059	0.09178
1573.6	0.00304	0.0844	0.03119	0.09255
1571.68	0.00308	0.08486	0.03174	0.09326
1569.75	0.00312	0.0853	0.03224	0.09393
1567.82	0.00316	0.08572	0.03277	0.09467
1565.89	0.00319	0.08613	0.03334	0.09548
1563.96	0.00322	0.08652	0.0339	0.09628
1562.03	0.00324	0.08688	0.03443	0.09706
1560.11	0.00325	0.08721	0.03492	0.09779
1558.18	0.00327	0.08751	0.03535	0.09844
1556.25	0.00329	0.08779	0.03568	0.09896
1554.32	0.00331	0.08808	0.03608	0.09957
1552.39	0.00333	0.08835	0.03657	0.1003
1550.46	0.00335	0.0886	0.03702	0.10099
1548.53	0.00336	0.08881	0.03741	0.10158
1546.61	0.00337	0.08898	0.03773	0.10208
1544.68	0.00337	0.08915	0.03803	0.10255
1542.75	0.00338	0.0893	0.03833	0.10303
1540.82	0.00338	0.08942	0.03858	0.10341
1538.89	0.00338	0.0895	0.03871	0.10363
1536.96	0.00338	0.08956	0.03877	0.10374
1535.04	0.00338	0.08959	0.03883	0.10383
1533.11	0.00337	0.08955	0.03888	0.10388
1531.18	0.00337	0.08944	0.03888	0.10382
1529.25	0.00337	0.08923	0.03883	0.10362
1527.32	0.00336	0.08893	0.03873	0.10334
1525.39	0.00335	0.08855	0.03857	0.10291
1523.47	0.00334	0.08807	0.03827	0.10224
1521.54	0.00332	0.08751	0.03785	0.10135
1519.61	0.0033	0.08689	0.03744	0.10045
1517.68	0.00327	0.08623	0.03704	0.09952
1515.75	0.00325	0.08553	0.03661	0.09846
1513.82	0.00324	0.08477	0.03613	0.09725
1511.89	0.00322	0.08397	0.03561	0.09595
1509.97	0.00319	0.08313	0.03512	0.09462
1508.04	0.00316	0.08224	0.03465	0.09326
1506.11	0.00313	0.0813	0.03408	0.09167
1504.18	0.0031	0.08031	0.03346	0.0899
1502.25	0.00307	0.07928	0.03287	0.08815
1500.32	0.00306	0.07818	0.03226	0.08635
1498.4	0.00304	0.077	0.03161	0.08444
1496.47	0.00302	0.07573	0.03094	0.08244
1494.54	0.003	0.07441	0.03033	0.08047
1492.61	0.00299	0.07307	0.02988	0.07869
1490.68	0.00299	0.07172	0.02952	0.07703
1488.75	0.003	0.07035	0.02906	0.0752
1486.82	0.003	0.06898	0.02853	0.07323
1484.9	0.003	0.06763	0.028	0.07122
1482.97	0.00302	0.06631	0.02753	0.06928
1481.04	0.00304	0.06506	0.02711	0.06741
1479.11	0.00307	0.06387	0.02673	0.06561
1477.18	0.0031	0.06275	0.02646	0.06396
1475.25	0.00314	0.06171	0.02632	0.0625
1473.33	0.00319	0.06076	0.02629	0.06124
1471.4	0.00323	0.0599	0.02635	0.06012
1469.47	0.00327	0.05911	0.02644	0.05909
1467.54	0.00331	0.0584	0.02654	0.05811
1465.61	0.00335	0.05776	0.02668	0.05724
1463.68	0.00342	0.05722	0.02688	0.05651
1461.76	0.00348	0.05677	0.02716	0.05597
1459.83	0.00355	0.05641	0.02755	0.05564
1457.9	0.00362	0.05614	0.02808	0.05557
1455.97	0.00368	0.05591	0.02857	0.05553
1454.04	0.00374	0.05574	0.02897	0.05544
1452.11	0.0038	0.05563	0.02934	0.05541
1450.18	0.00386	0.05559	0.02974	0.0555
1448.26	0.00392	0.05563	0.03016	0.0557
1446.33	0.00398	0.05569	0.03054	0.05592
1444.4	0.00405	0.0558	0.03088	0.05614
1442.47	0.0041	0.05598	0.03124	0.05647
1440.54	0.00415	0.05622	0.03168	0.05699
1438.61	0.0042	0.05649	0.03218	0.05763
1436.69	0.00425	0.05679	0.03261	0.05821
1434.76	0.0043	0.05715	0.03299	0.05875
1432.83	0.00434	0.05759	0.03337	0.05935
1430.9	0.00437	0.05808	0.03375	0.05999
1428.97	0.0044	0.0586	0.03408	0.06061
1427.04	0.00442	0.05912	0.03437	0.06121
1425.11	0.00443	0.05962	0.03466	0.06183
1423.19	0.00443	0.06008	0.03496	0.06246
1421.26	0.00445	0.06043	0.03518	0.06296
1419.33	0.00446	0.06068	0.03531	0.06331
1417.4	0.00446	0.06083	0.03538	0.06357
1415.47	0.00445	0.06088	0.03542	0.06376
1413.54	0.00444	0.06085	0.03543	0.06387
1411.62	0.00442	0.06078	0.03541	0.06391
1409.69	0.00442	0.0607	0.03544	0.06399
1407.76	0.00444	0.06063	0.03561	0.06427
1405.83	0.00444	0.06058	0.03583	0.06465
1403.9	0.00444	0.06052	0.03598	0.06491
1401.97	0.00444	0.06048	0.0361	0.0651
1400.05	0.00443	0.0605	0.03623	0.06529
1398.12	0.00444	0.06059	0.03641	0.06552
1396.19	0.00445	0.06076	0.03661	0.0658
1394.26	0.00446	0.06101	0.03682	0.06609
1392.33	0.00447	0.06134	0.03704	0.06637
1390.4	0.00448	0.06173	0.03726	0.06666
1388.47	0.00449	0.06219	0.0375	0.06697
1386.55	0.00451	0.06272	0.03779	0.06738
1384.62	0.00452	0.0633	0.03813	0.06787
1382.69	0.00454	0.06391	0.03848	0.06838
1380.76	0.00457	0.06455	0.03884	0.0689
1378.83	0.00459	0.0652	0.03917	0.0694
1376.9	0.0046	0.06585	0.03945	0.06984
1374.98	0.00461	0.06648	0.0397	0.07025
1373.05	0.00462	0.0671	0.03991	0.07063
1371.12	0.00464	0.06769	0.0401	0.07099
1369.19	0.00466	0.06827	0.0403	0.07134
1367.26	0.00469	0.06883	0.04046	0.07166
1365.33	0.0047	0.06935	0.04055	0.07188
1363.4	0.0047	0.06984	0.04058	0.07202
1361.48	0.0047	0.0703	0.04058	0.07212
1359.55	0.0047	0.07074	0.04055	0.07219
1357.62	0.00471	0.07117	0.04052	0.07225
1355.69	0.00472	0.07159	0.0405	0.07232
1353.76	0.00473	0.07202	0.04048	0.07238
1351.83	0.00473	0.07244	0.04045	0.07243
1349.91	0.00473	0.07288	0.04045	0.0725
1347.98	0.00474	0.07335	0.04052	0.07265
1346.05	0.00474	0.07386	0.04064	0.07285
1344.12	0.00473	0.07439	0.04077	0.07305
1342.19	0.00474	0.07492	0.04089	0.07322
1340.26	0.00475	0.07545	0.04102	0.07337
1338.34	0.00475	0.07596	0.04116	0.07354
1336.41	0.00475	0.07643	0.04131	0.0737
1334.48	0.00474	0.07686	0.04145	0.07381
1332.55	0.00474	0.07724	0.0416	0.07389
1330.62	0.00474	0.07759	0.04177	0.07397
1328.69	0.00476	0.07793	0.042	0.07409
1326.76	0.00478	0.07828	0.04228	0.07428
1324.84	0.00481	0.07864	0.04264	0.07455
1322.91	0.00484	0.07905	0.04305	0.07487
1320.98	0.00488	0.0795	0.04348	0.07521
1319.05	0.00491	0.07999	0.04395	0.07558
1317.12	0.00496	0.08053	0.04445	0.07602
1315.19	0.005	0.08112	0.04501	0.07654
1313.27	0.00505	0.08175	0.04563	0.07714
1311.34	0.00508	0.08242	0.04627	0.0778
1309.41	0.00511	0.08314	0.04689	0.07847
1307.48	0.00513	0.0839	0.04753	0.07917
1305.55	0.00517	0.08473	0.0482	0.07993
1303.62	0.00521	0.08562	0.0489	0.08077
1301.69	0.00526	0.08658	0.04963	0.08168
1299.77	0.00531	0.0876	0.05037	0.08264
1297.84	0.00536	0.08868	0.05113	0.08364
1295.91	0.0054	0.08982	0.05188	0.08469
1293.98	0.00545	0.091	0.05263	0.08578
1292.05	0.00549	0.09223	0.0534	0.08694
1290.12	0.00555	0.09349	0.05421	0.08819
1288.2	0.0056	0.09479	0.05502	0.0895
1286.27	0.00565	0.09609	0.05579	0.09078
1284.34	0.00569	0.0974	0.05651	0.09202
1282.41	0.00573	0.09871	0.05719	0.09324
1280.48	0.00577	0.10002	0.05783	0.09445
1278.55	0.00581	0.10132	0.05844	0.09563
1276.63	0.00585	0.10262	0.05902	0.09679
1274.7	0.00589	0.1039	0.05956	0.09793
1272.77	0.00591	0.10517	0.06006	0.09905
1270.84	0.00593	0.1064	0.06053	0.10017
1268.91	0.00594	0.10761	0.06097	0.10127
1266.98	0.00595	0.10879	0.06138	0.10235
1265.05	0.00597	0.10995	0.06176	0.1034
1263.13	0.00599	0.11108	0.06211	0.10441
1261.2	0.00601	0.11218	0.0624	0.10538
1259.27	0.00602	0.11323	0.06265	0.10629
1257.34	0.00602	0.11424	0.06286	0.10716
1255.41	0.00602	0.11524	0.06303	0.10798
1253.48	0.00601	0.11621	0.06316	0.10875
1251.56	0.00601	0.11715	0.06326	0.10947
1249.63	0.00601	0.11807	0.06334	0.11016
1247.7	0.00601	0.11895	0.06338	0.11079
1245.77	0.006	0.11981	0.0634	0.11137
1243.84	0.00599	0.12066	0.06341	0.1119
1241.91	0.00597	0.1215	0.06342	0.11238
1239.98	0.00596	0.12231	0.06342	0.11282
1238.06	0.00595	0.12309	0.06341	0.11321
1236.13	0.00595	0.12383	0.06337	0.11353
1234.2	0.00594	0.12451	0.0633	0.11376
1232.27	0.00592	0.12511	0.06319	0.11388
1230.34	0.00591	0.12562	0.06305	0.11391
1228.41	0.00589	0.12602	0.06287	0.11382
1226.49	0.00588	0.12633	0.06266	0.11363
1224.56	0.00587	0.12655	0.06243	0.11337
1222.63	0.00586	0.12668	0.06221	0.11305
1220.7	0.00584	0.12677	0.06201	0.11272
1218.77	0.00583	0.12684	0.06184	0.11238
1216.84	0.00582	0.12691	0.06171	0.11205
1214.92	0.00582	0.12701	0.06164	0.11174
1212.99	0.00582	0.12713	0.06162	0.11146
1211.06	0.00583	0.12727	0.06164	0.11123
1209.13	0.00584	0.12744	0.06171	0.11102
1207.2	0.00586	0.12761	0.06181	0.11084
1205.27	0.00588	0.12779	0.06196	0.11067
1203.34	0.0059	0.12798	0.06213	0.11053
1201.42	0.0059	0.12817	0.06233	0.1104
1199.49	0.0059	0.12836	0.06255	0.11029
1197.56	0.00591	0.12855	0.06278	0.1102
1195.63	0.00593	0.12874	0.06304	0.11014
1193.7	0.00595	0.12894	0.06333	0.11013
1191.77	0.00598	0.12915	0.06367	0.11017
1189.85	0.00602	0.12936	0.06402	0.11022
1187.92	0.00605	0.12957	0.06436	0.11029
1185.99	0.0061	0.12978	0.06467	0.11038
1184.06	0.00614	0.12995	0.06497	0.1105
1182.13	0.00617	0.13006	0.06525	0.11063
1180.2	0.00619	0.13014	0.06551	0.11076
1178.28	0.00621	0.13017	0.06573	0.1109
1176.35	0.00625	0.13017	0.06593	0.11103
1174.42	0.00627	0.13013	0.0661	0.11117
1172.49	0.00629	0.13004	0.06624	0.11132
1170.56	0.0063	0.12989	0.06634	0.11147
1168.63	0.00632	0.1297	0.06639	0.11161
1166.7	0.00638	0.12948	0.06644	0.11176
1164.78	0.00644	0.12924	0.06649	0.11194
1162.85	0.00649	0.12895	0.0665	0.11212
1160.92	0.00653	0.12862	0.06646	0.1123
1158.99	0.00659	0.12828	0.06639	0.11246
1157.06	0.00665	0.12796	0.0663	0.11264
1155.13	0.00671	0.12762	0.06619	0.11285
1153.21	0.00675	0.12726	0.06606	0.11306
1151.28	0.00677	0.12691	0.06596	0.11328
1149.35	0.00681	0.12662	0.06588	0.1135
1147.42	0.00687	0.12637	0.0658	0.11371
1145.49	0.00694	0.12613	0.06571	0.1139
1143.56	0.007	0.12587	0.06557	0.11405
1141.63	0.00705	0.12555	0.06538	0.11413
1139.71	0.00707	0.12512	0.06512	0.11409
1137.78	0.0071	0.12453	0.06481	0.11391
1135.85	0.00715	0.12374	0.06445	0.1136
1133.92	0.00722	0.12274	0.06404	0.11317
1131.99	0.00729	0.12152	0.06361	0.11264
1130.06	0.00735	0.12009	0.06317	0.11201
1128.14	0.00742	0.11849	0.06272	0.11131
1126.21	0.0075	0.11676	0.06226	0.11055
1124.28	0.00757	0.11494	0.06182	0.10974
1122.35	0.00762	0.11304	0.0614	0.10889
1120.42	0.00765	0.11111	0.06101	0.10803
1118.49	0.00768	0.10923	0.06068	0.10721
1116.57	0.0077	0.10746	0.06041	0.10645
1114.64	0.00773	0.10586	0.06023	0.10577
1112.71	0.00776	0.10445	0.06015	0.10521
1110.78	0.0078	0.10329	0.06018	0.10479
1108.85	0.00783	0.10243	0.06033	0.10452
1106.92	0.00785	0.10189	0.06059	0.10443
1104.99	0.00788	0.10165	0.06096	0.10452
1103.07	0.00794	0.10165	0.06142	0.10473
1101.14	0.00802	0.10182	0.06191	0.10498
1099.21	0.00809	0.10204	0.06237	0.10519
1097.28	0.00816	0.10221	0.06275	0.10526
1095.35	0.00821	0.10222	0.06303	0.10516
1093.42	0.00827	0.10201	0.06321	0.10488
1091.5	0.00833	0.10151	0.06328	0.10442
1089.57	0.00836	0.10062	0.06323	0.10378
1087.64	0.00836	0.09933	0.06305	0.10292
1085.71	0.00834	0.09769	0.06273	0.10183
1083.78	0.00831	0.09578	0.06229	0.10052
1081.85	0.00828	0.09365	0.06178	0.09907
1079.92	0.00823	0.09139	0.06124	0.09757
1078	0.00816	0.08911	0.06069	0.09609
1076.07	0.0081	0.08689	0.06017	0.0947
1074.14	0.00807	0.08483	0.05972	0.09343
1072.21	0.00807	0.083	0.05937	0.09234
1070.28	0.00808	0.08143	0.05913	0.09146
1068.35	0.00805	0.08013	0.05897	0.09078
1066.43	0.00801	0.07914	0.0589	0.09029
1064.5	0.00798	0.07852	0.05894	0.09003
1062.57	0.00795	0.07829	0.05911	0.09001
1060.64	0.00791	0.07841	0.05938	0.09024
1058.71	0.00786	0.07886	0.05976	0.09069
1056.78	0.00785	0.07964	0.06024	0.09133
1054.86	0.00788	0.08076	0.06081	0.09214
1052.93	0.00791	0.08214	0.06142	0.09307
1051	0.00791	0.08368	0.06203	0.09408
1049.07	0.00788	0.08533	0.06263	0.09517
1047.14	0.00783	0.08707	0.06323	0.09633
1045.21	0.00777	0.08887	0.06383	0.09753
1043.28	0.00773	0.09072	0.06448	0.09878
1041.36	0.00773	0.09264	0.06519	0.1001
1039.43	0.00776	0.09465	0.06597	0.10154
1037.5	0.00779	0.09678	0.06684	0.10309
1035.57	0.00779	0.09907	0.06778	0.10473
1033.64	0.00777	0.10152	0.06876	0.10646
1031.71	0.00773	0.10419	0.06977	0.10832
1029.79	0.00768	0.10709	0.0708	0.11029
1027.86	0.00762	0.11017	0.07184	0.11238
1025.93	0.00757	0.11339	0.07294	0.11463
1024	0.00754	0.11681	0.07408	0.11704
1022.07	0.00754	0.12044	0.07526	0.1196
1020.14	0.00756	0.12424	0.07647	0.12229
1018.21	0.00758	0.12815	0.07768	0.12505
1016.29	0.00759	0.132	0.07883	0.12776
1014.36	0.00753	0.13566	0.07988	0.13037
1012.43	0.00745	0.13909	0.08082	0.13289
1010.5	0.00741	0.14222	0.08164	0.13526
1008.57	0.00743	0.14495	0.08224	0.13734
1006.64	0.0075	0.14714	0.08259	0.13904
1004.72	0.00754	0.14867	0.08263	0.14027
1002.79	0.00753	0.14949	0.08238	0.14104
1000.86	0.00749	0.14959	0.08189	0.14147
998.93	0.00748	0.14905	0.08126	0.14163
997.002	0.00747	0.14788	0.08047	0.14151
995.073	0.0074	0.14617	0.07944	0.14108
993.145	0.00731	0.14407	0.07825	0.1404
991.217	0.00725	0.1417	0.07701	0.13949
989.288	0.00721	0.13914	0.07577	0.13845
987.36	0.00716	0.1365	0.07454	0.13739
985.431	0.0071	0.13386	0.0733	0.13639
983.503	0.00701	0.13124	0.07206	0.13546
981.574	0.00692	0.12864	0.07086	0.13459
979.646	0.00684	0.12612	0.06975	0.13378
977.718	0.00677	0.12371	0.06873	0.13303
975.789	0.00674	0.12146	0.06776	0.13234
973.861	0.00675	0.11935	0.06682	0.13173
971.932	0.00673	0.11732	0.06591	0.13111
970.004	0.00667	0.11532	0.0651	0.13048
968.075	0.00662	0.1134	0.06438	0.12989
966.147	0.00661	0.11159	0.0637	0.12945
964.218	0.00667	0.10997	0.06306	0.12912
962.29	0.00679	0.10853	0.06242	0.12889
960.362	0.00692	0.10719	0.06179	0.1287
958.433	0.00701	0.10587	0.06121	0.12851
956.505	0.00704	0.10455	0.06069	0.12824
954.576	0.00697	0.10319	0.0601	0.12783
952.648	0.00678	0.10175	0.05931	0.12728
950.719	0.00656	0.10022	0.05841	0.12663
948.791	0.00644	0.09872	0.05757	0.12605
946.863	0.00647	0.09733	0.05681	0.12559
944.934	0.00655	0.09601	0.05603	0.12514
943.006	0.00655	0.09467	0.0552	0.12462
941.077	0.00654	0.09332	0.05443	0.12408
939.149	0.00658	0.09201	0.0537	0.12359
937.22	0.00665	0.09074	0.053	0.12312
935.292	0.00674	0.08944	0.05227	0.12263
933.364	0.00684	0.08803	0.05152	0.12214
931.435	0.0069	0.08648	0.05075	0.1217
929.507	0.00695	0.08486	0.04995	0.12127
927.578	0.00698	0.08319	0.04911	0.1208
925.65	0.00691	0.08136	0.04823	0.12025
923.721	0.00673	0.07933	0.04728	0.11962
921.793	0.00655	0.07717	0.04624	0.11891
919.864	0.00637	0.07495	0.04515	0.11812
917.936	0.00618	0.07277	0.04411	0.11731
916.008	0.00602	0.07076	0.04314	0.11664
914.079	0.00596	0.06889	0.04225	0.11607
912.151	0.00594	0.06698	0.04139	0.11547
910.222	0.00587	0.06497	0.0405	0.11472
908.294	0.00573	0.063	0.03958	0.11394
906.365	0.00564	0.06121	0.03871	0.11333
904.437	0.00562	0.05962	0.03794	0.11292
902.509	0.00564	0.05818	0.03723	0.11255
900.58	0.00567	0.05683	0.03658	0.11218
898.652	0.00568	0.05558	0.03604	0.1119
896.723	0.00568	0.05451	0.03564	0.11174
894.795	0.00567	0.05365	0.03534	0.11168
892.866	0.0057	0.05307	0.03508	0.11178
890.938	0.00571	0.0527	0.03481	0.11198
889.009	0.0057	0.05245	0.03461	0.11219
887.081	0.00572	0.05232	0.03458	0.11245
885.153	0.00583	0.05245	0.03478	0.11286
883.224	0.006	0.05295	0.03517	0.11341
881.296	0.00619	0.0538	0.03572	0.11405
879.367	0.00639	0.0549	0.03636	0.11474
877.439	0.00656	0.05618	0.03707	0.11542
875.51	0.00668	0.05755	0.03788	0.11605
873.582	0.00679	0.05902	0.03868	0.11669
871.654	0.00695	0.06063	0.03937	0.11747
869.725	0.00715	0.06239	0.04005	0.11835
867.797	0.00733	0.06419	0.0408	0.11916
865.868	0.0074	0.06582	0.04157	0.11986
863.94	0.00736	0.06714	0.04225	0.12043
862.011	0.00728	0.06817	0.04281	0.12074
860.083	0.00717	0.06904	0.04317	0.12081
858.154	0.00706	0.06981	0.04333	0.12082
856.226	0.00702	0.07054	0.04346	0.12097
854.298	0.00711	0.07128	0.0437	0.12127
852.369	0.00729	0.07205	0.04402	0.12167
850.441	0.00747	0.07274	0.04435	0.12202
848.512	0.00754	0.07335	0.04472	0.12221
846.584	0.00751	0.07385	0.04486	0.12231
844.655	0.00747	0.07411	0.04498	0.12241
842.727	0.00741	0.07429	0.04507	0.12248
840.799	0.00733	0.0744	0.04513	0.12252
838.87	0.00725	0.07443	0.04516	0.12253
836.942	0.00714	0.07439	0.04517	0.1225
835.013	0.00702	0.07426	0.04515	0.12244
833.085	0.00689	0.07407	0.0451	0.12235
831.156	0.00674	0.07379	0.04503	0.12222
829.228	0.00658	0.07345	0.04492	0.12207
827.299	0.0064	0.07302	0.04479	0.12188
825.371	0.0062	0.07252	0.04464	0.12166
823.443	0.00599	0.07194	0.04445	0.1214
821.514	0.00577	0.07129	0.04424	0.12112
819.586	0.00553	0.07056	0.04399	0.1208
817.657	0.00528	0.06976	0.04373	0.12045
815.729	0.00501	0.06887	0.04343	0.12007
813.8	0.00473	0.06792	0.04311	0.11965
811.872	0.00443	0.06688	0.04276	0.11921
809.944	0.00411	0.06578	0.04238	0.11873
808.015	0.00379	0.06459	0.04197	0.11821
806.087	0.00344	0.06333	0.04154	0.11767
804.158	0.00308	0.06199	0.04108	0.11709
802.23	0.00271	0.06058	0.04059	0.11648
800.301	0.00232	0.05909	0.04007	0.11584
798.373	--	0.05753	--	0.11517

## Sheet: Fig. 3d
Fig. 3d
COO- accumulation
Irradiation time (min)	Normalized abs. EOR	Normalized abs. EOR and AOR
0	0	0
5	0.65	0.21
10	0.83	0.14
15	0.81	0.22
20	1	0.1
25	0.98	0.23
30	0.95	0.09

## Sheet: Fig. 3e
Fig. 3e
NO3- accumulation
Irradiation time (min)	Normalized abs. AOR	Normalized abs. EOR and AOR
0	0	0
5	0.26	0.05
10	0.48	0.1
15	0.69	0.06
20	0.99	0.14
25	1	0.1
30	0.95	0.1

## Sheet: Fig. 3f
Fig. 3f
C=O accumulation
Irradiation time (min)	Normalized abs. EOR	Normalized abs. EOR and AOR
0	0	0
5	0.12	0.45
10	0.22	0.57
15	0.23	0.88
20	0.25	1
25	0.26	0.95
30	0.25	0.97

## Sheet: Fig. 3g
Fig. 3f
NH2 accumulation
Irradiation time (min)	Normalized abs. AOR	Normalized abs. EOR and AOR
0	0	0
5	0.12	0.77
10	0.18	0.82
15	0.25	0.88
20	0.33	1
25	0.36	0.65
30	0.35	0.51
