# Supplementary material for: Photocatalytic C-N coupling from stable and transient intermediates for gram-scale acetamide synthesis
Source: Nat Commun. 2025 Apr 15;16:3590. doi: 10.1038/s41467-025-58840-0 (PMC12000377; doi:10.1038/s41467-025-58840-0)
Supplement: Supplementary file 3 — Source Data [file 41467_2025_58840_MOESM3_ESM.zip › Source data-Fig. 4.xlsx]

## Sheet: Fig. 4a
Fig. 4a
O2 proportion dependent CH3CONH2 yield
O2 proportion (in Ar), %	CH3CONH2 yield (μmol h-1)	CH3CONH2 yield (μmol h-1)	Mean value	Standard error
0	6.5	12.358	9.429	4.14223
25	67.96	68.4	68.18	0.31113
50	141.674	134.12	137.897	5.34148
75	204.34	215.202	209.771	7.68059
100	69.92	67.72	68.82	1.55563
	--	--	--	--

## Sheet: Fig. 4b
Fig. 4b
In-situ EPR measurement under 0% of O2 proportion
Magnetic field (G)	Intensity (a. u.) DMPO-CD3●CDOD	Magnetic field (G)	Intensity (a. u.) TEMPO
3350	0	3400	0
3350.29326	-0.02455	3400.2	-0.02977
3350.58651	0.01207	3400.39	-0.05763
3350.87977	0.03468	3400.59	-0.05849
3351.17302	0.05919	3400.78	-0.01948
3351.47	0.09216	3400.98	-0.00756
3351.76	0.06698	3401.17	-0.02317
3352.05	-0.05111	3401.37	-0.00998
3352.35	-0.17326	3401.56	0.02123
3352.64	-0.24173	3401.76	0.0447
3352.93	-0.21983	3401.96	0.0507
3353.23	-0.13936	3402.15	0.06225
3353.52	-0.07056	3402.35	0.06452
3353.81	0.01334	3402.54	0.04236
3354.11	0.10651	3402.74	0.05104
3354.4	0.205	3402.93	0.10476
3354.69	0.25403	3403.13	0.14525
3354.99	0.20064	3403.32	0.1232
3355.28	0.05919	3403.52	0.09552
3355.57	-0.0171	3403.71	0.0469
3355.87	0.01282	3403.91	-0.01907
3356.16	0.06251	3404.11	-0.07112
3356.45	0.03863	3404.3	-0.11444
3356.74	-0.02615	3404.5	-0.15467
3357.04	-0.07052	3404.69	-0.18414
3357.33	-0.10416	3404.89	-0.16727
3357.62	-0.10036	3405.08	-0.1109
3357.92	-0.08486	3405.28	-0.06195
3358.21	-0.08609	3405.47	0.00466
3358.5	-0.0878	3405.67	0.04597
3358.8	-0.16037	3405.87	0.05014
3359.09	-0.28152	3406.06	0.04202
3359.38	-0.35323	3406.26	0.00853
3359.68	-0.33516	3406.45	-0.0247
3359.97	-0.28905	3406.65	-0.02377
3360.26	-0.1812	3406.84	-0.000149
3360.56	-0.08639	3407.04	0.00928
3360.85	-0.109	3407.23	-0.00428
3361.14	-0.19811	3407.43	-0.00805
3361.44	-0.28379	3407.62	0.01315
3361.73	-0.31058	3407.82	0.05677
3362.02	-0.34504	3408.02	0.09351
3362.32	-0.39902	3408.21	0.09116
3362.61	-0.39686	3408.41	0.09488
3362.9	-0.36284	3408.6	0.12569
3363.2	-0.33222	3408.8	0.14298
3363.49	-0.2737	3408.99	0.13862
3363.78	-0.19353	3409.19	0.13005
3364.08	-0.109	3409.38	0.10658
3364.37	-0.03807	3409.58	0.07808
3364.66	-0.02708	3409.78	0.05588
3364.96	-0.06944	3409.97	0.04973
3365.25	-0.09842	3410.17	0.01732
3365.54	-0.09771	3410.36	-0.02977
3365.84	-0.03964	3410.56	-0.07227
3366.13	0.05726	3410.75	-0.10401
3366.42	0.0526	3410.95	-0.15229
3366.72	0.02041	3411.14	-0.16559
3367.01	0.02421	3411.34	-0.10897
3367.3	-0.0051	3411.53	-0.000112
3367.6	-0.07775	3411.73	0.10535
3367.89	-0.15307	3411.93	0.13754
3368.18	-0.20061	3412.12	0.10289
3368.48	-0.19539	3412.32	0.09365
3368.77	-0.16518	3412.51	0.09991
3369.06	-0.12893	3412.71	0.1134
3369.35	-0.08602	3412.9	0.11165
3369.65	-0.07831	3413.1	0.07849
3369.94	-0.11638	3413.29	0.02679
3370.23	-0.13351	3413.49	-0.03841
3370.53	-0.08389	3413.69	-0.10267
3370.82	-0.02723	3413.88	-0.12349
3371.11	-0.02325	3414.08	-0.13162
3371.41	-0.02746	3414.27	-0.15587
3371.7	-0.03912	3414.47	-0.14409
3371.99	-0.05201	3414.66	-0.08434
3372.29	-0.08319	3414.86	-0.00428
3372.58	-0.09831	3415.05	0.02291
3372.87	-0.06039	3415.25	0.00481
3373.17	-0.04087	3415.44	0.00548
3373.46	-0.05055	3415.64	0.06668
3373.75	-0.10103	3415.84	0.10226
3374.05	-0.12729	3416.03	0.07454
3374.34	-0.11925	3416.23	0.04165
3374.63	-0.11619	3416.42	0.025
3374.93	-0.10219	3416.62	0.01833
3375.22	-0.04765	3416.81	-0.02738
3375.51	-0.01796	3417.01	-0.06743
3375.81	-0.01453	3417.2	-0.0599
3376.1	0.01278	3417.4	-0.08334
3376.39	0.02641	3417.6	-0.12916
3376.69	0.01684	3417.79	-0.11779
3376.98	-0.00827	3417.99	-0.07533
3377.27	-0.07823	3418.18	-0.04318
3377.57	-0.14771	3418.38	0.00909
3377.86	-0.10949	3418.57	0.04452
3378.15	-0.00455	3418.77	0.0637
3378.45	0.07186	3418.96	0.08237
3378.74	0.13713	3419.16	0.13951
3379.03	0.1543	3419.35	0.18675
3379.33	0.06706	3419.55	0.21018
3379.62	-0.06948	3419.75	0.21722
3379.91	-0.17379	3419.94	0.20251
3380.21	-0.16853	3420.14	0.2078
3380.5	-0.0659	3420.33	0.2002
3380.79	-0.00224	3420.53	0.13977
3381.09	-0.01278	3420.72	0.06445
3381.38	-0.05353	3420.92	0.00965
3381.67	-0.08024	3421.11	-0.02105
3381.96	-0.07469	3421.31	-0.01818
3382.26	-0.06523	3421.51	0.02664
3382.55	-0.0757	3421.7	0.0659
3382.84	-0.06173	3421.9	0.08579
3383.14	-0.000782	3422.09	0.10133
3383.43	0.01814	3422.29	0.05681
3383.72	0.03383	3422.48	-0.0504
3384.02	0.07622	3422.68	-0.09984
3384.31	0.11526	3422.87	-0.05279
3384.6	0.10274	3423.07	0.02027
3384.9	0.04672	3423.26	0.06933
3385.19	0.03967	3423.46	0.09205
3385.48	0.06247	3423.66	0.10852
3385.78	0.03319	3423.85	0.11612
3386.07	-0.09034	3424.05	0.12275
3386.36	-0.26278	3424.24	0.13135
3386.66	-0.34973	3424.44	0.15471
3386.95	-0.32879	3424.63	0.20001
3387.24	-0.26699	3424.83	0.23596
3387.54	-0.26066	3425.02	0.23387
3387.83	-0.21234	3425.22	0.21029
3388.12	-0.06575	3425.42	0.21346
3388.42	0.09168	3425.61	0.21335
3388.71	0.20426	3425.81	0.18798
3389	0.21216	3426	0.12774
3389.3	0.0909	3426.2	0.09008
3389.59	-0.0453	3426.39	0.10576
3389.88	-0.1217	3426.59	0.14853
3390.18	-0.12595	3426.78	0.18437
3390.47	-0.10006	3426.98	0.22866
3390.76	-0.11154	3427.17	0.26148
3391.06	-0.14666	3427.37	0.28096
3391.35	-0.17028	3427.57	0.19774
3391.64	-0.17509	3427.76	0.05972
3391.94	-0.15132	3427.96	-0.03565
3392.23	-0.12759	3428.15	-0.04921
3392.52	-0.14819	3428.35	-0.04876
3392.82	-0.20258	3428.54	-0.02384
3393.11	-0.18463	3428.74	0.01427
3393.4	-0.10002	3428.93	0.02671
3393.7	-0.0022	3429.13	0.02381
3393.99	0.06735	3429.33	0.02705
3394.28	0.13057	3429.52	0.08721
3394.57	0.15762	3429.72	0.13825
3394.87	0.11474	3429.91	0.11742
3395.16	-0.02947	3430.11	0.06564
3395.45	-0.14022	3430.3	0.0459
3395.75	-0.18217	3430.5	0.05297
3396.04	-0.20694	3430.69	0.09164
3396.33	-0.18515	3430.89	0.15959
3396.63	-0.16809	3431.09	0.18027
3396.92	-0.23715	3431.28	0.15665
3397.21	-0.30704	3431.48	0.11809
3397.51	-0.2297	3431.67	0.09779
3397.8	-0.04318	3431.87	0.09023
3398.09	0.08024	3432.06	0.13173
3398.39	0.08784	3432.26	0.17043
3398.68	0.03904	3432.45	0.15292
3398.97	0.03267	3432.65	0.11697
3399.27	0.08304	3432.84	0.10349
3399.56	0.10464	3433.04	0.13545
3399.85	0.03979	3433.24	0.16645
3400.15	-0.04448	3433.43	0.18783
3400.44	-0.10416	3433.63	0.1663
3400.73	-0.11321	3433.82	0.08598
3401.03	-0.07778	3434.02	-0.01457
3401.32	-0.04385	3434.21	-0.07562
3401.61	-0.00492	3434.41	-0.12167
3401.91	0.05484	3434.6	-0.14748
3402.2	0.13087	3434.8	-0.10945
3402.49	0.18965	3435	-0.09209
3402.79	0.20329	3435.19	-0.06992
3403.08	0.19059	3435.39	-0.01017
3403.37	0.13486	3435.58	0.02258
3403.67	0.06746	3435.78	0.02794
3403.96	0.04876	3435.97	0.0656
3404.25	0.03766	3436.17	0.07689
3404.55	0.02801	3436.36	0.07574
3404.84	0.01881	3436.56	0.0678
3405.13	0.03684	3436.75	0.06367
3405.43	0.16239	3436.95	0.09377
3405.72	0.29597	3437.15	0.1372
3406.01	0.33628	3437.34	0.18653
3406.3	0.30495	3437.54	0.19964
3406.6	0.23235	3437.73	0.19934
3406.89	0.1869	3437.93	0.23011
3407.18	0.15032	3438.12	0.30391
3407.48	0.12916	3438.32	0.333
3407.77	0.14834	3438.51	0.24937
3408.06	0.17393	3438.71	0.16086
3408.36	0.18828	3438.91	0.1578
3408.65	0.15426	3439.1	0.18243
3408.94	0.0821	3439.3	0.18854
3409.24	0.00455	3439.49	0.16701
3409.53	-0.05599	3439.69	0.11411
3409.82	-0.06121	3439.88	0.04597
3410.12	-0.02887	3440.08	-0.02366
3410.41	-0.0282	3440.27	-0.07961
3410.7	-0.0399	3440.47	-0.07574
3411	-0.05361	3440.66	-0.01878
3411.29	-0.0767	3440.86	0.03323
3411.58	-0.03159	3441.06	0.09652
3411.88	0.03647	3441.25	0.18351
3412.17	0.05517	3441.45	0.22814
3412.46	-0.00235	3441.64	0.22676
3412.76	-0.07093	3441.84	0.2306
3413.05	-0.07536	3442.03	0.26126
3413.34	-0.02064	3442.23	0.30056
3413.64	0.06493	3442.42	0.29121
3413.93	0.10241	3442.62	0.2325
3414.22	0.09958	3442.82	0.20031
3414.52	0.12282	3443.01	0.19856
3414.81	0.14402	3443.21	0.21257
3415.1	0.0754	3443.4	0.18202
3415.4	-0.03718	3443.6	0.12137
3415.69	-0.11742	3443.79	0.0881
3415.98	-0.06102	3443.99	0.09533
3416.28	0.08434	3444.18	0.15199
3416.57	0.13571	3444.38	0.21663
3416.86	0.10744	3444.57	0.27649
3417.16	0.05644	3444.77	0.31475
3417.45	-0.02515	3444.97	0.32291
3417.74	-0.11761	3445.16	0.27061
3418.04	-0.18776	3445.36	0.17952
3418.33	-0.23764	3445.55	0.14931
3418.62	-0.29955	3445.75	0.15922
3418.91	-0.2943	3445.94	0.1809
3419.21	-0.24464	3446.14	0.21372
3419.5	-0.15102	3446.33	0.22069
3419.79	0.00302	3446.53	0.18105
3420.09	0.12394	3446.73	0.11232
3420.38	0.14823	3446.92	0.06627
3420.67	0.1327	3447.12	0.0399
3420.97	0.05417	3447.31	0.05379
3421.26	-0.08345	3447.51	0.10014
3421.55	-0.2094	3447.7	0.10882
3421.85	-0.25503	3447.9	0.05949
3422.14	-0.22232	3448.09	0.0032
3422.43	-0.1492	3448.29	-0.01799
3422.73	-0.11072	3448.48	0.01878
3423.02	-0.08304	3448.68	0.05327
3423.31	-0.08449	3448.88	0.06214
3423.61	-0.15221	3449.07	0.09153
3423.9	-0.14983	3449.27	0.13307
3424.19	-0.12111	3449.46	0.16671
3424.49	-0.1901	3449.66	0.17293
3424.78	-0.25876	3449.85	0.13933
3425.07	-0.28737	3450.05	0.06955
3425.37	-0.3149	3450.24	0.02235
3425.66	-0.34418	3450.44	0.01993
3425.95	-0.25101	3450.64	0.02142
3426.25	-0.1033	3450.83	0.01691
3426.54	-0.04333	3451.03	-0.00507
3426.83	-0.02913	3451.22	-0.00909
3427.13	-0.0605	3451.42	0.0158
3427.42	-0.11899	3451.61	0.05979
3427.71	-0.15106	3451.81	0.10334
3428.01	-0.12852	3452	0.13214
3428.3	-0.08773	3452.2	0.14756
3428.59	-0.11489	3452.39	0.12066
3428.89	-0.16138	3452.59	0.10487
3429.18	-0.16414	3452.79	0.16712
3429.47	-0.12584	3452.98	0.24889
3429.77	-0.05677	3453.18	0.29489
3430.06	0.00939	3453.37	0.26126
3430.35	0.0713	3453.57	0.17487
3430.65	0.07179	3453.76	0.1115
3430.94	-0.02686	3453.96	0.10803
3431.23	-0.10833	3454.15	0.16194
3431.52	-0.10978	3454.35	0.19405
3431.82	-0.02265	3454.55	0.16388
3432.11	0.09444	3454.74	0.10416
3432.4	0.16183	3454.94	0.0643
3432.7	0.13258	3455.13	0.05733
3432.99	0.10669	3455.33	0.05253
3433.28	0.14011	3455.52	0.04057
3433.58	0.18202	3455.72	0.04187
3433.87	0.16544	3455.91	0.07354
3434.16	0.12081	3456.11	0.10934
3434.46	0.11988	3456.3	0.12882
3434.75	0.1993	3456.5	0.13284
3435.04	0.28104	3456.7	0.14771
3435.34	0.33539	3456.89	0.12089
3435.63	0.35759	3457.09	0.06847
3435.92	0.33014	3457.28	0.02686
3436.22	0.31125	3457.48	-0.03804
3436.51	0.29739	3457.67	-0.10941
3436.8	0.26964	3457.87	-0.10073
3437.1	0.26632	3458.06	-0.04794
3437.39	0.30469	3458.26	-0.0057
3437.68	0.30283	3458.46	0.01088
3437.98	0.30804	3458.65	-0.03491
3438.27	0.36079	3458.85	-0.09667
3438.56	0.34619	3459.04	-0.11828
3438.86	0.23324	3459.24	-0.08147
3439.15	0.15404	3459.43	-0.02023
3439.44	0.17513	3459.63	0.00194
3439.74	0.2636	3459.82	-0.01028
3440.03	0.35804	3460.02	-0.01058
3440.32	0.34738	3460.22	-0.01997
3440.62	0.28107	3460.41	-0.00276
3440.91	0.20616	3460.61	0.06754
3441.2	0.15978	3460.8	0.17095
3441.5	0.19032	3461	0.2363
3441.79	0.17602	3461.19	0.22162
3442.08	0.05066	3461.39	0.19468
3442.38	-0.0672	3461.58	0.16555
3442.67	-0.12521	3461.78	0.12536
3442.96	-0.14957	3461.97	0.10565
3443.26	-0.12029	3462.17	0.08702
3443.55	-0.08929	3462.37	0.09161
3443.84	-0.09801	3462.56	0.09891
3444.13	-0.03636	3462.76	0.11355
3444.43	0.08389	3462.95	0.14711
3444.72	0.13858	3463.15	0.18682
3445.01	0.16544	3463.34	0.18537
3445.31	0.14085	3463.54	0.15743
3445.6	0.05376	3463.73	0.10043
3445.89	0.03882	3463.93	0.0855
3446.19	0.13463	3464.13	0.10867
3446.48	0.20102	3464.32	0.12614
3446.77	0.18716	3464.52	0.12428
3447.07	0.13992	3464.71	0.10427
3447.36	0.1283	3464.91	0.09287
3447.65	0.06832	3465.1	0.05983
3447.95	-0.04843	3465.3	0.00197
3448.24	-0.11533	3465.49	-0.03755
3448.53	-0.16097	3465.69	-0.02477
3448.83	-0.16794	3465.88	0.03986
3449.12	-0.12841	3466.08	0.10293
3449.41	-0.0814	3466.28	0.1584
3449.71	-0.02313	3466.47	0.18165
3450	0.01445	3466.67	0.14726
3450.29	0.04195	3466.86	0.06717
3450.59	0.17058	3467.06	-0.01017
3450.88	0.32745	3467.25	-0.03107
3451.17	0.38132	3467.45	-0.00138
3451.47	0.35498	3467.64	0.01259
3451.76	0.26718	3467.84	0.02898
3452.05	0.15821	3468.04	0.05849
3452.35	0.11317	3468.23	0.10978
3452.64	0.10341	3468.43	0.1809
3452.93	0.06981	3468.62	0.24825
3453.23	0.03237	3468.82	0.27828
3453.52	-0.0285	3469.01	0.29068
3453.81	-0.03446	3469.21	0.24188
3454.11	0.0206	3469.4	0.14793
3454.4	0.07704	3469.6	0.07119
3454.69	0.13229	3469.79	0.06314
3454.99	0.14521	3469.99	0.11403
3455.28	0.2021	3470.19	0.13795
3455.57	0.31322	3470.38	0.07801
3455.87	0.33803	3470.58	0.04128
3456.16	0.30942	3470.77	0.0634
3456.45	0.29806	3470.97	0.06098
3456.74	0.26453	3471.16	-0.000186
3457.04	0.23488	3471.36	-0.08803
3457.33	0.24896	3471.55	-0.14339
3457.62	0.25645	3471.75	-0.11087
3457.92	0.26252	3471.95	-0.05767
3458.21	0.25619	3472.14	-0.03565
3458.5	0.22341	3472.34	-0.02492
3458.8	0.1831	3472.53	-0.00265
3459.09	0.13001	3472.73	0.04113
3459.38	0.05778	3472.92	0.07361
3459.68	0.0304	3473.12	0.11977
3459.97	0.05897	3473.31	0.18492
3460.26	0.0738	3473.51	0.21923
3460.56	0.08892	3473.7	0.18634
3460.85	0.11526	3473.9	0.1201
3461.14	0.11224	3474.1	0.0887
3461.44	0.13053	3474.29	0.0846
3461.73	0.10829	3474.49	0.0887
3462.02	0.07551	3474.68	0.09317
3462.32	0.12968	3474.88	0.10699
3462.61	0.19588	3475.07	0.16194
3462.9	0.18246	3475.27	0.23264
3463.2	0.09213	3475.46	0.22553
3463.49	-0.00969	3475.66	0.15937
3463.78	-0.07078	3475.86	0.14804
3464.08	-0.12029	3476.05	0.15888
3464.37	-0.1711	3476.25	0.13977
3464.66	-0.22009	3476.44	0.09868
3464.96	-0.22389	3476.64	0.08829
3465.25	-0.13404	3476.83	0.12711
3465.54	-0.00939	3477.03	0.16011
3465.84	0.07495	3477.22	0.1869
3466.13	0.10308	3477.42	0.22549
3466.42	0.0672	3477.61	0.26055
3466.72	-0.00522	3477.81	0.27604
3467.01	-0.08788	3478.01	0.31047
3467.3	-0.14212	3478.2	0.3453
3467.6	-0.12867	3478.4	0.34478
3467.89	-0.08579	3478.59	0.29594
3468.18	-0.01796	3478.79	0.20769
3468.48	0.06881	3478.98	0.1622
3468.77	0.12141	3479.18	0.19815
3469.06	0.1606	3479.37	0.24755
3469.35	0.22236	3479.57	0.27619
3469.65	0.282	3479.77	0.29035
3469.94	0.30115	3479.96	0.26766
3470.23	0.26971	3480.16	0.20567
3470.53	0.1416	3480.35	0.17054
3470.82	0.01442	3480.55	0.13813
3471.11	0.01214	3480.74	0.11645
3471.41	0.08404	3480.94	0.12115
3471.7	0.15054	3481.13	0.10792
3471.99	0.15456	3481.33	0.07123
3472.29	0.15173	3481.52	0.0716
3472.58	0.09704	3481.72	0.10781
3472.87	0.00715	3481.92	0.15017
3473.17	-0.02313	3482.11	0.14514
3473.46	-0.04079	3482.31	0.11981
3473.75	-0.07428	3482.5	0.10502
3474.05	-0.11213	3482.7	0.10796
3474.34	-0.16458	3482.89	0.09716
3474.63	-0.22657	3483.09	0.08594
3474.93	-0.18779	3483.28	0.10621
3475.22	-0.08442	3483.48	0.16429
3475.51	-0.03748	3483.68	0.21067
3475.81	-0.12647	3483.87	0.19319
3476.1	-0.33625	3484.07	0.1321
3476.39	-0.64332	3484.26	0.09574
3476.69	-1.0458	3484.46	0.0979
3476.98	-1.43427	3484.65	0.09373
3477.27	-1.75584	3484.85	0.12744
3477.57	-1.92624	3485.04	0.22315
3477.86	-1.80997	3485.24	0.2997
3478.15	-1.3281	3485.43	0.29191
3478.45	-0.64895	3485.63	0.23846
3478.74	0.04627	3485.83	0.18641
3479.03	0.75273	3486.02	0.09678
3479.33	1.4158	3486.22	0.02019
3479.62	1.87974	3486.41	0.01535
3479.91	2.04921	3486.61	0.03554
3480.21	1.9322	3486.8	0.05342
3480.5	1.64613	3487	0.05491
3480.79	1.29096	3487.19	0.05439
3481.09	0.98899	3487.39	0.07048
3481.38	0.80075	3487.59	0.11921
3481.67	0.66154	3487.78	0.13027
3481.96	0.53655	3487.98	0.09999
3482.26	0.39339	3488.17	0.07663
3482.55	0.27314	3488.37	0.06061
3482.84	0.24065	3488.56	0.05487
3483.14	0.23697	3488.76	0.04377
3483.43	0.23823	3488.95	0.05197
3483.72	0.23861	3489.15	0.09712
3484.02	0.22113	3489.35	0.10174
3484.31	0.1828	3489.54	0.06557
3484.6	0.09879	3489.74	0.01036
3484.9	-0.01665	3489.93	-0.01892
3485.19	-0.08751	3490.13	-0.03148
3485.48	-0.15464	3490.32	-0.04038
3485.78	-0.16767	3490.52	-0.03547
3486.07	-0.10021	3490.71	0.00171
3486.36	-0.02608	3490.91	0.01956
3486.66	0.03301	3491.1	0.0184
3486.95	0.04653	3491.3	0.04597
3487.24	0.0475	3491.5	0.05473
3487.54	0.04925	3491.69	0.01624
3487.83	0.05249	3491.89	-0.0095
3488.12	0.07086	3492.08	-0.04407
3488.42	0.04765	3492.28	-0.08948
3488.71	0.00674	3492.47	-0.09507
3489	0.00555	3492.67	-0.05994
3489.3	0.07473	3492.86	-0.03085
3489.59	0.12092	3493.06	-0.03029
3489.88	0.09026	3493.26	-0.0282
3490.18	0.0691	3493.45	-0.01505
3490.47	0.0634	3493.65	0.00395
3490.76	-0.01777	3493.84	0.01654
3491.06	-0.23827	3494.04	0.05275
3491.35	-0.63635	3494.23	0.13266
3491.64	-1.16274	3494.43	0.1923
3491.94	-1.66174	3494.62	0.19573
3492.23	-1.98919	3494.82	0.16913
3492.52	-2.07387	3495.01	0.15929
3492.82	-1.99392	3495.21	0.20038
3493.11	-1.67832	3495.41	0.28435
3493.4	-1.08909	3495.6	0.32067
3493.7	-0.29117	3495.8	0.30458
3493.99	0.51133	3495.99	0.2493
3494.28	1.14329	3496.19	0.18098
3494.57	1.56391	3496.38	0.11507
3494.87	1.68391	3496.58	0.07168
3495.16	1.55013	3496.77	0.07052
3495.45	1.3065	3496.97	0.08028
3495.75	1.03127	3497.17	0.04642
3496.04	0.73284	3497.36	-0.01177
3496.33	0.48123	3497.56	-0.03703
3496.63	0.30108	3497.75	-0.01051
3496.92	0.15009	3497.95	0.01464
3497.21	-0.01196	3498.14	-0.00417
3497.51	-0.22165	3498.34	-0.02842
3497.8	-0.45698	3498.53	0.00861
3498.09	-0.73928	3498.73	0.08218
3498.39	-1.11934	3498.92	0.13523
3498.68	-1.53054	3499.12	0.14216
3498.97	-1.85516	3499.32	0.1663
3499.27	-2.00149	3499.51	0.18038
3499.56	-1.91484	3499.71	0.14916
3499.85	-1.5258	3499.9	0.09738
3500.15	-0.86661	3500.1	0.0703
3500.44	-0.04355	3500.29	0.04757
3500.73	0.786	3500.49	0.02939
3501.03	1.46247	3500.68	0.000335
3501.32	1.90985	3500.88	-0.00645
3501.61	2.04381	3501.08	0.04157
3501.91	1.9357	3501.27	0.13333
3502.2	1.68074	3501.47	0.19148
3502.49	1.38182	3501.66	0.22214
3502.79	1.05649	3501.86	0.2119
3503.08	0.72576	3502.05	0.16186
3503.37	0.42364	3502.25	0.12875
3503.67	0.23816	3502.44	0.1546
3503.96	0.17304	3502.64	0.21435
3504.25	0.12644	3502.83	0.24945
3504.55	0.04336	3503.03	0.2392
3504.84	-0.07823	3503.23	0.19744
3505.13	-0.22586	3503.42	0.14357
3505.43	-0.35886	3503.62	0.1106
3505.72	-0.44707	3503.81	0.09365
3506.01	-0.55928	3504.01	0.06575
3506.3	-0.72256	3504.2	0.01717
3506.6	-0.96608	3504.4	-0.01174
3506.89	-1.3645	3504.59	-0.01613
3507.18	-1.82934	3504.79	-0.02783
3507.48	-2.1201	3504.99	-0.0333
3507.77	-2.09589	3505.18	-0.01568
3508.06	-1.79578	3505.38	0.0184
3508.36	-1.2343	3505.57	0.05383
3508.65	-0.47617	3505.77	0.0589
3508.94	0.37137	3505.96	0.03919
3509.24	1.1082	3506.16	0.0402
3509.53	1.6031	3506.35	0.06072
3509.82	1.78553	3506.55	0.05294
3510.12	1.66938	3506.74	0.00976
3510.41	1.38894	3506.94	-0.02235
3510.7	1.02986	3507.14	-0.0298
3511	0.70348	3507.33	-0.03707
3511.29	0.47725	3507.53	-0.03729
3511.58	0.32417	3507.72	-0.02153
3511.88	0.23413	3507.92	-0.01114
3512.17	0.14998	3508.11	0.02362
3512.46	0.08654	3508.31	0.09649
3512.76	0.00678	3508.5	0.18485
3513.05	-0.10498	3508.7	0.21391
3513.34	-0.31404	3508.9	0.1815
3513.64	-0.64891	3509.09	0.15967
3513.93	-0.96135	3509.29	0.12983
3514.22	-1.14467	3509.48	0.08296
3514.52	-1.11405	3509.68	0.0196
3514.81	-0.85644	3509.87	-0.03234
3515.1	-0.34757	3510.07	-0.04854
3515.4	0.38069	3510.26	-0.03427
3515.69	1.17131	3510.46	-0.00771
3515.98	1.81537	3510.65	0.03818
3516.28	2.16812	3510.85	0.10036
3516.57	2.22981	3511.05	0.16291
3516.86	2.07353	3511.24	0.20914
3517.16	1.84823	3511.44	0.22408
3517.45	1.64345	3511.63	0.21774
3517.74	1.42545	3511.83	0.22102
3518.04	1.14512	3512.02	0.17446
3518.33	0.86881	3512.22	0.11712
3518.62	0.67826	3512.41	0.09269
3518.91	0.5836	3512.61	0.07533
3519.21	0.49669	3512.81	0.07872
3519.5	0.42882	3513	0.08021
3519.79	0.41697	3513.2	0.05163
3520.09	0.43552	3513.39	0.02697
3520.38	0.42081	3513.59	-0.0025
3520.67	0.34001	3513.78	0.0044
3520.97	0.28893	3513.98	0.05901
3521.26	0.36039	3514.17	0.11932
3521.55	0.42595	3514.37	0.16552
3521.85	0.41541	3514.57	0.15091
3522.14	0.36005	3514.76	0.07831
3522.43	0.33345	3514.96	0.0608
3522.73	0.35409	3515.15	0.12878
3523.02	0.40211	3515.35	0.18053
3523.31	0.42658	3515.54	0.17107
3523.61	0.44853	3515.74	0.11768
3523.9	0.44599	3515.93	0.12059
3524.19	0.39317	3516.13	0.15877
3524.49	0.30976	3516.32	0.18135
3524.78	0.30633	3516.52	0.19182
3525.07	0.35748	3516.72	0.25313
3525.37	0.44752	3516.91	0.31076
3525.66	0.5126	3517.11	0.31635
3525.95	0.50135	3517.3	0.23384
3526.25	0.48611	3517.5	0.16414
3526.54	0.46734	3517.69	0.15874
3526.83	0.36415	3517.89	0.19517
3527.13	0.18895	3518.08	0.22788
3527.42	-0.03249	3518.28	0.21808
3527.71	-0.23484	3518.48	0.19349
3528.01	-0.38117	3518.67	0.17636
3528.3	-0.54032	3518.87	0.1533
3528.59	-0.74848	3519.06	0.14946
3528.89	-0.99294	3519.26	0.18742
3529.18	-1.20781	3519.45	0.21212
3529.47	-1.20543	3519.65	0.18705
3529.77	-0.939	3519.84	0.14912
3530.06	-0.4724	3520.04	0.13284
3530.35	0.16242	3520.23	0.14152
3530.65	0.91694	3520.43	0.16473
3530.94	1.61715	3520.63	0.17632
3531.23	2.11448	3520.82	0.18597
3531.52	2.34582	3521.02	0.20359
3531.82	2.27984	3521.21	0.24729
3532.11	1.95976	3521.41	0.24758
3532.4	1.57338	3521.6	0.2056
3532.7	1.30646	3521.8	0.15952
3532.99	1.13901	3521.99	0.14015
3533.28	1.01745	3522.19	0.16168
3533.58	0.87868	3522.39	0.19036
3533.87	0.71261	3522.58	0.2401
3534.16	0.57206	3522.78	0.28323
3534.46	0.45665	3522.97	0.30864
3534.75	0.40133	3523.17	0.28268
3535.04	0.36642	3523.36	0.23246
3535.34	0.31978	3523.56	0.17554
3535.63	0.27992	3523.75	0.13847
3535.92	0.28126	3523.95	0.11306
3536.22	0.31646	3524.14	0.06985
3536.51	0.28785	3524.34	0.03845
3536.8	0.19256	3524.54	0.07946
3537.1	0.14264	3524.73	0.17367
3537.39	0.18474	3524.93	0.21141
3537.68	0.26263	3525.12	0.1644
3537.98	0.29325	3525.32	0.0947
3538.27	0.33476	3525.51	0.08073
3538.56	0.39984	3525.71	0.127
3538.86	0.36575	3525.9	0.15874
3539.15	0.25801	3526.1	0.19014
3539.44	0.26047	3526.3	0.1844
3539.74	0.33595	3526.49	0.15449
3540.03	0.39782	3526.69	0.1346
3540.32	0.35975	3526.88	0.14797
3540.62	0.24002	3527.08	0.18276
3540.91	0.12789	3527.27	0.17878
3541.2	0.09067	3527.47	0.14022
3541.5	0.14626	3527.66	0.11351
3541.79	0.24725	3527.86	0.13396
3542.08	0.30119	3528.05	0.19521
3542.38	0.30167	3528.25	0.24021
3542.67	0.35204	3528.45	0.24878
3542.96	0.34407	3528.64	0.27012
3543.26	0.27411	3528.84	0.29516
3543.55	0.21432	3529.03	0.30179
3543.84	0.17166	3529.23	0.26278
3544.13	0.1318	3529.42	0.18448
3544.43	0.03271	3529.62	0.13087
3544.72	-0.08941	3529.81	0.10014
3545.01	-0.17893	3530.01	0.09589
3545.31	-0.21204	3530.21	0.11552
3545.6	-0.1609	3530.4	0.12498
3545.89	-0.08035	3530.6	0.12979
3546.19	-0.0586	3530.79	0.11917
3546.48	-0.06109	3530.99	0.08512
3546.77	-0.06296	3531.18	0.06903
3547.07	-0.08751	3531.38	0.0919
3547.36	-0.10565	3531.57	0.15158
3547.65	-0.02228	3531.77	0.23458
3547.95	0.06642	3531.96	0.30652
3548.24	0.13035	3532.16	0.36314
3548.53	0.21912	3532.36	0.38795
3548.83	0.20854	3532.55	0.3387
3549.12	0.10125	3532.75	0.23857
3549.41	0.06888	3532.94	0.1888
3549.71	0.14849	3533.14	0.14253
3550	0.23212	3533.33	0.04903
3550.29	0.23868	3533.53	-0.01416
3550.59	0.13974	3533.72	-0.0079
3550.88	0.04571	3533.92	0.04705
3551.17	0.01848	3534.12	0.11612
3551.47	0.07305	3534.31	0.15412
3551.76	0.18366	3534.51	0.16026
3552.05	0.29333	3534.7	0.1394
3552.35	0.29337	3534.9	0.10349
3552.64	0.2373	3535.09	0.11127
3552.93	0.20441	3535.29	0.11999
3553.23	0.1473	3535.48	0.10476
3553.52	0.11403	3535.68	0.11604
3553.81	0.1758	3535.87	0.12267
3554.11	0.2693	3536.07	0.09786
3554.4	0.32917	3536.27	0.0646
3554.69	0.31568	3536.46	0.06639
3554.99	0.25067	3536.66	0.10137
3555.28	0.20336	3536.85	0.16347
3555.57	0.17974	3537.05	0.22117
3555.87	0.1926	3537.24	0.2319
3556.16	0.22437	3537.44	0.19833
3556.45	0.19483	3537.63	0.16574
3556.74	0.1175	3537.83	0.14469
3557.04	0.05383	3538.03	0.14819
3557.33	0.04895	3538.22	0.17069
3557.62	0.07957	3538.42	0.16771
3557.92	0.11068	3538.61	0.13504
3558.21	0.13322	3538.81	0.13065
3558.5	0.15076	3539	0.18656
3558.8	0.16999	3539.2	0.22676
3559.09	0.27321	3539.39	0.2113
3559.38	0.38378	3539.59	0.18571
3559.68	0.39831	3539.78	0.17017
3559.97	0.41321	3539.98	0.15728
3560.26	0.43728	3540.18	0.1879
3560.56	0.48805	3540.37	0.23071
3560.85	0.54658	3540.57	0.26878
3561.14	0.60607	3540.76	0.29255
3561.44	0.61464	3540.96	0.26014
3561.73	0.62894	3541.15	0.1565
3562.02	0.61646	3541.35	0.06959
3562.32	0.49695	3541.54	0.05961
3562.61	0.34019	3541.74	0.11634
3562.9	0.25772	3541.94	0.13948
3563.2	0.19837	3542.13	0.12588
3563.49	0.13996	3542.33	0.12614
3563.78	0.11303	3542.52	0.13903
3564.08	0.1198	3542.72	0.14905
3564.37	0.10997	3542.91	0.15989
3564.66	0.14361	3543.11	0.12957
3564.96	0.23577	3543.3	0.07875
3565.25	0.30376	3543.5	0.07443
3565.54	0.29851	3543.7	0.08792
3565.84	0.28472	3543.89	0.11664
3566.13	0.27016	3544.09	0.16574
3566.42	0.27209	3544.28	0.22735
3566.72	0.26375	3544.48	0.24978
3567.01	0.23037	3544.67	0.20318
3567.3	0.27224	3544.87	0.11969
3567.6	0.33677	3545.06	0.04433
3567.89	0.40099	3545.26	-0.03099
3568.18	0.48812	3545.45	-0.06124
3568.48	0.53402	3545.65	-0.02235
3568.77	0.51446	3545.85	0.02313
3569.06	0.47684	3546.04	0.05946
3569.35	0.44029	3546.24	0.0931
3569.65	0.35416	3546.43	0.11649
3569.94	0.20996	3546.63	0.12469
3570.23	0.08415	3546.82	0.13214
3570.53	0.09652	3547.02	0.14588
3570.82	0.2303	3547.21	0.15479
3571.11	0.33867	3547.41	0.14883
3571.41	0.34682	3547.61	0.10792
3571.7	0.28852	3547.8	0.04418
3571.99	0.20441	3548	-0.00112
3572.29	0.22151	3548.19	-0.01196
3572.58	0.37357	3548.39	-0.01628
3572.87	0.50131	3548.58	0.0082
3573.17	0.5075	3548.78	0.08356
3573.46	0.46417	3548.97	0.1451
3573.75	0.435	3549.17	0.16522
3574.05	0.39861	3549.36	0.15557
3574.34	0.36281	3549.56	0.13907
3574.63	0.33971	3549.76	0.10375
3574.93	0.25433	3549.95	0.0773
3575.22	0.16123	3550.15	0.06173
3575.51	0.16853	3550.34	0.04135
3575.81	0.2468	3550.54	0.03602
3576.1	0.31427	3550.73	0.0675
3576.39	0.37178	3550.93	0.13288
3576.69	0.42114	3551.12	0.21733
3576.98	0.49684	3551.32	0.26207
3577.27	0.58018	3551.52	0.25742
3577.57	0.59307	3551.71	0.24132
3577.86	0.55481	3551.91	0.21808
3578.15	0.52188	3552.1	0.15125
3578.45	0.45773	3552.3	0.06117
3578.74	0.36899	3552.49	-0.00201
3579.03	0.31237	3552.69	-0.00794
3579.33	0.27247	3552.88	0.00238
3579.62	0.19044	3553.08	0.00659
3579.91	0.11191	3553.27	0.0095
3580.21	0.1492	3553.47	0.006
3580.5	0.27262	3553.67	-0.006
3580.79	0.35618	3553.86	-0.01539
3581.09	0.36646	3554.06	-0.03301
3581.38	0.35625	3554.25	-0.04001
3581.67	0.35618	3554.45	-0.03625
3581.96	0.35867	3554.64	-0.01378
3582.26	0.34783	3554.84	0.02671
3582.55	0.33993	3555.03	0.10468
3582.84	0.38087	3555.23	0.15333
3583.14	0.41664	3555.43	0.12554
3583.43	0.43105	3555.62	0.08822
3583.72	0.37584	3555.82	0.08002
3584.02	0.32	3556.01	0.08121
3584.31	0.28513	3556.21	0.07272
3584.6	0.26569	3556.4	0.06475
3584.9	0.23402	3556.6	0.04824
3585.19	0.15769	3556.79	0.04061
3585.48	0.10446	3556.99	0.03219
3585.78	0.10341	3557.18	0.01244
3586.07	0.15028	3557.38	-0.0057
3586.36	0.17099	3557.58	0.000857
3586.66	0.13117	3557.77	0.02019
3586.95	0.09794	3557.97	0.02213
3587.24	0.08263	3558.16	0.02451
3587.54	0.08926	3558.36	0.08952
3587.83	0.10964	3558.55	0.19368
3588.12	0.07547	3558.75	0.25369
3588.42	0.04102	3558.94	0.26364
3588.71	0.05767	3559.14	0.30309
3589	0.09511	3559.34	0.36828
3589.3	0.15389	3559.53	0.38061
3589.59	0.23436	3559.73	0.36035
3589.88	0.29813	3559.92	0.3273
3590.18	0.3339	3560.12	0.29866
3590.47	0.333	3560.31	0.25574
3590.76	0.29881	3560.51	0.19647
3591.06	0.30626	3560.7	0.16764
3591.35	0.31184	3560.9	0.18884
3591.64	0.25634	3561.09	0.22829
3591.94	0.16283	3561.29	0.23559
3592.23	0.08315	3561.49	0.21122
3592.52	0.06232	3561.68	0.16809
3592.82	0.0941	3561.88	0.15676
3593.11	0.11656	3562.07	0.17885
3593.4	0.15445	3562.27	0.22054
3593.7	0.20422	3562.46	0.27094
3593.99	0.18165	3562.66	0.28756
3594.28	0.12629	3562.85	0.23868
3594.57	0.11895	3563.05	0.17304
3594.87	0.18168	3563.25	0.16209
3595.16	0.18801	3563.44	0.21588
3595.45	0.13214	3563.64	0.2813
3595.75	0.07972	3563.83	0.3184
3596.04	0.08974	3564.03	0.33397
3596.33	0.16138	3564.22	0.30171
3596.63	0.26166	3564.42	0.22475
3596.92	0.377	3564.61	0.20348
3597.21	0.38959	3564.81	0.26126
3597.51	0.3932	3565	0.29832
3597.8	0.38322	3565.2	0.31468
3598.09	0.32775	3565.4	0.31512
3598.39	0.3634	3565.59	0.30708
3598.68	0.45493	3565.79	0.29296
3598.97	0.47833	3565.98	0.3029
3599.27	0.43571	3566.18	0.32671
3599.56	0.32533	3566.37	0.35752
3599.85	0.12927	3566.57	0.38095
3600.15	-0.02187	3566.76	0.38195
3600.44	-0.02142	3566.96	0.3833
3600.73	0.13195	3567.16	0.37324
3601.03	0.28763	3567.35	0.36255
3601.32	0.3469	3567.55	0.3938
3601.61	0.34478	3567.74	0.44823
3601.91	0.34798	3567.94	0.45769
3602.2	0.34753	3568.13	0.4492
3602.49	0.36389	3568.33	0.45203
3602.79	0.421	3568.52	0.41764
3603.08	0.4787	3568.72	0.3279
3603.37	0.46261	3568.91	0.26684
3603.67	0.42118	3569.11	0.23689
3603.96	0.45188	3569.31	0.19338
3604.25	0.45601	3569.5	0.13761
3604.55	0.38769	3569.7	0.11332
3604.84	0.30745	3569.89	0.16585
3605.13	0.29706	3570.09	0.24647
3605.43	0.34601	3570.28	0.2794
3605.72	0.38602	3570.48	0.26912
3606.01	0.35439	3570.67	0.26546
3606.3	0.30767	3570.87	0.31263
3606.6	0.26874	3571.07	0.37614
3606.89	0.26163	3571.26	0.37994
3607.18	0.31047	3571.46	0.3358
3607.48	0.38192	3571.65	0.31013
3607.77	0.39615	3571.85	0.31404
3608.06	0.35279	3572.04	0.32883
3608.36	0.36363	3572.24	0.3266
3608.65	0.48086	3572.43	0.28279
3608.94	0.59579	3572.63	0.21596
3609.24	0.64857	3572.83	0.18634
3609.53	0.68639	3573.02	0.19614
3609.82	0.709	3573.22	0.15523
3610.12	0.71161	3573.41	0.13311
3610.41	0.71719	3573.61	0.13258
3610.7	0.69615	3573.8	0.14547
3611	0.61568	3574	0.19975
3611.29	0.52351	3574.19	0.27359
3611.58	0.44472	3574.39	0.35781
3611.88	0.38028	3574.58	0.39898
3612.17	0.33546	3574.78	0.40837
3612.46	0.27321	3574.98	0.39678
3612.76	0.18284	3575.17	0.36199
3613.05	0.11101	3575.37	0.3165
3613.34	0.08427	3575.56	0.28905
3613.64	0.13348	3575.76	0.29951
3613.93	0.21882	3575.95	0.3434
3614.22	0.26885	3576.15	0.409
3614.52	0.25809	3576.34	0.44119
3614.81	0.22583	3576.54	0.38985
3615.1	0.211	3576.74	0.30231
3615.4	0.25976	3576.93	0.2316
3615.69	0.37357	3577.13	0.17237
3615.98	0.47728	3577.32	0.12092
3616.28	0.51096	3577.52	0.12428
3616.57	0.53171	3577.71	0.16365
3616.86	0.60417	3577.91	0.19707
3617.16	0.66612	3578.1	0.21253
3617.45	0.6862	3578.3	0.23216
3617.74	0.6533	3578.49	0.21949
3618.04	0.53503	3578.69	0.19509
3618.33	0.396	3578.89	0.22221
3618.62	0.29508	3579.08	0.20664
3618.91	0.33028	3579.28	0.16328
3619.21	0.46153	3579.47	0.1733
3619.5	0.5601	3579.67	0.2335
3619.79	0.55365	3579.86	0.31322
3620.09	0.53473	3580.06	0.36027
3620.38	0.56844	3580.25	0.37674
3620.67	0.53834	3580.45	0.36195
3620.97	0.42487	3580.65	0.33394
3621.26	0.38616	3580.84	0.26345
3621.55	0.3754	3581.04	0.20176
3621.85	0.37633	3581.23	0.17539
3622.14	0.36668	3581.43	0.15099
3622.43	0.34284	3581.62	0.12208
3622.73	0.32324	3581.82	0.11113
3623.02	0.34656	3582.01	0.11642
3623.31	0.35979	3582.21	0.12837
3623.61	0.365	3582.4	0.12808
3623.9	0.32727	3582.6	0.11008
3624.19	0.31475	3582.8	0.06564
3624.49	0.27452	3582.99	0.0466
3624.78	0.2005	3583.19	0.06273
3625.07	0.16719	3583.38	0.09958
3625.37	0.16466	3583.58	0.12267
3625.66	0.17591	3583.77	0.09935
3625.95	0.21108	3583.97	0.05893
3626.25	0.20735	3584.16	0.02664
3626.54	0.13221	3584.36	0.00991
3626.83	0.06285	3584.56	0.01464
3627.13	0.08758	3584.75	0.02582
3627.42	0.16019	3584.95	0.0621
3627.71	0.26673	3585.14	0.12655
3628.01	0.38896	3585.34	0.1983
3628.3	0.46779	3585.53	0.25161
3628.59	0.50355	3585.73	0.28659
3628.89	0.54777	3585.92	0.33379
3629.18	0.56401	3586.12	0.34321
3629.47	0.52355	3586.31	0.27511
3629.77	0.50332	3586.51	0.19245
3630.06	0.48462	3586.71	0.16023
3630.35	0.38754	3586.9	0.14108
3630.65	0.31482	3587.1	0.13333
3630.94	0.34131	3587.29	0.14488
3631.23	0.42316	3587.49	0.17013
3631.52	0.47449	3587.68	0.16879
3631.82	0.43888	3587.88	0.15259
3632.11	0.37521	3588.07	0.12558
3632.4	0.33137	3588.27	0.10073
3632.7	0.40598	3588.47	0.09913
3632.99	0.49803	3588.66	0.14458
3633.28	0.50925	3588.86	0.20873
3633.58	0.48704	3589.05	0.25872
3633.87	0.45203	3589.25	0.32131
3634.16	0.4575	3589.44	0.36512
3634.46	0.4898	3589.64	0.37361
3634.75	0.46376	3589.83	0.39067
3635.04	0.42353	3590.03	0.40766
3635.34	0.434	3590.22	0.40874
3635.63	0.49673	3590.42	0.38136
3635.92	0.52422	3590.62	0.35975
3636.22	0.50139	3590.81	0.34723
3636.51	0.5199	3591.01	0.3174
3636.8	0.60476	3591.2	0.33047
3637.1	0.63773	3591.4	0.37029
3637.39	0.55455	3591.59	0.38583
3637.68	0.41295	3591.79	0.36374
3637.98	0.31669	3591.98	0.33341
3638.27	0.28934	3592.18	0.29136
3638.56	0.30123	3592.38	0.25913
3638.86	0.29456	3592.57	0.23902
3639.15	0.29676	3592.77	0.19483
3639.44	0.30413	3592.96	0.10546
3639.74	0.30536	3593.16	0.04206
3640.03	0.36728	3593.35	0.05372
3640.32	0.50571	3593.55	0.10811
3640.62	0.58904	3593.74	0.15259
3640.91	0.56565	3593.94	0.15725
3641.2	0.50187	3594.13	0.17744
3641.5	0.44208	3594.33	0.17304
3641.79	0.36378	3594.53	0.15367
3642.08	0.27742	3594.72	0.1508
3642.38	0.24188	3594.92	0.18638
3642.67	0.2655	3595.11	0.25377
3642.96	0.32131	3595.31	0.28614
3643.26	0.41761	3595.5	0.26666
3643.55	0.49125	3595.7	0.24706
3643.84	0.44808	3595.89	0.25481
3644.13	0.30436	3596.09	0.24237
3644.43	0.21011	3596.29	0.21592
3644.72	0.19483	3596.48	0.19595
3645.01	0.24602	3596.68	0.16648
3645.31	0.27675	3596.87	0.15769
3645.6	0.31278	3597.07	0.15196
3645.89	0.32417	3597.26	0.13471
3646.19	0.33505	3597.46	0.12174
3646.48	0.32738	3597.65	0.08829
3646.77	0.29203	3597.85	0.0665
3647.07	0.28308	3598.04	0.08598
3647.36	0.26621	3598.24	0.11947
3647.65	0.28368	3598.44	0.185
3647.95	0.3529	3598.63	0.27496
3648.24	0.415	3598.83	0.32935
3648.53	0.42796	3599.02	0.31408
3648.83	0.4077	3599.22	0.25943
3649.12	0.35618	3599.41	0.22516
3649.41	0.27738	3599.61	0.2237
3649.71	0.22795	3599.8	0.22151
3650	0.15277	3600	0.21167

## Sheet: Fig. 4c
Fig. 4c
In-situ EPR measurement under 75% of O2 proportion
Magnetic field (G)	Intensity (a. u.) DMPO-CD3CD2O●	Magnetic field (G)	Intensity (a. u.) TEMPO
3400	0	3400	0
3400.1955	-0.13944	3400.2	0
3400.39101	-0.27191	3400.39	0
3400.58651	-0.31509	3400.59	0
3400.78201	-0.2576	3400.78	-0.11612
3400.98	-0.18414	3400.98	-0.18094
3401.17	-0.13229	3401.17	-0.18794
3401.37	-0.12696	3401.37	-0.16604
3401.56	-0.15508	3401.56	-0.10345
3401.76	-0.16369	3401.76	-0.02939
3401.96	-0.12066	3401.96	0.01162
3402.15	-0.11705	3402.15	-0.03301
3402.35	-0.15751	3402.35	-0.1492
3402.54	-0.22411	3402.54	-0.20105
3402.74	-0.26289	3402.74	-0.16503
3402.93	-0.29095	3402.93	-0.15456
3403.13	-0.3203	3403.13	-0.17282
3403.32	-0.28834	3403.32	-0.1511
3403.52	-0.1803	3403.52	-0.08989
3403.71	-0.06858	3403.71	-0.0174
3403.91	0.04098	3403.91	0.0431
3404.11	0.12334	3404.11	0.12495
3404.3	0.16168	3404.3	0.16026
3404.5	0.17073	3404.5	0.15993
3404.69	0.10628	3404.69	0.16965
3404.89	-0.00157	3404.89	0.18105
3405.08	-0.05718	3405.08	0.1289
3405.28	-0.10185	3405.28	0.09336
3405.47	-0.19032	3405.47	0.16078
3405.67	-0.23946	3405.67	0.21175
3405.87	-0.23514	3405.87	0.15527
3406.06	-0.19312	3406.06	0.09768
3406.26	-0.18545	3406.26	0.07059
3406.45	-0.21845	3406.45	0.06314
3406.65	-0.1806	3406.65	0.08691
3406.84	-0.08747	3406.84	0.07894
3407.04	-0.10889	3407.04	-0.00514
3407.23	-0.16786	3407.23	-0.05104
3407.43	-0.30503	3407.43	-0.02604
3407.62	-0.45553	3407.62	-0.00812
3407.82	-0.48108	3407.82	-0.03517
3408.02	-0.4663	3408.02	-0.05636
3408.21	-0.48667	3408.21	-0.07667
3408.41	-0.53264	3408.41	-0.13515
3408.6	-0.53126	3408.6	-0.14525
3408.8	-0.48313	3408.8	-0.12122
3408.99	-0.43508	3408.99	-0.15274
3409.19	-0.44797	3409.19	-0.20091
3409.38	-0.49345	3409.38	-0.2018
3409.58	-0.53421	3409.58	-0.11385
3409.78	-0.53383	3409.78	0.01542
3409.97	-0.45825	3409.97	0.11865
3410.17	-0.37506	3410.17	0.15479
3410.36	-0.36858	3410.36	0.15967
3410.56	-0.40315	3410.56	0.16738
3410.75	-0.38251	3410.75	0.13419
3410.95	-0.31806	3410.95	0.1093
3411.14	-0.27631	3411.14	0.1277
3411.34	-0.26185	3411.34	0.17852
3411.53	-0.29177	3411.53	0.2322
3411.73	-0.33189	3411.73	0.26233
3411.93	-0.33375	3411.93	0.25529
3412.12	-0.29776	3412.12	0.22653
3412.32	-0.29836	3412.32	0.17099
3412.51	-0.31639	3412.51	0.14078
3412.71	-0.30126	3412.71	0.13463
3412.9	-0.26394	3412.9	0.10423
3413.1	-0.22616	3413.1	0.03289
3413.29	-0.19655	3413.29	-0.0146
3413.49	-0.17393	3413.49	-0.01941
3413.69	-0.19848	3413.69	0.01084
3413.88	-0.2487	3413.88	0.03565
3414.08	-0.24609	3414.08	0.0212
3414.27	-0.13474	3414.27	0.03073
3414.47	0.00123	3414.47	0.10446
3414.66	0.11437	3414.66	0.17989
3414.86	0.16596	3414.86	0.19178
3415.05	0.10144	3415.05	0.16965
3415.25	-0.0643	3415.25	0.13504
3415.44	-0.19271	3415.44	0.06832
3415.64	-0.23127	3415.64	-0.00548
3415.84	-0.23678	3415.84	-0.03856
3416.03	-0.31263	3416.03	-0.04273
3416.23	-0.34973	3416.23	-0.02991
3416.42	-0.32321	3416.42	-0.00741
3416.62	-0.26703	3416.62	0.01267
3416.81	-0.20169	3416.81	-0.04034
3417.01	-0.11772	3417.01	-0.11597
3417.2	-0.02239	3417.2	-0.14518
3417.4	0.04202	3417.4	-0.12875
3417.6	0.03014	3417.6	-0.10073
3417.79	-0.07749	3417.79	-0.07786
3417.99	-0.17572	3417.99	-0.0776
3418.18	-0.22337	3418.18	-0.06449
3418.38	-0.22117	3418.38	-0.08758
3418.57	-0.22862	3418.57	-0.08672
3418.77	-0.24039	3418.77	-0.0554
3418.96	-0.22125	3418.96	-0.07138
3419.16	-0.17703	3419.16	-0.06698
3419.35	-0.16905	3419.35	-0.07037
3419.55	-0.15512	3419.55	-0.07462
3419.75	-0.13445	3419.75	-0.07644
3419.94	-0.18205	3419.94	-0.077
3420.14	-0.20102	3420.14	-0.0469
3420.33	-0.1755	3420.33	0.0196
3420.53	-0.14752	3420.53	0.06449
3420.72	-0.11604	3420.72	0.01382
3420.92	-0.09202	3420.92	-0.07324
3421.11	-0.06378	3421.11	-0.11575
3421.31	-0.02388	3421.31	-0.09034
3421.51	-0.00991	3421.51	-0.03092
3421.7	-0.000782	3421.7	0.02328
3421.9	0.02567	3421.9	0.09786
3422.09	-0.01762	3422.09	0.14689
3422.29	-0.09138	3422.29	0.15777
3422.48	-0.10166	3422.48	0.11921
3422.68	-0.06761	3422.68	0.04742
3422.87	-0.04414	3422.87	0.04236
3423.07	-0.06165	3423.07	0.07942
3423.26	-0.09302	3423.26	0.07391
3423.46	-0.12729	3423.46	0.03133
3423.66	-0.20411	3423.66	-0.013
3423.85	-0.31214	3423.85	-0.03558
3424.05	-0.34943	3424.05	-0.0472
3424.24	-0.28435	3424.24	-0.03379
3424.44	-0.16224	3424.44	-0.04351
3424.63	-0.06363	3424.63	-0.10565
3424.83	0.01464	3424.83	-0.17978
3425.02	0.09693	3425.02	-0.20679
3425.22	0.08468	3425.22	-0.16388
3425.42	-0.01829	3425.42	-0.09205
3425.61	-0.08751	3425.61	-0.02559
3425.81	-0.11765	3425.81	0.02004
3426	-0.13895	3426	0.03386
3426.2	-0.10978	3426.2	0.03845
3426.39	0.000857	3426.39	0.0339
3426.59	0.11992	3426.59	0.02075
3426.78	0.17218	3426.78	-0.00853
3426.98	0.17311	3426.98	-0.0421
3427.17	0.14938	3427.17	-0.05145
3427.37	0.13351	3427.37	-0.04377
3427.57	0.08326	3427.57	-0.00406
3427.76	0.0032	3427.76	0.04198
3427.96	-0.07086	3427.96	0.03219
3428.15	-0.10669	3428.15	-0.05227
3428.35	-0.13743	3428.35	-0.12472
3428.54	-0.15043	3428.54	-0.1454
3428.74	-0.13053	3428.74	-0.10558
3428.93	-0.08598	3428.93	-0.03826
3429.13	-0.03267	3429.13	-0.00592
3429.33	0.0402	3429.33	-0.01725
3429.52	0.04668	3429.52	0.00648
3429.72	-0.03781	3429.72	0.06646
3429.91	-0.12085	3429.91	0.10129
3430.11	-0.18369	3430.11	0.11385
3430.3	-0.20914	3430.3	0.1524
3430.5	-0.1891	3430.5	0.19781
3430.69	-0.16868	3430.69	0.21696
3430.89	-0.11519	3430.89	0.18131
3431.09	-0.09	3431.09	0.17479
3431.28	-0.14167	3431.28	0.2443
3431.48	-0.22464	3431.48	0.24766
3431.67	-0.31166	3431.67	0.20277
3431.87	-0.38702	3431.87	0.12666
3432.06	-0.46622	3432.06	0.08646
3432.26	-0.50765	3432.26	0.10017
3432.45	-0.4546	3432.45	0.14409
3432.65	-0.36247	3432.65	0.18869
3432.84	-0.30827	3432.84	0.18086
3433.04	-0.24736	3433.04	0.13903
3433.24	-0.14387	3433.24	0.08672
3433.43	-0.09619	3433.43	0.06333
3433.63	-0.14633	3433.63	0.0345
3433.82	-0.17181	3433.82	-0.00756
3434.02	-0.15829	3434.02	-0.02835
3434.21	-0.15646	3434.21	-0.0412
3434.41	-0.17159	3434.41	-0.05502
3434.6	-0.15657	3434.6	-0.05186
3434.8	-0.12267	3434.8	-0.07272
3435	-0.08937	3435	-0.08114
3435.19	-0.11325	3435.19	-0.06788
3435.39	-0.15415	3435.39	-0.01926
3435.58	-0.14853	3435.58	0.05104
3435.78	-0.15918	3435.78	0.14678
3435.97	-0.23242	3435.97	0.27284
3436.17	-0.27288	3436.17	0.41034
3436.36	-0.28491	3436.36	0.48138
3436.56	-0.25779	3436.56	0.48157
3436.75	-0.23801	3436.75	0.41511
3436.95	-0.2484	3436.95	0.28089
3437.15	-0.24244	3437.15	0.21372
3437.34	-0.18168	3437.34	0.2148
3437.54	-0.12111	3437.54	0.24289
3437.73	-0.13746	3437.73	0.26185
3437.93	-0.27288	3437.93	0.25261
3438.12	-0.39626	3438.12	0.23067
3438.32	-0.42152	3438.32	0.17405
3438.51	-0.40442	3438.51	0.07294
3438.71	-0.39138	3438.71	-0.02708
3438.91	-0.31654	3438.91	-0.08404
3439.1	-0.18783	3439.1	-0.08028
3439.3	-0.05901	3439.3	-0.07439
3439.49	0.01796	3439.49	-0.08162
3439.69	-0.01352	3439.69	-0.07816
3439.88	-0.06277	3439.88	-0.02582
3440.08	-0.08442	3440.08	0.07406
3440.27	-0.07395	3440.27	0.14745
3440.47	-0.07898	3440.47	0.16619
3440.66	-0.0678	3440.66	0.17814
3440.86	-0.03051	3440.86	0.18325
3441.06	0.00447	3441.06	0.1714
3441.25	0.00496	3441.25	0.14104
3441.45	-0.04142	3441.45	0.07704
3441.64	-0.1793	3441.64	0.02448
3441.84	-0.33706	3441.84	0.01699
3442.03	-0.397	3442.03	0.06404
3442.23	-0.36545	3442.23	0.13191
3442.42	-0.26427	3442.42	0.18656
3442.62	-0.19152	3442.62	0.22285
3442.82	-0.15631	3442.82	0.2655
3443.01	-0.12048	3443.01	0.29203
3443.21	-0.06605	3443.21	0.27548
3443.4	-0.06694	3443.4	0.27705
3443.6	-0.16633	3443.6	0.2829
3443.79	-0.24963	3443.79	0.26364
3443.99	-0.26465	3443.99	0.21674
3444.18	-0.20973	3444.18	0.16045
3444.38	-0.12182	3444.38	0.13709
3444.57	-0.01382	3444.57	0.12036
3444.77	0.06419	3444.77	0.10259
3444.97	0.10669	3444.97	0.12845
3445.16	0.11835	3445.16	0.11843
3445.36	0.05584	3445.36	0.09436
3445.55	-0.04172	3445.55	0.13187
3445.75	-0.12238	3445.75	0.17144
3445.94	-0.06519	3445.94	0.20936
3446.14	0.02891	3446.14	0.2319
3446.33	0.00641	3446.33	0.26036
3446.53	-0.11321	3446.53	0.29586
3446.73	-0.20966	3446.73	0.29571
3446.92	-0.22601	3446.92	0.24956
3447.12	-0.19651	3447.12	0.19588
3447.31	-0.13694	3447.31	0.1594
3447.51	-0.05242	3447.51	0.1185
3447.7	0.03356	3447.7	0.09723
3447.9	0.04906	3447.9	0.09619
3448.09	-0.02004	3448.09	0.0836
3448.29	-0.12871	3448.29	0.02828
3448.48	-0.23462	3448.48	-0.00373
3448.68	-0.28294	3448.68	-0.02213
3448.88	-0.25578	3448.88	-0.0209
3449.07	-0.2081	3449.07	-0.02596
3449.27	-0.21901	3449.27	-0.0475
3449.46	-0.23059	3449.46	-0.05141
3449.66	-0.25295	3449.66	-0.03669
3449.85	-0.30749	3449.85	-0.03796
3450.05	-0.35062	3450.05	-0.09455
3450.24	-0.33919	3450.24	-0.18597
3450.44	-0.29158	3450.44	-0.24706
3450.64	-0.2557	3450.64	-0.27571
3450.83	-0.18228	3450.83	-0.23723
3451.03	-0.08103	3451.03	-0.16395
3451.22	-0.04973	3451.22	-0.14506
3451.42	-0.12126	3451.42	-0.14421
3451.61	-0.22128	3451.61	-0.09164
3451.81	-0.24904	3451.81	-0.02153
3452	-0.18925	3452	-0.00358
3452.2	-0.1011	3452.2	-0.0054
3452.39	-0.04873	3452.39	-0.06925
3452.59	-0.05949	3452.59	-0.12942
3452.79	-0.1299	3452.79	-0.11638
3452.98	-0.20307	3452.98	-0.05618
3453.18	-0.28491	3453.18	-0.02407
3453.37	-0.33792	3453.37	0.01006
3453.57	-0.30741	3453.57	0.04619
3453.76	-0.22333	3453.76	0.09119
3453.96	-0.09738	3453.96	0.11876
3454.15	0.00358	3454.15	0.12256
3454.35	0.0447	3454.35	0.10811
3454.55	0.02824	3454.55	0.0748
3454.74	-0.03055	3454.74	0.03174
3454.94	-0.04385	3454.94	0.02656
3455.13	0.01099	3455.13	0.03327
3455.33	0.07279	3455.33	0.05003
3455.52	0.09909	3455.52	0.05335
3455.72	0.08188	3455.72	0.058
3455.91	0.04999	3455.91	0.05901
3456.11	-0.01695	3456.11	0.06322
3456.3	-0.1156	3456.3	0.05085
3456.5	-0.15251	3456.5	0.01464
3456.7	-0.1828	3456.7	-0.01088
3456.89	-0.22572	3456.89	-0.00335
3457.09	-0.22356	3457.09	-0.01375
3457.28	-0.12551	3457.28	-0.04817
3457.48	-0.04776	3457.48	-0.03666
3457.67	-0.02887	3457.67	0.00659
3457.87	-0.01993	3457.87	0.02306
3458.06	-0.0057	3458.06	0.05107
3458.26	0.05409	3458.26	0.10096
3458.46	0.15832	3458.46	0.12245
3458.65	0.23425	3458.65	0.13031
3458.85	0.20228	3458.85	0.11653
3459.04	0.12789	3459.04	0.09686
3459.24	0.05025	3459.24	0.07369
3459.43	0.0288	3459.43	0.0741
3459.63	0.01419	3459.63	0.1245
3459.82	-0.03669	3459.82	0.18213
3460.02	-0.07871	3460.02	0.18671
3460.22	-0.08687	3460.22	0.15341
3460.41	-0.07581	3460.41	0.09369
3460.61	-0.02339	3460.61	0.04329
3460.8	0.05741	3460.8	0.00413
3461	0.17744	3461	-0.00726
3461.19	0.27292	3461.19	0.05167
3461.39	0.30026	3461.39	0.09891
3461.58	0.25369	3461.58	0.11548
3461.78	0.17442	3461.78	0.06057
3461.97	0.1156	3461.97	0.01151
3462.17	0.06679	3462.17	0.07126
3462.37	0.0684	3462.37	0.18779
3462.56	0.12837	3462.56	0.3133
3462.76	0.24766	3462.76	0.35681
3462.95	0.34623	3462.95	0.31948
3463.15	0.29873	3463.15	0.26576
3463.34	0.14022	3463.34	0.23235
3463.54	0.02813	3463.54	0.22829
3463.73	-0.0155	3463.73	0.25138
3463.93	0.01438	3463.93	0.24341
3464.13	0.09574	3464.13	0.21737
3464.32	0.16362	3464.32	0.21473
3464.52	0.21093	3464.52	0.20653
3464.71	0.27459	3464.71	0.21342
3464.91	0.34217	3464.91	0.21145
3465.1	0.3621	3465.1	0.19178
3465.3	0.33807	3465.3	0.18246
3465.49	0.30074	3465.49	0.18161
3465.69	0.33546	3465.69	0.18492
3465.88	0.36702	3465.88	0.19334
3466.08	0.35316	3466.08	0.1942
3466.28	0.32187	3466.28	0.21845
3466.47	0.28495	3466.47	0.20936
3466.67	0.23145	3466.67	0.16023
3466.86	0.11284	3466.86	0.13415
3467.06	-0.01986	3467.06	0.13079
3467.25	-0.06475	3467.25	0.10364
3467.45	-0.04329	3467.45	0.09574
3467.64	-0.0298	3467.64	0.1166
3467.84	-0.089	3467.84	0.1711
3468.04	-0.18094	3468.04	0.24077
3468.23	-0.22478	3468.23	0.3317
3468.43	-0.24941	3468.43	0.41742
3468.62	-0.29016	3468.62	0.48116
3468.82	-0.27426	3468.82	0.49848
3469.01	-0.18079	3469.01	0.44726
3469.21	-0.08021	3469.21	0.38162
3469.4	-0.00622	3469.4	0.32399
3469.6	0.01095	3469.6	0.26919
3469.79	-0.05245	3469.79	0.26785
3469.99	-0.13895	3469.99	0.31948
3470.19	-0.17796	3470.19	0.33911
3470.38	-0.16064	3470.38	0.3292
3470.58	-0.11049	3470.58	0.32008
3470.77	-0.02127	3470.77	0.28741
3470.97	0.04999	3470.97	0.23067
3471.16	0.08434	3471.16	0.16633
3471.36	0.0982	3471.36	0.09332
3471.55	0.09123	3471.55	0.0304
3471.75	0.07488	3471.75	0.0377
3471.95	0.09626	3471.95	0.07868
3472.14	0.13113	3472.14	0.06434
3472.34	0.15307	3472.34	0.00995
3472.53	0.11399	3472.53	-0.03982
3472.73	0.01978	3472.73	-0.04798
3472.92	-0.04265	3472.92	-0.01654
3473.12	0.03018	3473.12	-0.01129
3473.31	0.15501	3473.31	-0.01416
3473.51	0.10621	3473.51	0.01125
3473.7	-0.08002	3473.7	0.0412
3473.9	-0.1635	3473.9	0.03465
3474.1	-0.1559	3474.1	0.04668
3474.29	-0.1264	3474.29	0.10472
3474.49	-0.06951	3474.49	0.13392
3474.68	-0.01673	3474.68	0.10204
3474.88	0.01404	3474.88	0.06836
3475.07	0.07097	3475.07	0.10636
3475.27	0.10867	3475.27	0.14741
3475.46	0.0871	3475.46	0.1774
3475.66	0.06959	3475.66	0.16231
3475.86	0.13459	3475.86	0.11113
3476.05	0.2237	3476.05	0.10599
3476.25	0.18492	3476.25	0.12212
3476.44	0.03237	3476.44	0.15706
3476.64	-0.10319	3476.64	0.22765
3476.83	-0.15233	3476.83	0.31143
3477.03	-0.1289	3477.03	0.36407
3477.22	-0.09287	3477.22	0.36549
3477.42	-0.09567	3477.42	0.34809
3477.61	-0.11895	3477.61	0.33393
3477.81	-0.11809	3477.81	0.31233
3478.01	-0.09902	3478.01	0.3298
3478.2	-0.08419	3478.2	0.33274
3478.4	-0.09239	3478.4	0.28968
3478.59	-0.09321	3478.59	0.19517
3478.79	-0.06441	3478.79	0.10494
3478.98	-0.05692	3478.98	0.06501
3479.18	-0.00615	3479.18	0.03979
3479.37	0.09272	3479.37	0.00887
3479.57	0.18265	3479.57	-0.01404
3479.77	0.20336	3479.77	-0.02831
3479.96	0.15803	3479.96	-0.03166
3480.16	0.0827	3480.16	-0.00812
3480.35	-0.00335	3480.35	0.00522
3480.55	-0.07436	3480.55	-0.02701
3480.74	-0.05335	3480.74	-0.03729
3480.94	0.02045	3480.94	0.00402
3481.13	0.03424	3481.13	0.00231
3481.33	0.01371	3481.33	-0.02086
3481.52	-0.02716	3481.52	-0.01442
3481.72	-0.07708	3481.72	0.03241
3481.92	-0.11772	3481.92	0.08088
3482.11	-0.11787	3482.11	0.0849
3482.31	-0.0878	3482.31	0.01654
3482.5	-0.07231	3482.5	-0.02131
3482.7	-0.06847	3482.7	0.00667
3482.89	-0.09149	3482.89	0.09831
3483.09	-0.10505	3483.09	0.19021
3483.28	-0.11966	3483.28	0.275
3483.48	-0.12409	3483.48	0.29087
3483.68	-0.14044	3483.68	0.23626
3483.87	-0.17371	3483.87	0.20422
3484.07	-0.19185	3484.07	0.22158
3484.26	-0.15184	3484.26	0.25354
3484.46	-0.0523	3484.46	0.24967
3484.65	-0.0136	3484.65	0.23719
3484.85	-0.03368	3484.85	0.20232
3485.04	-0.04817	3485.04	0.16995
3485.24	-0.04251	3485.24	0.13921
3485.43	-0.00726	3485.43	0.12018
3485.63	0.00343	3485.63	0.14629
3485.83	0.00436	3485.83	0.13545
3486.02	0.03319	3486.02	0.0542
3486.22	0.04485	3486.22	-0.04116
3486.41	0.04321	3486.41	-0.12774
3486.61	0.05104	3486.61	-0.22724
3486.8	0.04131	3486.8	-0.29072
3487	0.01792	3487	-0.32749
3487.19	0.01065	3487.19	-0.39615
3487.39	-0.00831	3487.39	-0.5094
3487.59	-0.02388	3487.59	-0.65483
3487.78	0.00693	3487.78	-0.80503
3487.98	-0.000112	3487.98	-0.89936
3488.17	-0.09581	3488.17	-0.9644
3488.37	-0.24129	3488.37	-0.99942
3488.56	-0.40039	3488.56	-1.00691
3488.76	-0.54058	3488.76	-0.94276
3488.95	-0.6482	3488.95	-0.80984
3489.15	-0.74439	3489.15	-0.68102
3489.35	-0.84773	3489.35	-0.54903
3489.54	-0.89899	3489.54	-0.36124
3489.74	-0.92015	3489.74	-0.11005
3489.93	-0.9035	3489.93	0.16116
3490.13	-0.81968	3490.13	0.42006
3490.32	-0.70177	3490.32	0.65718
3490.52	-0.58614	3490.52	0.90126
3490.71	-0.39417	3490.71	1.02557
3490.91	-0.10416	3490.91	0.99551
3491.1	0.14361	3491.1	0.94138
3491.3	0.30171	3491.3	0.91057
3491.5	0.40293	3491.5	0.81889
3491.69	0.46697	3491.69	0.6745
3491.89	0.57694	3491.89	0.54348
3492.08	0.7309	3492.08	0.48388
3492.28	0.8164	3492.28	0.46704
3492.47	0.82474	3492.47	0.43657
3492.67	0.73843	3492.67	0.39853
3492.86	0.62637	3492.86	0.32082
3493.06	0.45754	3493.06	0.20333
3493.26	0.2259	3493.26	0.1166
3493.45	0.02738	3493.45	0.14935
3493.65	-0.1099	3493.65	0.20381
3493.84	-0.29989	3493.84	0.21096
3494.04	-0.54125	3494.04	0.21249
3494.23	-0.69704	3494.23	0.25451
3494.43	-0.85868	3494.43	0.25969
3494.62	-1.07676	3494.62	0.25507
3494.82	-1.2669	3494.82	0.26856
3495.01	-1.43219	3495.01	0.28536
3495.21	-1.55125	3495.21	0.31009
3495.41	-1.51094	3495.41	0.32905
3495.6	-1.36353	3495.6	0.28852
3495.8	-1.21404	3495.8	0.19431
3495.99	-1.07292	3495.99	0.12387
3496.19	-0.90253	3496.19	0.0947
3496.38	-0.65401	3496.38	0.08162
3496.58	-0.33561	3496.58	0.07715
3496.77	-0.00224	3496.77	0.0909
3496.97	0.30141	3496.97	0.09414
3497.17	0.52012	3497.17	0.06743
3497.36	0.69056	3497.36	0.05495
3497.56	0.75348	3497.56	0.01635
3497.75	0.6609	3497.75	-0.06631
3497.95	0.49528	3497.95	-0.12714
3498.14	0.31806	3498.14	-0.17315
3498.34	0.19208	3498.34	-0.22642
3498.53	0.05491	3498.53	-0.20545
3498.73	-0.10897	3498.73	-0.11601
3498.92	-0.26848	3498.92	-0.07529
3499.12	-0.39965	3499.12	-0.05119
3499.32	-0.48205	3499.32	-0.03785
3499.51	-0.44003	3499.51	-0.11131
3499.71	-0.25857	3499.71	-0.24937
3499.9	0.01125	3499.9	-0.3064
3500.1	0.27068	3500.1	-0.25079
3500.29	0.47691	3500.29	-0.1074
3500.49	0.6431	3500.49	0.03159
3500.68	0.76611	3500.68	0.08985
3500.88	0.87891	3500.88	0.04511
3501.08	0.95058	3501.08	-0.00496
3501.27	0.99432	3501.27	-0.03256
3501.47	1.02688	3501.47	-0.05566
3501.66	0.96876	3501.66	-0.0729
3501.86	0.85227	3501.86	-0.07842
3502.05	0.70099	3502.05	-0.13217
3502.25	0.48094	3502.25	-0.23331
3502.44	0.26982	3502.44	-0.33453
3502.64	0.08702	3502.64	-0.3799
3502.83	-0.02984	3502.83	-0.42446
3503.03	-0.14041	3503.03	-0.53208
3503.23	-0.31371	3503.23	-0.69648
3503.42	-0.52884	3503.42	-0.85607
3503.62	-0.71794	3503.62	-0.98214
3503.81	-0.87533	3503.81	-1.04059
3504.01	-0.9957	3504.01	-1.00307
3504.2	-1.04632	3504.2	-0.83257
3504.4	-1.11058	3504.4	-0.60916
3504.59	-1.23262	3504.59	-0.37763
3504.79	-1.32646	3504.79	-0.10017
3504.99	-1.30761	3504.99	0.20951
3505.18	-1.15719	3505.18	0.46209
3505.38	-0.95736	3505.38	0.68124
3505.57	-0.72211	3505.57	0.82597
3505.77	-0.43757	3505.77	0.91516
3505.96	-0.11675	3505.96	0.97357
3506.16	0.17423	3506.16	0.94652
3506.35	0.39496	3506.35	0.80481
3506.55	0.49282	3506.55	0.60465
3506.74	0.50005	3506.74	0.45031
3506.94	0.48403	3506.94	0.39924
3507.14	0.44379	3507.14	0.4255
3507.33	0.31866	3507.33	0.4486
3507.53	0.0491	3507.53	0.39943
3507.72	-0.16391	3507.72	0.31758
3507.92	-0.2401	3507.92	0.21379
3508.11	-0.29638	3508.11	0.14026
3508.31	-0.4065	3508.31	0.17248
3508.5	-0.43172	3508.5	0.25861
3508.7	-0.36616	3508.7	0.28498
3508.9	-0.29981	3508.9	0.21678
3509.09	-0.14879	3509.09	0.13255
3509.29	0.08024	3509.29	0.10833
3509.48	0.32183	3509.48	0.12081
3509.68	0.52527	3509.68	0.12279
3509.87	0.64176	3509.87	0.16071
3510.07	0.74983	3510.07	0.23361
3510.26	0.91195	3510.26	0.31557
3510.46	1.09889	3510.46	0.35614
3510.65	1.18054	3510.65	0.32145
3510.85	1.09922	3510.85	0.21182
3511.05	0.93501	3511.05	0.11575
3511.24	0.78619	3511.24	0.0225
3511.44	0.67886	3511.44	-0.02526
3511.63	0.62451	3511.63	-0.03956
3511.83	0.55727	3511.83	-0.00697
3512.02	0.3786	3512.02	0.04105
3512.22	0.14283	3512.22	0.089
3512.41	-0.0716	3512.41	0.12245
3512.61	-0.22922	3512.61	0.11474
3512.81	-0.34679	3512.81	0.10192
3513	-0.4236	3513	0.08665
3513.2	-0.4644	3513.2	0.08717
3513.39	-0.49833	3513.39	0.15564
3513.59	-0.51245	3513.59	0.23559
3513.78	-0.51521	3513.78	0.28685
3513.98	-0.51752	3513.98	0.31896
3514.17	-0.49166	3514.17	0.31076
3514.37	-0.39738	3514.37	0.28007
3514.57	-0.2151	3514.57	0.25954
3514.76	0.06091	3514.76	0.24945
3514.96	0.36467	3514.96	0.27992
3515.15	0.65327	3515.15	0.32384
3515.35	0.88427	3515.35	0.30477
3515.54	1.08011	3515.54	0.21338
3515.74	1.24056	3515.74	0.08874
3515.93	1.30765	3515.93	0.0124
3516.13	1.27088	3516.13	-0.00343
3516.32	1.15275	3516.32	0.04046
3516.52	1.06681	3516.52	0.11545
3516.72	1.01417	3516.72	0.12297
3516.91	0.91516	3516.91	0.07607
3517.11	0.75903	3517.11	0.01635
3517.3	0.6504	3517.3	-0.05383
3517.5	0.58219	3517.5	-0.13035
3517.69	0.51916	3517.69	-0.14566
3517.89	0.44011	3517.89	-0.14737
3518.08	0.3555	3518.08	-0.22758
3518.28	0.30167	3518.28	-0.36582
3518.48	0.26897	3518.48	-0.52419
3518.67	0.23969	3518.67	-0.60983
3518.87	0.21696	3518.87	-0.63174
3519.06	0.18258	3519.06	-0.61579
3519.26	0.13456	3519.26	-0.54449
3519.45	0.06743	3519.45	-0.41898
3519.65	-0.00663	3519.65	-0.27738
3519.84	0.00149	3519.84	-0.10409
3520.04	0.07261	3520.04	0.12673
3520.23	0.18958	3520.23	0.37421
3520.43	0.3171	3520.43	0.6308
3520.63	0.40151	3520.63	0.92234
3520.82	0.37879	3520.82	1.19824
3521.02	0.35953	3521.02	1.41375
3521.21	0.35528	3521.21	1.50178
3521.41	0.37037	3521.41	1.44355
3521.6	0.38296	3521.6	1.27699
3521.8	0.3222	3521.8	1.09315
3521.99	0.26848	3521.99	0.93047
3522.19	0.24266	3522.19	0.80544
3522.39	0.16827	3522.39	0.71462
3522.58	0.0643	3522.58	0.62686
3522.78	0.07134	3522.78	0.55671
3522.97	0.15069	3522.97	0.57735
3523.17	0.23227	3523.17	0.69507
3523.36	0.3013	3523.36	0.81032
3523.56	0.33166	3523.56	0.85164
3523.75	0.29053	3523.75	0.76387
3523.95	0.25075	3523.95	0.63077
3524.14	0.32224	3524.14	0.55708
3524.34	0.45702	3524.34	0.50183
3524.54	0.52985	3524.54	0.41366
3524.73	0.53495	3524.73	0.35148
3524.93	0.52411	3524.93	0.33323
3525.12	0.52806	3525.12	0.33066
3525.32	0.51051	3525.32	0.32566
3525.51	0.45199	3525.51	0.32704
3525.71	0.34004	3525.71	0.37815
3525.9	0.22549	3525.9	0.44204
3526.1	0.19603	3526.1	0.48932
3526.3	0.21592	3526.3	0.52016
3526.49	0.23138	3526.49	0.45657
3526.69	0.20482	3526.69	0.35342
3526.88	0.12763	3526.88	0.29564
3527.08	0.01337	3527.08	0.29106
3527.27	-0.0786	3527.27	0.30417
3527.47	-0.11057	3527.47	0.29672
3527.66	-0.09425	3527.66	0.31877
3527.86	-0.02909	3527.86	0.38374
3528.05	0.06679	3528.05	0.41034
3528.25	0.09641	3528.25	0.33632
3528.45	-0.00153	3528.45	0.25056
3528.64	-0.08818	3528.64	0.19752
3528.84	-0.05353	3528.84	0.21774
3529.03	-0.00998	3529.03	0.27858
3529.23	-0.01635	3529.23	0.31561
3529.42	0.01553	3529.42	0.29743
3529.62	0.04295	3529.62	0.28689
3529.81	0.04355	3529.81	0.31788
3530.01	0.10423	3530.01	0.34209
3530.21	0.08941	3530.21	0.35148
3530.4	-0.05409	3530.4	0.42219
3530.6	-0.16153	3530.6	0.51413
3530.79	-0.21584	3530.79	0.55399
3530.99	-0.23559	3530.99	0.4521
3531.18	-0.17237	3531.18	0.27787
3531.38	-0.06985	3531.38	0.16466
3531.57	0.04727	3531.57	0.14041
3531.77	0.1191	3531.77	0.218
3531.96	0.12469	3531.96	0.31307
3532.16	0.09824	3532.16	0.4138
3532.36	0.07831	3532.36	0.47076
3532.55	0.08289	3532.55	0.4793
3532.75	0.09317	3532.75	0.42792
3532.94	0.13288	3532.94	0.37104
3533.14	0.13079	3533.14	0.3279
3533.33	0.12848	3533.33	0.34187
3533.53	0.19308	3533.53	0.33964
3533.72	0.25958	3533.72	0.31639
3533.92	0.24289	3533.92	0.33725
3534.12	0.19502	3534.12	0.36769
3534.31	0.16514	3534.31	0.37059
3534.51	0.13567	3534.51	0.30197
3534.7	0.09436	3534.7	0.18068
3534.9	0.07451	3534.9	0.13318
3535.09	0.07182	3535.09	0.19576
3535.29	0.10006	3535.29	0.33025
3535.48	0.16496	3535.48	0.42919
3535.68	0.18943	3535.68	0.4499
3535.87	0.13929	3535.87	0.41224
3536.07	0.06791	3536.07	0.36817
3536.27	0.06415	3536.27	0.37294
3536.46	0.1213	3536.46	0.41582
3536.66	0.15922	3536.66	0.46663
3536.85	0.13404	3536.85	0.50481
3537.05	0.07849	3537.05	0.51357
3537.24	0.03144	3537.24	0.49461
3537.44	0.0554	3537.44	0.44242
3537.63	0.08881	3537.63	0.35208
3537.83	0.14935	3537.83	0.26193
3538.03	0.23637	3538.03	0.22803
3538.22	0.2934	3538.22	0.24721
3538.42	0.34969	3538.42	0.24326
3538.61	0.42275	3538.61	0.23086
3538.81	0.49137	3538.81	0.19342
3539	0.563	3539	0.17796
3539.2	0.55898	3539.2	0.21324
3539.39	0.42439	3539.39	0.24587
3539.59	0.22266	3539.59	0.28565
3539.78	0.03982	3539.78	0.33081
3539.98	-0.06851	3539.98	0.37473
3540.18	-0.04489	3540.18	0.39238
3540.37	0.03461	3540.37	0.37499
3540.57	0.11198	3540.57	0.34556
3540.76	0.17691	3540.76	0.33077
3540.96	0.2509	3540.96	0.32678
3541.15	0.35342	3541.15	0.30782
3541.35	0.43817	3541.35	0.26025
3541.54	0.47356	3541.54	0.23402
3541.74	0.4182	3541.74	0.22709
3541.94	0.37808	3541.94	0.16987
3542.13	0.34898	3542.13	0.08278
3542.33	0.32831	3542.33	0.04206
3542.52	0.28003	3542.52	0.04325
3542.72	0.20389	3542.72	0.07573
3542.91	0.1099	3542.91	0.13776
3543.11	0.04962	3543.11	0.20523
3543.3	0.04794	3543.3	0.28729
3543.5	0.1698	3543.5	0.36832
3543.7	0.29951	3543.7	0.38728
3543.89	0.27679	3543.89	0.37897
3544.09	0.19144	3544.09	0.38438
3544.28	0.19807	3544.28	0.41779
3544.48	0.26859	3544.48	0.42323
3544.67	0.23972	3544.67	0.3602
3544.87	0.17032	3544.87	0.2791
3545.06	0.14834	3545.06	0.21834
3545.26	0.16119	3545.26	0.15985
3545.45	0.18083	3545.45	0.12856
3545.65	0.19338	3545.65	0.05521
3545.85	0.20564	3545.85	-0.05864
3546.04	0.20988	3546.04	-0.14197
3546.24	0.17706	3546.24	-0.14726
3546.43	0.1793	3546.43	-0.1372
3546.63	0.27046	3546.63	-0.13709
3546.82	0.40796	3546.82	-0.10472
3547.02	0.50481	3547.02	-0.09239
3547.21	0.46875	3547.21	-0.06326
3547.41	0.28998	3547.41	-0.03956
3547.61	0.07998	3547.61	-0.06672
3547.8	-0.05737	3547.8	-0.05625
3548	-0.1061	3548	0.01568
3548.19	-0.10762	3548.19	0.07968
3548.39	-0.04314	3548.39	0.10822
3548.58	0.03457	3548.58	0.11046
3548.78	0.09868	3548.78	0.08632
3548.97	0.1552	3548.97	0.02652
3549.17	0.20046	3549.17	0.00894
3549.36	0.23954	3549.36	0.07477
3549.56	0.26897	3549.56	0.18124
3549.76	0.28789	3549.76	0.22668
3549.95	0.27385	3549.95	0.2135
3550.15	0.22981	3550.15	0.20351
3550.34	0.1682	3550.34	0.1952
3550.54	0.13243	3550.54	0.1806
3550.73	0.12197	3550.73	0.15657
3550.93	0.13053	3550.93	0.14078
3551.12	0.14834	3551.12	0.14763
3551.32	0.1914	3551.32	0.15657
3551.52	0.26982	3551.52	0.18947
3551.71	0.36649	3551.71	0.27686
3551.91	0.40095	3551.91	0.31438
3552.1	0.37417	3552.1	0.27548
3552.3	0.30108	3552.3	0.22255
3552.49	0.22627	3552.49	0.2268
3552.69	0.1803	3552.69	0.27966
3552.88	0.17494	3552.88	0.30294
3553.08	0.22981	3553.08	0.2801
3553.27	0.27329	3553.27	0.20023
3553.47	0.25336	3553.47	0.11087
3553.67	0.17647	3553.67	0.10591
3553.86	0.1172	3553.86	0.15143
3554.06	0.16458	3554.06	0.21778
3554.25	0.28364	3554.25	0.32768
3554.45	0.35778	3554.45	0.46212
3554.64	0.35871	3554.64	0.53715
3554.84	0.26647	3554.84	0.52396
3555.03	0.14544	3555.03	0.44893
3555.23	0.08315	3555.23	0.41429
3555.43	0.07827	3555.43	0.51558
3555.62	0.04459	3555.62	0.66117
3555.82	0.00361	3555.82	0.71723
3556.01	0.01736	3556.01	0.66273
3556.21	0.07853	3556.21	0.55157
3556.4	0.07868	3556.4	0.43224
3556.6	-0.02027	3556.6	0.32637
3556.79	-0.11552	3556.79	0.22668
3556.99	-0.13873	3556.99	0.10759
3557.18	-0.06624	3557.18	0.03737
3557.38	0.02164	3557.38	0.0738
3557.58	0.0821	3557.58	0.11526
3557.77	0.12782	3557.77	0.07689
3557.97	0.08494	3557.97	0.000894
3558.16	-0.00551	3558.16	-0.07216
3558.36	-0.07216	3558.36	-0.05487
3558.55	-0.12159	3558.55	0.06501
3558.75	-0.13236	3558.75	0.18366
3558.94	-0.15601	3558.94	0.24736
3559.14	-0.16037	3559.14	0.27806
3559.34	-0.10848	3559.34	0.24721
3559.53	-0.04146	3559.53	0.19975
3559.73	0.04541	3559.73	0.22445
3559.92	0.13921	3559.92	0.26979
3560.12	0.17878	3560.12	0.2785
3560.31	0.16578	3560.31	0.26904
3560.51	0.17203	3560.51	0.24498
3560.7	0.10874	3560.7	0.26923
3560.9	0.00913	3560.9	0.31315
3561.09	-0.06832	3561.09	0.3162
3561.29	-0.15404	3561.29	0.30074
3561.49	-0.21387	3561.49	0.30782
3561.68	-0.2078	3561.68	0.3418
3561.88	-0.16965	3561.88	0.36485
3562.07	-0.13128	3562.07	0.37789
3562.27	-0.14674	3562.27	0.37909
3562.46	-0.13299	3562.46	0.43012
3562.66	-0.08367	3562.66	0.49848
3562.85	-0.01945	3562.85	0.53089
3563.05	0.05685	3563.05	0.54385
3563.25	0.09026	3563.25	0.54929
3563.44	0.07346	3563.44	0.53607
3563.64	-0.02135	3563.64	0.51096
3563.83	-0.05752	3563.83	0.49178
3564.03	0.04545	3564.03	0.48164
3564.22	0.13359	3564.22	0.46123
3564.42	0.1201	3564.42	0.43992
3564.61	0.08475	3564.61	0.44361
3564.81	0.08021	3564.81	0.44443
3565	0.10066	3565	0.41537
3565.2	0.09075	3565.2	0.38672
3565.4	0.06564	3565.4	0.40263
3565.59	0.084	3565.59	0.47613
3565.79	0.12256	3565.79	0.52296
3565.98	0.14666	3565.98	0.56673
3566.18	0.11746	3566.18	0.59661
3566.37	0.11012	3566.37	0.55723
3566.57	0.11586	3566.57	0.50947
3566.76	0.08527	3566.76	0.38773
3566.96	0.03822	3566.96	0.25622
3567.16	0.01248	3567.16	0.18895
3567.35	0.00123	3567.35	0.17013
3567.55	-0.03003	3567.55	0.20891
3567.74	-0.03759	3567.74	0.30346
3567.94	-0.01498	3567.94	0.41183
3568.13	0.02537	3568.13	0.47762
3568.33	0.03748	3568.33	0.50772
3568.52	0.02757	3568.52	0.4952
3568.72	0.05685	3568.72	0.47907
3568.91	0.14368	3568.91	0.46961
3569.11	0.2433	3569.11	0.48842
3569.31	0.27601	3569.31	0.48719
3569.5	0.23577	3569.5	0.44409
3569.7	0.17569	3569.7	0.35837
3569.89	0.13169	3569.89	0.31631
3570.09	0.15911	3570.09	0.33345
3570.28	0.22307	3570.28	0.38166
3570.48	0.29508	3570.48	0.41027
3570.67	0.357	3570.67	0.40915
3570.87	0.44007	3570.87	0.38549
3571.07	0.56762	3571.07	0.36973
3571.26	0.66493	3571.26	0.35323
3571.46	0.68735	3571.46	0.35755
3571.65	0.60059	3571.65	0.36296
3571.85	0.40729	3571.85	0.34671
3572.04	0.22612	3572.04	0.30957
3572.24	0.20459	3572.24	0.25231
3572.43	0.22165	3572.43	0.2091
3572.63	0.18645	3572.63	0.20806
3572.83	0.13862	3572.83	0.23194
3573.02	0.16209	3573.02	0.22925
3573.22	0.19338	3573.22	0.19554
3573.41	0.27105	3573.41	0.22009
3573.61	0.34742	3573.61	0.28677
3573.8	0.36657	3573.8	0.3114
3574	0.34146	3574	0.30704
3574.19	0.30145	3574.19	0.30518
3574.39	0.17524	3574.39	0.31393
3574.58	0.06344	3574.58	0.3133
3574.78	0.0608	3574.78	0.29392
3574.98	0.09309	3574.98	0.28249
3575.17	0.13079	3575.17	0.32421
3575.37	0.1952	3575.37	0.39779
3575.56	0.25239	3575.56	0.43355
3575.76	0.25898	3575.76	0.44208
3575.95	0.26465	3575.95	0.51677
3576.15	0.25961	3576.15	0.56826
3576.34	0.19558	3576.34	0.5687
3576.54	0.12901	3576.54	0.54475
3576.74	0.11191	3576.74	0.51178
3576.93	0.10531	3576.93	0.49017
3577.13	0.0447	3577.13	0.44458
3577.32	0.01088	3577.32	0.43157
3577.52	0.03934	3577.52	0.44968
3577.71	0.07212	3577.71	0.44033
3577.91	0.11232	3577.91	0.33017
3578.1	0.17993	3578.1	0.16425
3578.3	0.263	3578.3	0.02127
3578.49	0.38385	3578.49	-0.06035
3578.69	0.43921	3578.69	-0.03438
3578.89	0.37335	3578.89	0.03204
3579.08	0.24557	3579.08	0.09872
3579.28	0.19755	3579.28	0.17937
3579.47	0.24036	3579.47	0.24065
3579.67	0.27463	3579.67	0.24885
3579.86	0.19655	3579.86	0.19968
3580.06	0.08386	3580.06	0.1172
3580.25	0.04485	3580.25	0.06314
3580.45	0.07488	3580.45	0.04489
3580.65	0.12793	3580.65	0.03427
3580.84	0.23723	3580.84	0.02038
3581.04	0.40833	3581.04	-0.0212
3581.23	0.51025	3581.23	-0.09231
3581.43	0.49748	3581.43	-0.08408
3581.62	0.48716	3581.62	0.03941
3581.82	0.48391	3581.82	0.18001
3582.01	0.48939	3582.01	0.32604
3582.21	0.56233	3582.21	0.39332
3582.4	0.58919	3582.4	0.35122
3582.6	0.5566	3582.6	0.2994
3582.8	0.48582	3582.8	0.30451
3582.99	0.39984	3582.99	0.30808
3583.19	0.33047	3583.19	0.30551
3583.38	0.30357	3583.38	0.32801
3583.58	0.38993	3583.58	0.35744
3583.77	0.46413	3583.77	0.37041
3583.97	0.41395	3583.97	0.33964
3584.16	0.33483	3584.16	0.29936
3584.36	0.31389	3584.36	0.27478
3584.56	0.30514	3584.56	0.23037
3584.75	0.22221	3584.75	0.1622
3584.95	0.09693	3584.95	0.13582
3585.14	0.02779	3585.14	0.16212
3585.34	0.0257	3585.34	0.16138
3585.53	0.10602	3585.53	0.14849
3585.73	0.17762	3585.73	0.15318
3585.92	0.17498	3585.92	0.14316
3586.12	0.14991	3586.12	0.13601
3586.31	0.15382	3586.31	0.12524
3586.51	0.16212	3586.51	0.07018
3586.71	0.19144	3586.71	0.0501
3586.9	0.21923	3586.9	0.10148
3587.1	0.15117	3587.1	0.21007
3587.29	0.06154	3587.29	0.32339
3587.49	0.03289	3587.49	0.39104
3587.68	0.07022	3587.68	0.39473
3587.88	0.13057	3587.88	0.37402
3588.07	0.18131	3588.07	0.36396
3588.27	0.18071	3588.27	0.33993
3588.47	0.15639	3588.47	0.29419
3588.66	0.22143	3588.66	0.24136
3588.86	0.29486	3588.86	0.21569
3589.05	0.28729	3589.05	0.17114
3589.25	0.21696	3589.25	0.13541
3589.44	0.17006	3589.44	0.12033
3589.64	0.22486	3589.64	0.14506
3589.83	0.27679	3589.83	0.17166
3590.03	0.29605	3590.03	0.14447
3590.22	0.31307	3590.22	0.11277
3590.42	0.33144	3590.42	0.16242
3590.62	0.31147	3590.62	0.21298
3590.81	0.22713	3590.81	0.24531
3591.01	0.19588	3591.01	0.28171
3591.2	0.25515	3591.2	0.31035
3591.4	0.27399	3591.4	0.31434
3591.59	0.21268	3591.59	0.30257
3591.79	0.19211	3591.79	0.27083
3591.98	0.22356	3591.98	0.27742
3592.18	0.29508	3592.18	0.32313
3592.38	0.3688	3592.38	0.3957
3592.57	0.28867	3592.57	0.40453
3592.77	0.12059	3592.77	0.35319
3592.96	-0.01404	3592.96	0.31676
3593.16	-0.03595	3593.16	0.32399
3593.35	0.03952	3593.35	0.29441
3593.55	0.17639	3593.55	0.24155
3593.74	0.27228	3593.74	0.18396
3593.94	0.27288	3593.94	0.19088
3594.13	0.17803	3594.13	0.21581
3594.33	0.08524	3594.33	0.22423
3594.53	0.08669	3594.53	0.19889
3594.72	0.19576	3594.72	0.14976
3594.92	0.36366	3594.92	0.13374
3595.11	0.41761	3595.11	0.15225
3595.31	0.3745	3595.31	0.19409
3595.5	0.33345	3595.5	0.22545
3595.7	0.33982	3595.7	0.20973
3595.89	0.32138	3595.89	0.17542
3596.09	0.26424	3596.09	0.14573
3596.29	0.23104	3596.29	0.1578
3596.48	0.25984	3596.48	0.18921
3596.68	0.22985	3596.68	0.22385
3596.87	0.15605	3596.87	0.28983
3597.07	0.08639	3597.07	0.36817
3597.26	0.08445	3597.26	0.41522
3597.46	0.1647	3597.46	0.40181
3597.65	0.22803	3597.65	0.36188
3597.85	0.23793	3597.85	0.33908
3598.04	0.23823	3598.04	0.31974
3598.24	0.28245	3598.24	0.30305
3598.44	0.35994	3598.44	0.30335
3598.63	0.36378	3598.63	0.30149
3598.83	0.31862	3598.83	0.24587
3599.02	0.26505	3599.02	0.18697
3599.22	0.21275	3599.22	0.1882
3599.41	0.13311	3599.41	0.2462
3599.61	0.07853	3599.61	0.2946
3599.8	0.11087	3599.8	0.31561
3600	0.2002	3600	0.37603
			0.41045
			0.38143
			0.34835

## Sheet: Fig. 4d
Fig. 4d
In-situ EPR measurement under 100% of O2 proportion
Magnetic field (G)	Intensity (a. u.) DMPO-●O2-	Magnetic field (G)	Intensity (a. u.) TEMPO
3400	0	3400	0
3400.1955	0.02414	3400.2	0.02455
3400.39101	0.14063	3400.39	-0.00279
3400.58651	0.2034	3400.59	-0.04277
3400.78201	0.14525	3400.78	-0.07004
3400.98	0.07302	3400.98	-0.10651
3401.17	-0.01431	3401.17	-0.16436
3401.37	-0.08531	3401.37	-0.19811
3401.56	-0.12379	3401.56	-0.20493
3401.76	-0.09317	3401.76	-0.22326
3401.96	-0.06124	3401.96	-0.21868
3402.15	-0.03777	3402.15	-0.17673
3402.35	0.04895	3402.35	-0.12603
3402.54	0.13079	3402.54	-0.1007
3402.74	0.21279	3402.74	-0.12085
3402.93	0.27143	3402.93	-0.17237
3403.13	0.30451	3403.13	-0.22281
3403.32	0.32455	3403.32	-0.26856
3403.52	0.35763	3403.52	-0.29933
3403.71	0.39287	3403.71	-0.33338
3403.91	0.3928	3403.91	-0.32723
3404.11	0.4138	3404.11	-0.30085
3404.3	0.42792	3404.3	-0.25418
3404.5	0.41351	3404.5	-0.16831
3404.69	0.46253	3404.69	-0.09477
3404.89	0.53488	3404.89	-0.08944
3405.08	0.55563	3405.08	-0.13299
3405.28	0.53786	3405.28	-0.17829
3405.47	0.48879	3405.47	-0.17453
3405.67	0.41492	3405.67	-0.14294
3405.87	0.35331	3405.87	-0.11031
3406.06	0.32157	3406.06	-0.08427
3406.26	0.35752	3406.26	-0.08348
3406.45	0.49487	3406.45	-0.09824
3406.65	0.6317	3406.65	-0.1327
3406.84	0.68024	3406.84	-0.21692
3407.04	0.61292	3407.04	-0.29869
3407.23	0.485	3407.23	-0.33487
3407.43	0.4572	3407.43	-0.35096
3407.62	0.52877	3407.62	-0.35826
3407.82	0.56956	3407.82	-0.36512
3408.02	0.53894	3408.02	-0.36698
3408.21	0.48254	3408.21	-0.37137
3408.41	0.43713	3408.41	-0.35606
3408.6	0.40449	3408.6	-0.31225
3408.8	0.35502	3408.8	-0.24807
3408.99	0.27593	3408.99	-0.22862
3409.19	0.17881	3409.19	-0.24624
3409.38	0.15788	3409.38	-0.1999
3409.58	0.22117	3409.58	-0.11217
3409.78	0.24494	3409.78	-0.02839
3409.97	0.26293	3409.97	0.00954
3410.17	0.29724	3410.17	-0.00373
3410.36	0.39149	3410.36	-0.03927
3410.56	0.47483	3410.56	-0.08702
3410.75	0.44391	3410.75	-0.10897
3410.95	0.36497	3410.95	-0.12681
3411.14	0.32097	3411.14	-0.17129
3411.34	0.30566	3411.34	-0.20709
3411.53	0.28651	3411.53	-0.2126
3411.73	0.25574	3411.73	-0.1882
3411.93	0.1812	3411.93	-0.14674
3412.12	0.089	3412.12	-0.06959
3412.32	0.02444	3412.32	0.00354
3412.51	0.01177	3412.51	0.02839
3412.71	0.08915	3412.71	0.01032
3412.9	0.17438	3412.9	0.02067
3413.1	0.20374	3413.1	0.07365
3413.29	0.18098	3413.29	0.14633
3413.49	0.12707	3413.49	0.18653
3413.69	0.15948	3413.69	0.14354
3413.88	0.27787	3413.88	0.08103
3414.08	0.34135	3414.08	0.05506
3414.27	0.39995	3414.27	0.0168
3414.47	0.46097	3414.47	-0.02157
3414.66	0.46022	3414.66	-0.02436
3414.86	0.38125	3414.86	-0.02205
3415.05	0.32309	3415.05	-0.02507
3415.25	0.32943	3415.25	-7.5e-05
3415.44	0.36061	3415.44	0.0374
3415.64	0.33233	3415.64	0.04381
3415.84	0.28174	3415.84	0.02183
3416.03	0.25444	3416.03	-0.01989
3416.23	0.17248	3416.23	-0.05864
3416.42	0.10744	3416.42	-0.08632
3416.62	0.09131	3416.62	-0.08944
3416.81	0.12104	3416.81	-0.04265
3417.01	0.20202	3417.01	0.03047
3417.2	0.30555	3417.2	0.04642
3417.4	0.41053	3417.4	0.00298
3417.6	0.48321	3417.6	-0.04277
3417.79	0.55019	3417.79	-0.07443
3417.99	0.56524	3417.99	-0.07503
3418.18	0.47039	3418.18	-0.07112
3418.38	0.33185	3418.38	-0.10494
3418.57	0.21737	3418.57	-0.16831
3418.77	0.11925	3418.77	-0.23734
3418.96	0.12245	3418.96	-0.2477
3419.16	0.16458	3419.16	-0.20783
3419.35	0.21741	3419.35	-0.18913
3419.55	0.26271	3419.55	-0.14756
3419.75	0.31002	3419.75	-0.09052
3419.94	0.36307	3419.94	-0.0561
3420.14	0.45545	3420.14	-0.06363
3420.33	0.60134	3420.33	-0.09213
3420.53	0.71269	3420.53	-0.12878
3420.72	0.73955	3420.72	-0.18325
3420.92	0.68493	3420.92	-0.21569
3421.11	0.61803	3421.11	-0.18776
3421.31	0.53696	3421.31	-0.11571
3421.51	0.41045	3421.51	-0.0865
3421.7	0.34239	3421.7	-0.09235
3421.9	0.28845	3421.9	-0.10639
3422.09	0.17039	3422.09	-0.1156
3422.29	0.11902	3422.29	-0.1267
3422.48	0.1657	3422.48	-0.18697
3422.68	0.24911	3422.68	-0.21793
3422.87	0.3133	3422.87	-0.16715
3423.07	0.35364	3423.07	-0.08546
3423.26	0.33874	3423.26	-0.04973
3423.46	0.33613	3423.46	-0.05338
3423.66	0.3159	3423.66	-0.07197
3423.85	0.22512	3423.85	-0.08803
3424.05	0.14443	3424.05	-0.09429
3424.24	0.11675	3424.24	-0.0634
3424.44	0.13698	3424.44	-0.02429
3424.63	0.19725	3424.63	-0.02645
3424.83	0.24449	3424.83	-0.06784
3425.02	0.28748	3425.02	-0.10014
3425.22	0.32965	3425.22	-0.10405
3425.42	0.36161	3425.42	-0.108
3425.61	0.37774	3425.61	-0.1153
3425.81	0.3643	3425.81	-0.13612
3426	0.3447	3426	-0.14544
3426.2	0.34053	3426.2	-0.14014
3426.39	0.34902	3426.39	-0.14428
3426.59	0.28618	3426.59	-0.14104
3426.78	0.24818	3426.78	-0.11191
3426.98	0.33308	3426.98	-0.09988
3427.17	0.41988	3427.17	-0.11533
3427.37	0.42271	3427.37	-0.0957
3427.57	0.37853	3427.57	-0.03599
3427.76	0.32052	3427.76	-0.00473
3427.96	0.29992	3427.96	-0.03129
3428.15	0.3399	3428.15	-0.04779
3428.35	0.37298	3428.35	-0.02287
3428.54	0.29765	3428.54	0.02459
3428.74	0.18846	3428.74	0.06542
3428.93	0.16324	3428.93	0.08375
3429.13	0.19759	3429.13	0.03684
3429.33	0.15315	3429.33	-0.04649
3429.52	0.04638	3429.52	-0.08669
3429.72	-0.00853	3429.72	-0.04258
3429.91	0.06802	3429.91	0.00872
3430.11	0.21126	3430.11	0.03479
3430.3	0.39365	3430.3	0.06009
3430.5	0.49088	3430.5	0.09581
3430.69	0.44603	3430.69	0.10636
3430.89	0.40028	3430.89	0.06069
3431.09	0.39894	3431.09	0.01896
3431.28	0.34291	3431.28	0.00756
3431.48	0.28454	3431.48	-0.02116
3431.67	0.23052	3431.67	-0.0472
3431.87	0.21149	3431.87	-0.08177
3432.06	0.23387	3432.06	-0.12744
3432.26	0.22497	3432.26	-0.17408
3432.45	0.19509	3432.45	-0.18187
3432.65	0.15933	3432.65	-0.10256
3432.84	0.12271	3432.84	-0.0098
3433.04	0.04076	3433.04	0.0529
3433.24	0.02075	3433.24	0.06951
3433.43	0.07503	3433.43	0.0298
3433.63	0.15005	3433.63	-0.00544
3433.82	0.18485	3433.82	-0.0228
3434.02	0.19983	3434.02	-0.0336
3434.21	0.25	3434.21	-0.03625
3434.41	0.3811	3434.41	-0.0383
3434.6	0.45843	3434.6	-0.03181
3434.8	0.4673	3434.8	-0.02369
3435	0.42927	3435	-0.04564
3435.19	0.35882	3435.19	-0.09667
3435.39	0.27698	3435.39	-0.1147
3435.58	0.22765	3435.58	-0.10148
3435.78	0.29348	3435.78	-0.10096
3435.97	0.42971	3435.97	-0.09682
3436.17	0.51796	3436.17	-0.07018
3436.36	0.50191	3436.36	-0.07298
3436.56	0.44931	3436.56	-0.10066
3436.75	0.39637	3436.75	-0.05838
3436.95	0.33826	3436.95	0.03975
3437.15	0.31378	3437.15	0.05055
3437.34	0.36623	3437.34	-0.00481
3437.54	0.4426	3437.54	-0.06728
3437.73	0.45434	3437.73	-0.09313
3437.93	0.43489	3437.93	-0.08725
3438.12	0.44398	3438.12	-0.07499
3438.32	0.48399	3438.32	-0.09347
3438.51	0.50422	3438.51	-0.10621
3438.71	0.45452	3438.71	-0.10405
3438.91	0.38002	3438.91	-0.0909
3439.1	0.33468	3439.1	-0.05428
3439.3	0.36564	3439.3	-0.04713
3439.49	0.42207	3439.49	-0.09283
3439.69	0.39119	3439.69	-0.16358
3439.88	0.33572	3439.88	-0.18776
3440.08	0.30242	3440.08	-0.15713
3440.27	0.31214	3440.27	-0.10502
3440.47	0.38344	3440.47	-0.07581
3440.66	0.48414	3440.66	-0.05163
3440.86	0.58115	3440.86	-0.05975
3441.06	0.61434	3441.06	-0.12655
3441.25	0.56818	3441.25	-0.19833
3441.45	0.46339	3441.45	-0.19912
3441.64	0.35413	3441.64	-0.15214
3441.84	0.30879	3441.84	-0.12834
3442.03	0.28469	3442.03	-0.13642
3442.23	0.27887	3442.23	-0.15087
3442.42	0.3273	3442.42	-0.13862
3442.62	0.36482	3442.62	-0.10602
3442.82	0.41269	3442.82	-0.06203
3443.01	0.47255	3443.01	0.01196
3443.21	0.52206	3443.21	0.07641
3443.4	0.54654	3443.4	0.11366
3443.6	0.56531	3443.6	0.11932
3443.79	0.59366	3443.79	0.09227
3443.99	0.55622	3443.99	0.0516
3444.18	0.50537	3444.18	0.01676
3444.38	0.53551	3444.38	-0.00976
3444.57	0.58208	3444.57	-0.02217
3444.77	0.59295	3444.77	0.00857
3444.97	0.55045	3444.97	0.04172
3445.16	0.46436	3445.16	0.0428
3445.36	0.38337	3445.36	0.03215
3445.55	0.26278	3445.55	-0.01457
3445.75	0.10487	3445.75	-0.12104
3445.94	0.01237	3445.94	-0.23127
3446.14	0.06653	3446.14	-0.27459
3446.33	0.25507	3446.33	-0.27761
3446.53	0.41507	3446.53	-0.28305
3446.73	0.48589	3446.73	-0.29743
3446.92	0.5281	3446.92	-0.30037
3447.12	0.50366	3447.12	-0.28186
3447.31	0.4597	3447.31	-0.25328
3447.51	0.39779	3447.51	-0.25522
3447.7	0.29951	3447.7	-0.24974
3447.9	0.24799	3447.9	-0.20113
3448.09	0.30231	3448.09	-0.14849
3448.29	0.34515	3448.29	-0.10736
3448.48	0.35819	3448.48	-0.08292
3448.68	0.34161	3448.68	-0.05253
3448.88	0.29203	3448.88	-0.03416
3449.07	0.23648	3449.07	-0.05402
3449.27	0.19126	3449.27	-0.11455
3449.46	0.21331	3449.46	-0.18824
3449.66	0.26379	3449.66	-0.21018
3449.85	0.29247	3449.85	-0.21156
3450.05	0.31527	3450.05	-0.20273
3450.24	0.34187	3450.24	-0.22806
3450.44	0.31691	3450.44	-0.2443
3450.64	0.25459	3450.64	-0.22844
3450.83	0.20478	3450.83	-0.23365
3451.03	0.20273	3451.03	-0.23078
3451.22	0.22724	3451.22	-0.17338
3451.42	0.26949	3451.42	-0.09645
3451.61	0.37	3451.61	-0.07249
3451.81	0.48041	3451.81	-0.09887
3452	0.51569	3452	-0.15646
3452.2	0.46551	3452.2	-0.1673
3452.39	0.36303	3452.39	-0.13977
3452.59	0.27593	3452.59	-0.14715
3452.79	0.2468	3452.79	-0.16477
3452.98	0.24319	3452.98	-0.17192
3453.18	0.20064	3453.18	-0.19368
3453.37	0.14711	3453.37	-0.21238
3453.57	0.12558	3453.57	-0.22653
3453.76	0.09526	3453.76	-0.23697
3453.96	0.10401	3453.96	-0.21108
3454.15	0.13258	3454.15	-0.16678
3454.35	0.14804	3454.35	-0.17677
3454.55	0.09414	3454.55	-0.21171
3454.74	-0.06478	3454.74	-0.22329
3454.94	-0.16842	3454.94	-0.22642
3455.13	-0.16309	3455.13	-0.23902
3455.33	-0.08922	3455.33	-0.22911
3455.52	-0.04701	3455.52	-0.22601
3455.72	-0.07469	3455.72	-0.23842
3455.91	-0.09541	3455.91	-0.21715
3456.11	0.00741	3456.11	-0.19282
3456.3	0.15095	3456.3	-0.16428
3456.5	0.22013	3456.5	-0.12878
3456.7	0.2392	3456.7	-0.08877
3456.89	0.2094	3456.89	-0.07853
3457.09	0.16727	3457.09	-0.06817
3457.28	0.17852	3457.28	-0.02496
3457.48	0.23045	3457.48	0.03748
3457.67	0.34083	3457.67	0.03308
3457.87	0.45478	3457.87	-0.06039
3458.06	0.46007	3458.06	-0.18526
3458.26	0.38136	3458.26	-0.23875
3458.46	0.28375	3458.46	-0.17885
3458.65	0.17744	3458.65	-0.07585
3458.85	0.08471	3458.85	-0.000149
3459.04	0.08576	3459.04	-0.00279
3459.24	0.12711	3459.24	-0.07529
3459.43	0.1771	3459.43	-0.13005
3459.63	0.2823	3459.63	-0.15497
3459.82	0.47304	3459.82	-0.17066
3460.02	0.62123	3460.02	-0.19096
3460.22	0.66295	3460.22	-0.20638
3460.41	0.65871	3460.41	-0.19554
3460.61	0.62443	3460.61	-0.18235
3460.8	0.56189	3460.8	-0.18168
3461	0.53067	3461	-0.14149
3461.19	0.54561	3461.19	-0.08993
3461.39	0.52735	3461.39	-0.07156
3461.58	0.4562	3461.58	-0.09991
3461.78	0.42967	3461.78	-0.12752
3461.97	0.43996	3461.97	-0.1508
3462.17	0.42804	3462.17	-0.1489
3462.37	0.40319	3462.37	-0.09924
3462.56	0.41258	3462.56	-0.06471
3462.76	0.44491	3462.76	-0.08754
3462.95	0.45426	3462.95	-0.13675
3463.15	0.43739	3463.15	-0.13124
3463.34	0.40501	3463.34	-0.11776
3463.54	0.42941	3463.54	-0.11791
3463.73	0.47412	3463.73	-0.09161
3463.93	0.4616	3463.93	-0.05804
3464.13	0.36642	3464.13	-0.04727
3464.32	0.29277	3464.32	-0.01628
3464.52	0.32749	3464.52	0.04523
3464.71	0.37808	3464.71	0.06981
3464.91	0.36795	3464.91	0.05979
3465.1	0.3155	3465.1	0.02898
3465.3	0.28536	3465.3	0.00611
3465.49	0.29925	3465.49	-0.00149
3465.69	0.35528	3465.69	-0.03155
3465.88	0.46104	3465.88	-0.08393
3466.08	0.50858	3466.08	-0.14886
3466.28	0.44879	3466.28	-0.18828
3466.47	0.33788	3466.47	-0.21741
3466.67	0.29348	3466.67	-0.24013
3466.86	0.30585	3466.86	-0.25049
3467.06	0.31251	3467.06	-0.23183
3467.25	0.34362	3467.25	-0.21007
3467.45	0.30343	3467.45	-0.19882
3467.64	0.22918	3467.64	-0.19409
3467.84	0.1993	3467.84	-0.19044
3468.04	0.24494	3468.04	-0.17222
3468.23	0.3659	3468.23	-0.16041
3468.43	0.54169	3468.43	-0.15322
3468.62	0.65453	3468.62	-0.16231
3468.82	0.62004	3468.82	-0.19304
3469.01	0.49755	3469.01	-0.22523
3469.21	0.33852	3469.21	-0.28797
3469.4	0.23037	3469.4	-0.33233
3469.6	0.21283	3469.6	-0.31408
3469.79	0.23715	3469.79	-0.24509
3469.99	0.23402	3469.99	-0.16663
3470.19	0.24024	3470.19	-0.10353
3470.38	0.2896	3470.38	-0.02608
3470.58	0.29664	3470.58	0.04657
3470.77	0.2338	3470.77	0.10107
3470.97	0.12606	3470.97	0.09954
3471.16	0.02067	3471.16	0.04493
3471.36	-0.03662	3471.36	-0.02839
3471.55	0.02492	3471.55	-0.05912
3471.75	0.11928	3471.75	-0.06504
3471.95	0.24363	3471.95	-0.05703
3472.14	0.35658	3472.14	-0.03412
3472.34	0.35632	3472.34	-0.03021
3472.53	0.29147	3472.53	-0.05018
3472.73	0.27269	3472.73	-0.04776
3472.92	0.34012	3472.92	-0.04623
3473.12	0.40695	3473.12	-0.07313
3473.31	0.42457	3473.31	-0.13042
3473.51	0.42047	3473.51	-0.17721
3473.7	0.35394	3473.7	-0.16179
3473.9	0.32172	3473.9	-0.11083
3474.1	0.36955	3474.1	-0.05614
3474.29	0.45732	3474.29	-0.00417
3474.49	0.43541	3474.49	0.03312
3474.68	0.36314	3474.68	0.02213
3474.88	0.3713	3474.88	-0.00849
3475.07	0.42923	3475.07	-0.04094
3475.27	0.44789	3475.27	-0.09015
3475.46	0.48488	3475.46	-0.10271
3475.66	0.55712	3475.66	-0.08266
3475.86	0.60666	3475.86	-0.06959
3476.05	0.55753	3476.05	-0.06739
3476.25	0.43709	3476.25	-0.08222
3476.44	0.31974	3476.44	-0.10554
3476.64	0.22303	3476.64	-0.13079
3476.83	0.14231	3476.83	-0.12532
3477.03	0.08516	3477.03	-0.09045
3477.22	0.06568	3477.22	-0.04306
3477.42	0.07108	3477.42	0.00484
3477.61	0.11385	3477.61	0.02235
3477.81	0.15687	3477.81	0.00361
3478.01	0.18146	3478.01	-0.01874
3478.2	0.2557	3478.2	-0.02187
3478.4	0.35439	3478.4	0.01498
3478.59	0.3748	3478.59	0.05372
3478.79	0.32604	3478.79	0.07235
3478.98	0.27731	3478.98	0.08997
3479.18	0.29232	3479.18	0.09067
3479.37	0.30063	3479.37	0.08829
3479.57	0.27627	3479.57	0.08266
3479.77	0.27258	3479.77	0.08997
3479.96	0.30827	3479.96	0.07551
3480.16	0.41075	3480.16	0.04262
3480.35	0.52765	3480.35	-0.000186
3480.55	0.5576	3480.55	-0.05275
3480.74	0.46648	3480.74	-0.09946
3480.94	0.31699	3480.94	-0.1096
3481.13	0.20474	3481.13	-0.11072
3481.33	0.19714	3481.33	-0.11198
3481.52	0.22884	3481.52	-0.11277
3481.72	0.23451	3481.72	-0.10159
3481.92	0.12934	3481.92	-0.10409
3482.11	-0.01244	3482.11	-0.11839
3482.31	-0.07071	3482.31	-0.08974
3482.5	-0.07615	3482.5	-0.02254
3482.7	-0.03368	3482.7	0.04359
3482.89	0.06951	3482.89	0.09257
3483.09	0.15058	3483.09	0.1204
3483.28	0.20105	3483.28	0.14048
3483.48	0.1967	3483.48	0.16496
3483.68	0.20906	3483.68	0.18776
3483.87	0.22713	3483.87	0.17382
3484.07	0.23935	3484.07	0.14145
3484.26	0.18235	3484.26	0.11798
3484.46	0.06426	3484.46	0.11481
3484.65	-0.01941	3484.65	0.10662
3484.85	-0.05584	3484.85	0.0352
3485.04	-0.09827	3485.04	-0.07909
3485.24	-0.1369	3485.24	-0.1502
3485.43	-0.16313	3485.43	-0.15199
3485.63	-0.16052	3485.63	-0.10706
3485.83	-0.13571	3485.83	-0.07086
3486.02	-0.12945	3486.02	-0.05227
3486.22	-0.10673	3486.22	-0.03025
3486.41	-0.02611	3486.41	-0.01244
3486.61	0.01416	3486.61	-0.00853
3486.8	0.03848	3486.8	-0.01479
3487	0.07879	3487	-0.0358
3487.19	0.15501	3487.19	-0.07838
3487.39	0.25436	3487.39	-0.11914
3487.59	0.35264	3487.59	-0.15471
3487.78	0.47386	3487.78	-0.1907
3487.98	0.59806	3487.98	-0.20128
3488.17	0.68121	3488.17	-0.18697
3488.37	0.74737	3488.37	-0.19021
3488.56	0.79874	3488.56	-0.1882
3488.76	0.83238	3488.76	-0.17919
3488.95	0.84609	3488.95	-0.1546
3489.15	0.80675	3489.15	-0.11515
3489.35	0.74655	3489.35	-0.09432
3489.54	0.71928	3489.54	-0.08371
3489.74	0.68937	3489.74	-0.07603
3489.93	0.58156	3489.93	-0.07603
3490.13	0.54281	3490.13	-0.05655
3490.32	0.60316	3490.32	-0.0342
3490.52	0.61575	3490.52	-0.05338
3490.71	0.58681	3490.71	-0.10286
3490.91	0.56323	3490.91	-0.15207
3491.1	0.48667	3491.1	-0.20064
3491.3	0.41127	3491.3	-0.25067
3491.5	0.3399	3491.5	-0.30737
3491.69	0.24878	3491.69	-0.32302
3491.89	0.14491	3491.89	-0.31639
3492.08	0.11936	3492.08	-0.3051
3492.28	0.11586	3492.28	-0.31438
3492.47	0.08605	3492.47	-0.3064
3492.67	0.07704	3492.67	-0.26152
3492.86	0.12629	3492.86	-0.17721
3493.06	0.12834	3493.06	-0.12521
3493.26	0.04277	3493.26	-0.14842
3493.45	-0.08088	3493.45	-0.18191
3493.65	-0.19088	3493.65	-0.1733
3493.84	-0.16857	3493.84	-0.17703
3494.04	-0.03498	3494.04	-0.24199
3494.23	0.03356	3494.23	-0.30831
3494.43	0.01319	3494.43	-0.32332
3494.62	0.0412	3494.62	-0.31408
3494.82	0.08263	3494.82	-0.3127
3495.01	0.1166	3495.01	-0.33155
3495.21	0.17203	3495.21	-0.34016
3495.41	0.21637	3495.41	-0.32738
3495.6	0.24214	3495.6	-0.31628
3495.8	0.27817	3495.8	-0.30018
3495.99	0.35144	3495.99	-0.25783
3496.19	0.45061	3496.19	-0.20318
3496.38	0.43705	3496.38	-0.15475
3496.58	0.33926	3496.58	-0.10621
3496.77	0.27411	3496.77	-0.0887
3496.97	0.26073	3496.97	-0.07696
3497.17	0.25015	3497.17	-0.04988
3497.36	0.24583	3497.36	-0.03345
3497.56	0.29076	3497.56	-0.057
3497.75	0.39652	3497.75	-0.07834
3497.95	0.49733	3497.95	-0.11291
3498.14	0.52139	3498.14	-0.16492
3498.34	0.47632	3498.34	-0.23279
3498.53	0.45314	3498.53	-0.28588
3498.73	0.4337	3498.73	-0.30838
3498.92	0.39108	3498.92	-0.33788
3499.12	0.37361	3499.12	-0.3304
3499.32	0.36485	3499.32	-0.30506
3499.51	0.37629	3499.51	-0.28033
3499.71	0.43441	3499.71	-0.26967
3499.9	0.46465	3499.9	-0.29273
3500.1	0.41984	3500.1	-0.32496
3500.29	0.43638	3500.29	-0.31106
3500.49	0.54911	3500.49	-0.26207
3500.68	0.6659	3500.68	-0.22821
3500.88	0.76104	3500.88	-0.2218
3501.08	0.83562	3501.08	-0.22203
3501.27	0.91072	3501.27	-0.22836
3501.47	0.93203	3501.47	-0.25522
3501.66	0.89083	3501.66	-0.29456
3501.86	0.86348	3501.86	-0.30682
3502.05	0.8681	3502.05	-0.29549
3502.25	0.93654	3502.25	-0.27057
3502.44	1.03869	3502.44	-0.23168
3502.64	1.0683	3502.64	-0.18656
3502.83	1.0439	3502.83	-0.16931
3503.03	1.06629	3503.03	-0.2104
3503.23	1.13234	3503.23	-0.23216
3503.42	1.04763	3503.42	-0.17803
3503.62	0.81461	3503.62	-0.12059
3503.81	0.64019	3503.81	-0.09999
3504.01	0.56598	3504.01	-0.14335
3504.2	0.5123	3504.2	-0.21007
3504.4	0.43642	3504.4	-0.21916
3504.59	0.36213	3504.59	-0.20195
3504.79	0.36217	3504.79	-0.21629
3504.99	0.36594	3504.99	-0.24244
3505.18	0.35085	3505.18	-0.24889
3505.38	0.34202	3505.38	-0.23369
3505.57	0.32976	3505.57	-0.19211
3505.77	0.35983	3505.77	-0.17185
3505.96	0.35495	3505.96	-0.18142
3506.16	0.29337	3506.16	-0.2094
3506.35	0.17881	3506.35	-0.25004
3506.55	0.03759	3506.55	-0.29825
3506.74	-0.08021	3506.74	-0.33762
3506.94	-0.10315	3506.94	-0.35565
3507.14	-0.06061	3507.14	-0.36664
3507.33	-0.03792	3507.33	-0.38493
3507.53	-0.06471	3507.53	-0.39313
3507.72	-0.05361	3507.72	-0.3989
3507.92	-0.0374	3507.92	-0.37655
3508.11	-0.02474	3508.11	-0.3466
3508.31	-0.00149	3508.31	-0.32887
3508.5	0.0364	3508.5	-0.28882
3508.7	0.03811	3508.7	-0.20586
3508.9	-0.00402	3508.9	-0.15844
3509.09	0.02652	3509.09	-0.15691
3509.29	0.10412	3509.29	-0.16596
3509.48	0.21886	3509.48	-0.18507
3509.68	0.32585	3509.68	-0.18865
3509.87	0.41187	3509.87	-0.1803
3510.07	0.42096	3510.07	-0.20646
3510.26	0.39984	3510.26	-0.25142
3510.46	0.40654	3510.46	-0.2652
3510.65	0.45266	3510.65	-0.24788
3510.85	0.50247	3510.85	-0.19386
3511.05	0.52351	3511.05	-0.13582
3511.24	0.45415	3511.24	-0.12282
3511.44	0.36552	3511.44	-0.16253
3511.63	0.36374	3511.63	-0.20824
3511.83	0.37957	3511.83	-0.22661
3512.02	0.32373	3512.02	-0.22665
3512.22	0.2468	3512.22	-0.22285
3512.41	0.21666	3512.41	-0.23224
3512.61	0.22396	3512.61	-0.23134
3512.81	0.20787	3512.81	-0.20623
3513	0.19018	3513	-0.15542
3513.2	0.20519	3513.2	-0.08613
3513.39	0.21014	3513.39	-0.05685
3513.59	0.19658	3513.59	-0.09511
3513.78	0.24378	3513.78	-0.17624
3513.98	0.39134	3513.98	-0.25027
3514.17	0.64284	3514.17	-0.26181
3514.37	0.85808	3514.37	-0.23499
3514.57	0.99093	3514.57	-0.20895
3514.76	1.09252	3514.76	-0.21383
3514.96	1.27051	3514.96	-0.22724
3515.15	1.42429	3515.15	-0.21409
3515.35	1.48989	3515.35	-0.1815
3515.54	1.46732	3515.54	-0.18463
3515.74	1.37262	3515.74	-0.1787
3515.93	1.30538	3515.93	-0.16458
3516.13	1.20532	3516.13	-0.14205
3516.32	1.0797	3516.32	-0.11478
3516.52	1.04621	3516.52	-0.09768
3516.72	1.14545	3516.72	-0.10233
3516.91	1.2321	3516.91	-0.09034
3517.11	1.22387	3517.11	-0.09134
3517.3	1.11535	3517.3	-0.14313
3517.5	0.97815	3517.5	-0.18738
3517.69	0.89333	3517.69	-0.2363
3517.89	0.8456	3517.89	-0.29095
3518.08	0.87008	3518.08	-0.32473
3518.28	0.84728	3518.28	-0.31706
3518.48	0.70576	3518.48	-0.26032
3518.67	0.49226	3518.67	-0.21517
3518.87	0.29445	3518.87	-0.186
3519.06	0.19804	3519.06	-0.17643
3519.26	0.17554	3519.26	-0.2249
3519.45	0.21897	3519.45	-0.2747
3519.65	0.28022	3519.65	-0.28472
3519.84	0.3165	3519.84	-0.25827
3520.04	0.294	3520.04	-0.20661
3520.23	0.23503	3520.23	-0.13761
3520.43	0.14391	3520.43	-0.07145
3520.63	0.07674	3520.63	-0.06698
3520.82	0.06296	3520.82	-0.14391
3521.02	0.10282	3521.02	-0.24844
3521.21	0.18828	3521.21	-0.27806
3521.41	0.24192	3521.41	-0.25515
3521.6	0.22702	3521.6	-0.22695
3521.8	0.1863	3521.8	-0.16864
3521.99	0.19796	3521.99	-0.08676
3522.19	0.28964	3522.19	-0.038
3522.39	0.46872	3522.39	-0.08501
3522.58	0.69879	3522.58	-0.13147
3522.78	0.96332	3522.78	-0.15076
3522.97	1.15078	3522.97	-0.14782
3523.17	1.26887	3523.17	-0.11828
3523.36	1.39002	3523.36	-0.12457
3523.56	1.41285	3523.56	-0.14212
3523.75	1.31942	3523.75	-0.1467
3523.95	1.15927	3523.95	-0.12938
3524.14	1.08626	3524.14	-0.12104
3524.34	1.11911	3524.34	-0.12785
3524.54	1.13867	3524.54	-0.14491
3524.73	1.14419	3524.73	-0.1476
3524.93	1.16549	3524.93	-0.1701
3525.12	1.18937	3525.12	-0.21584
3525.32	1.19917	3525.32	-0.26863
3525.51	1.17246	3525.51	-0.28565
3525.71	1.13539	3525.71	-0.25712
3525.9	1.11062	3525.9	-0.18168
3526.1	1.08771	3526.1	-0.09227
3526.3	1.07065	3526.3	0.00279
3526.49	1.04748	3526.49	0.05428
3526.69	1.10168	3526.69	0.02697
3526.88	1.18963	3526.88	-0.00294
3527.08	1.17712	3527.08	0.0016
3527.27	1.03947	3527.27	0.03166
3527.47	0.88248	3527.47	0.04217
3527.66	0.72557	3527.66	0.0149
3527.86	0.64816	3527.86	-0.03558
3528.05	0.6862	3528.05	-0.05282
3528.25	0.75549	3528.25	-0.01892
3528.45	0.80712	3528.45	0.03576
3528.64	0.77661	3528.64	0.08065
3528.84	0.76067	3528.84	0.07775
3529.03	0.80634	3529.03	0.01844
3529.23	0.87559	3529.23	-0.02798
3529.42	0.9492	3529.42	-0.01747
3529.62	0.94674	3529.62	0.00808
3529.81	0.86185	3529.81	0.02671
3530.01	0.76823	3530.01	0.06571
3530.21	0.7135	3530.21	0.10125
3530.4	0.70658	3530.4	0.11146
3530.6	0.75534	3530.6	0.10666
3530.79	0.85194	3530.79	0.09008
3530.99	0.92611	3530.99	0.07659
3531.18	0.91661	3531.18	0.04277
3531.38	0.88226	3531.38	-0.01524
3531.57	0.86967	3531.57	-0.05279
3531.77	0.85033	3531.77	-0.09548
3531.96	0.81424	3531.96	-0.13344
3532.16	0.71477	3532.16	-0.13545
3532.36	0.56565	3532.36	-0.07242
3532.55	0.44279	3532.55	0.0314
3532.75	0.352	3532.75	0.09555
3532.94	0.33658	3532.94	0.11317
3533.14	0.34828	3533.14	0.06389
3533.33	0.32246	3533.33	-0.00432
3533.53	0.31527	3533.53	-0.08028
3533.72	0.43359	3533.72	-0.15568
3533.92	0.65692	3533.92	-0.19632
3534.12	0.8861	3534.12	-0.17688
3534.31	1.0087	3534.31	-0.14551
3534.51	0.93035	3534.51	-0.1223
3534.7	0.79341	3534.7	-0.10993
3534.9	0.73437	3534.9	-0.09134
3535.09	0.72938	3535.09	-0.04731
3535.29	0.77896	3535.29	-0.01431
3535.48	0.82716	3535.48	0.01438
3535.68	0.84903	3535.68	0.00797
3535.87	0.8297	3535.87	-0.02559
3536.07	0.77754	3536.07	-0.06687
3536.27	0.78335	3536.27	-0.09395
3536.46	0.80209	3536.46	-0.10911
3536.66	0.7486	3536.66	-0.10006
3536.85	0.64537	3536.85	-0.06799
3537.05	0.53421	3537.05	-0.03714
3537.24	0.46872	3537.24	-0.03252
3537.44	0.43914	3537.44	-0.03617
3537.63	0.46067	3537.63	-0.01389
3537.83	0.5278	3537.83	-3.7e-05
3538.03	0.58804	3538.03	-0.02999
3538.22	0.63613	3538.22	-0.06769
3538.42	0.63431	3538.42	-0.09339
3538.61	0.60305	3538.61	-0.09689
3538.81	0.57459	3538.81	-0.07868
3539	0.53819	3539	-0.08043
3539.2	0.54914	3539.2	-0.0808
3539.39	0.58882	3539.39	-0.04716
3539.59	0.65416	3539.59	0.01192
3539.78	0.70933	3539.78	0.03919
3539.98	0.80291	3539.98	0.02556
3540.18	0.87336	3540.18	0.01125
3540.37	0.84564	3540.37	0.00548
3540.57	0.78853	3540.57	-0.04552
3540.76	0.74848	3540.76	-0.11783
3540.96	0.70535	3540.96	-0.18485
3541.15	0.68337	3541.15	-0.21197
3541.35	0.66716	3541.35	-0.17718
3541.54	0.60972	3541.54	-0.14361
3541.74	0.53223	3541.74	-0.16309
3541.94	0.48026	3541.94	-0.15728
3542.13	0.44245	3542.13	-0.10576
3542.33	0.43348	3542.33	-0.09406
3542.52	0.4141	3542.52	-0.13921
3542.72	0.33766	3542.72	-0.14897
3542.91	0.21126	3542.91	-0.0941
3543.11	0.15426	3543.11	-0.03159
3543.3	0.22218	3543.3	-0.02217
3543.5	0.36836	3543.5	-0.09153
3543.7	0.46454	3543.7	-0.19606
3543.89	0.49885	3543.89	-0.29281
3544.09	0.48596	3544.09	-0.36213
3544.28	0.48164	3544.28	-0.3643
3544.48	0.5186	3544.48	-0.30782
3544.67	0.56654	3544.67	-0.26103
3544.87	0.56759	3544.87	-0.24289
3545.06	0.56952	3545.06	-0.22102
3545.26	0.54534	3545.26	-0.15818
3545.45	0.48697	3545.45	-0.09261
3545.65	0.42852	3545.65	-0.06314
3545.85	0.38166	3545.85	-0.06173
3546.04	0.36314	3546.04	-0.08747
3546.24	0.38974	3546.24	-0.11846
3546.43	0.39797	3546.43	-0.14778
3546.63	0.37659	3546.63	-0.11973
3546.82	0.30786	3546.82	-0.09913
3547.02	0.21126	3547.02	-0.13407
3547.21	0.2129	3547.21	-0.17609
3547.41	0.29545	3547.41	-0.17393
3547.61	0.37722	3547.61	-0.12204
3547.8	0.40125	3547.8	-0.0868
3548	0.35349	3548	-0.08851
3548.19	0.34317	3548.19	-0.10181
3548.39	0.43556	3548.39	-0.0817
3548.58	0.53532	3548.58	-0.04429
3548.78	0.60819	3548.78	-0.04698
3548.97	0.6352	3548.97	-0.04355
3549.17	0.57787	3549.17	-0.0371
3549.36	0.5123	3549.36	-0.06832
3549.56	0.4518	3549.56	-0.1093
3549.76	0.37141	3549.76	-0.14957
3549.95	0.37309	3549.95	-0.14693
3550.15	0.43642	3550.15	-0.12577
3550.34	0.49315	3550.34	-0.11198
3550.54	0.44133	3550.54	-0.07968
3550.73	0.30842	3550.73	-0.02064
3550.93	0.1695	3550.93	0.02693
3551.12	0.05793	3551.12	0.04135
3551.32	-0.03967	3551.32	0.05227
3551.52	-0.05055	3551.52	0.05696
3551.71	0.0501	3551.71	0.05849
3551.91	0.20683	3551.91	0.05063
3552.1	0.3871	3552.1	0.00425
3552.3	0.49002	3552.3	-0.04813
3552.49	0.52966	3552.49	-0.05826
3552.69	0.55063	3552.69	-0.04321
3552.88	0.55458	3552.88	-0.04452
3553.08	0.575	3553.08	-0.0906
3553.27	0.58122	3553.27	-0.14421
3553.47	0.61341	3553.47	-0.16086
3553.67	0.63334	3553.67	-0.18068
3553.86	0.62559	3553.86	-0.22147
3554.06	0.58834	3554.06	-0.23708
3554.25	0.59128	3554.25	-0.21081
3554.45	0.5912	3554.45	-0.13311
3554.64	0.64679	3554.64	-0.05666
3554.84	0.68989	3554.84	-0.02429
3555.03	0.63747	3555.03	-0.04541
3555.23	0.57381	3555.23	-0.108
3555.43	0.5161	3555.43	-0.15825
3555.62	0.46447	3555.62	-0.18127
3555.82	0.46853	3555.82	-0.19126
3556.01	0.54266	3556.01	-0.17792
3556.21	0.5921	3556.21	-0.17937
3556.4	0.61333	3556.4	-0.20161
3556.6	0.61028	3556.6	-0.1727
3556.79	0.55365	3556.79	-0.10811
3556.99	0.49647	3556.99	-0.06165
3557.18	0.48783	3557.18	-0.06419
3557.38	0.4714	3557.38	-0.05681
3557.58	0.42409	3557.58	-0.03908
3557.77	0.39246	3557.77	-0.01621
3557.97	0.39667	3557.97	-0.01382
3558.16	0.43906	3558.16	-0.04649
3558.36	0.54296	3558.36	-0.0944
3558.55	0.66813	3558.55	-0.12912
3558.75	0.66735	3558.75	-0.14693
3558.94	0.51685	3558.94	-0.14346
3559.14	0.4245	3559.14	-0.11109
3559.34	0.42029	3559.34	-0.07995
3559.53	0.44338	3559.53	-0.05569
3559.73	0.50265	3559.73	-0.04292
3559.92	0.52251	3559.92	-0.05402
3560.12	0.52173	3560.12	-0.06624
3560.31	0.51826	3560.31	-0.04534
3560.51	0.51882	3560.51	0.02235
3560.7	0.53819	3560.7	0.06434
3560.9	0.59728	3560.9	0.04236
3561.09	0.68039	3561.09	0.01129
3561.29	0.70971	3561.29	0.02418
3561.49	0.69488	3561.49	-0.000931
3561.68	0.69268	3561.68	-0.10729
3561.88	0.71049	3561.88	-0.19673
3562.07	0.72535	3562.07	-0.20839
3562.27	0.7651	3562.27	-0.1904
3562.46	0.87667	3562.46	-0.17855
3562.66	1.00091	3562.66	-0.16484
3562.85	1.05847	3562.85	-0.14771
3563.05	0.99536	3563.05	-0.15684
3563.25	0.91676	3563.25	-0.15684
3563.44	0.83864	3563.44	-0.12353
3563.64	0.78905	3563.64	-0.0963
3563.83	0.79755	3563.83	-0.08896
3564.03	0.7702	3564.03	-0.11854
3564.22	0.73187	3564.22	-0.11694
3564.42	0.70151	3564.42	-0.08266
3564.61	0.68102	3564.61	-0.05938
3564.81	0.64421	3564.81	-0.04016
3565	0.62287	3565	-0.02366
3565.2	0.52135	3565.2	-0.01326
3565.4	0.42677	3565.4	-0.01639
3565.59	0.40274	3565.59	-0.0374
3565.79	0.37741	3565.79	-0.07305
3565.98	0.34787	3565.98	-0.08941
3566.18	0.33654	3566.18	-0.07901
3566.37	0.34124	3566.37	-0.07115
3566.57	0.37383	3566.57	-0.07059
3566.76	0.41075	3566.76	-0.04232
3566.96	0.41716	3566.96	0.0025
3567.16	0.40669	3567.16	0.03755
3567.35	0.41056	3567.35	0.05819
3567.55	0.41433	3567.55	0.06534
3567.74	0.42766	3567.74	0.04843
3567.94	0.49505	3567.94	0.01695
3568.13	0.52799	3568.13	-0.0253
3568.33	0.52981	3568.33	-0.03893
3568.52	0.54251	3568.52	-0.04478
3568.72	0.55194	3568.72	-0.04921
3568.91	0.49193	3568.91	-0.04847
3569.11	0.39771	3569.11	-0.07778
3569.31	0.34969	3569.31	-0.11887
3569.5	0.38203	3569.5	-0.13802
3569.7	0.45907	3569.7	-0.13754
3569.89	0.55626	3569.89	-0.10155
3570.09	0.5544	3570.09	-0.07372
3570.28	0.4695	3570.28	-0.09995
3570.48	0.39801	3570.48	-0.12215
3570.67	0.28852	3570.67	-0.14246
3570.87	0.20947	3570.87	-0.15438
3571.07	0.20441	3571.07	-0.17002
3571.26	0.28759	3571.26	-0.19882
3571.46	0.44141	3571.46	-0.22806
3571.65	0.59873	3571.65	-0.21286
3571.85	0.71552	3571.85	-0.15929
3572.04	0.77453	3572.04	-0.11448
3572.24	0.81714	3572.24	-0.084
3572.43	0.85704	3572.43	-0.02448
3572.63	0.86259	3572.63	0.03401
3572.83	0.81297	3572.83	0.05353
3573.02	0.73206	3573.02	0.05554
3573.22	0.65256	3573.22	0.05297
3573.41	0.60562	3573.41	0.05804
3573.61	0.55291	3573.61	0.02686
3573.8	0.479	3573.8	-0.05107
3574	0.53067	3574	-0.10535
3574.19	0.65587	3574.19	-0.12908
3574.39	0.73351	3574.39	-0.1502
3574.58	0.77788	3574.58	-0.18541
3574.78	0.85961	3574.78	-0.20325
3574.98	0.89209	3574.98	-0.20936
3575.17	0.82772	3575.17	-0.21484
3575.37	0.72069	3575.37	-0.22207
3575.56	0.63662	3575.56	-0.21603
3575.76	0.51305	3575.76	-0.21093
3575.95	0.44502	3575.95	-0.18835
3576.15	0.49256	3576.15	-0.14387
3576.34	0.6048	3576.34	-0.11016
3576.54	0.74107	3576.54	-0.11887
3576.74	0.79468	3576.74	-0.14976
3576.93	0.79934	3576.93	-0.16943
3577.13	0.78227	3577.13	-0.17118
3577.32	0.65029	3577.32	-0.14488
3577.52	0.46462	3577.52	-0.12185
3577.71	0.37931	3577.71	-0.10561
3577.91	0.44979	3577.91	-0.11597
3578.1	0.59661	3578.1	-0.13206
3578.3	0.72092	3578.3	-0.13921
3578.49	0.77475	3578.49	-0.14808
3578.69	0.76626	3578.69	-0.14383
3578.89	0.75571	3578.89	-0.11377
3579.08	0.71812	3579.08	-0.09261
3579.28	0.62693	3579.28	-0.11124
3579.47	0.55928	3579.47	-0.10472
3579.67	0.59761	3579.67	-0.08822
3579.86	0.68825	3579.86	-0.10859
3580.06	0.72528	3580.06	-0.14208
3580.25	0.67092	3580.25	-0.15382
3580.45	0.61072	3580.45	-0.15639
3580.65	0.5538	3580.65	-0.15132
3580.84	0.53689	3580.84	-0.12457
3581.04	0.49241	3581.04	-0.1014
3581.23	0.39358	3581.23	-0.096
3581.43	0.33841	3581.43	-0.08453
3581.62	0.36135	3581.62	-0.07425
3581.82	0.36281	3581.82	-0.07626
3582.01	0.3624	3582.01	-0.07886
3582.21	0.39991	3582.21	-0.06575
3582.4	0.46697	3582.4	-0.05256
3582.6	0.57232	3582.6	-0.03498
3582.8	0.64351	3582.8	-0.00577
3582.99	0.62581	3582.99	0.01602
3583.19	0.54419	3583.19	0.02261
3583.38	0.50869	3583.38	0.01028
3583.58	0.55902	3583.58	-0.01859
3583.77	0.61777	3583.77	-0.05331
3583.97	0.56796	3583.97	-0.07447
3584.16	0.54341	3584.16	-0.05949
3584.36	0.58636	3584.36	-0.03137
3584.56	0.595	3584.56	-0.02336
3584.75	0.50854	3584.75	-0.05644
3584.95	0.35454	3584.95	-0.12524
3585.14	0.26714	3585.14	-0.16991
3585.34	0.23976	3585.34	-0.17718
3585.53	0.23473	3585.53	-0.15523
3585.73	0.25768	3585.73	-0.10502
3585.92	0.25243	3585.92	-0.06001
3586.12	0.20191	3586.12	-0.03662
3586.31	0.2202	3586.31	-0.00935
3586.51	0.32619	3586.51	0.0339
3586.71	0.45527	3586.71	0.04664
3586.9	0.55313	3586.9	0.02734
3587.1	0.58834	3587.1	-0.01818
3587.29	0.5589	3587.29	-0.04672
3587.49	0.45527	3587.49	-0.03952
3587.68	0.34958	3587.68	0.00972
3587.88	0.35249	3587.88	0.05156
3588.07	0.43213	3588.07	0.05014
3588.27	0.48924	3588.27	0.03938
3588.47	0.48384	3588.47	0.03185
3588.66	0.44059	3588.66	0.02898
3588.86	0.42263	3588.86	0.01818
3589.05	0.43534	3589.05	-0.01866
3589.25	0.49837	3589.25	-0.0624
3589.44	0.57582	3589.44	-0.12346
3589.64	0.62667	3589.64	-0.17237
3589.83	0.61896	3589.83	-0.20064
3590.03	0.60927	3590.03	-0.20072
3590.22	0.63162	3590.22	-0.20586
3590.42	0.66433	3590.42	-0.22531
3590.62	0.65256	3590.62	-0.21797
3590.81	0.58856	3590.81	-0.18761
3591.01	0.53946	3591.01	-0.16216
3591.2	0.53558	3591.2	-0.15732
3591.4	0.55678	3591.4	-0.1828
3591.59	0.56323	3591.59	-0.22385
3591.79	0.57895	3591.79	-0.25015
3591.98	0.62008	3591.98	-0.25269
3592.18	0.67674	3592.18	-0.22255
3592.38	0.72453	3592.38	-0.16417
3592.57	0.74245	3592.57	-0.09753
3592.77	0.74115	3592.77	-0.04206
3592.96	0.72178	3592.96	-0.00611
3593.16	0.70773	3593.16	0.02977
3593.35	0.68024	3593.35	0.08605
3593.55	0.64343	3593.55	0.12688
3593.74	0.6111	3593.74	0.1191
3593.94	0.56975	3593.94	0.08095
3594.13	0.5338	3594.13	0.03219
3594.33	0.49941	3594.33	0.01676
3594.53	0.49986	3594.53	0.00604
3594.72	0.50701	3594.72	-0.01524
3594.92	0.53134	3594.92	-0.00488
3595.11	0.62391	3595.11	0.00369
3595.31	0.77657	3595.31	0.00801
3595.5	0.87448	3595.5	0.03286
3595.7	0.85913	3595.7	0.04474
3595.89	0.83853	3595.89	0.03453
3596.09	0.8421	3596.09	-0.0022
3596.29	0.80124	3596.29	-0.05498
3596.48	0.77263	3596.48	-0.09041
3596.68	0.76767	3596.68	-0.09589
3596.87	0.7423	3596.87	-0.08918
3597.07	0.68158	3597.07	-0.08982
3597.26	0.62853	3597.26	-0.07469
3597.46	0.55984	3597.46	-0.03986
3597.65	0.45139	3597.65	-0.01237
3597.85	0.37242	3597.85	0.01185
3598.04	0.39879	3598.04	0.06333
3598.24	0.49524	3598.24	0.12219
3598.44	0.59169	3598.44	0.11995
3598.63	0.70687	3598.63	0.05782
3598.83	0.81394	3598.83	-0.0371
3599.02	0.82921	3599.02	-0.14398
3599.22	0.77475	3599.22	-0.2338
3599.41	0.76022	3599.41	-0.25317
3599.61	0.79602	3599.61	-0.21603
3599.8	0.87798	3599.8	-0.15408
3600	0.95855	3600	-0.09522
			0.41045
			0.38143
			0.34835
