# Supplementary material for: Photocatalytic C-N coupling from stable and transient intermediates for gram-scale acetamide synthesis
Source: Nat Commun. 2025 Apr 15;16:3590. doi: 10.1038/s41467-025-58840-0 (PMC12000377; doi:10.1038/s41467-025-58840-0)
Supplement: Supplementary file 3 — Source Data [file 41467_2025_58840_MOESM3_ESM.zip › Source data-Fig. 5.xlsx]

## Sheet: Fig. 5a
Fig. 5a
Replacing CH3CH2OH with CH3CHO as C-source for C-N coupling
Reaction route	CH3CONH2 yield (μmol h-1)	CH3CONH2 yield (μmol h-1)	Mean value	Standard error
CH3CH2OH+NH3	204.34	215.202	209.771	7.68059
CH3CHO+NH3	200.014	209.321	204.667	6.58104

## Sheet: Fig. 5b
Fig. 5b
GC results
Retention time (min)	Intensity (a. u.) CH3CH2OH feedstock	Retention time (min)	Intensity (a. u.) CD3CD2OD feedstock
1.09	179.119	1.09	6.03641
1.1	164.484	1.1	6.25605
1.11	144.31	1.11	7.60665
1.11	172.828	1.11	7.18288
1.12	119.227	1.12	6.52936
1.13	124.474	1.13	6.71057
1.13	156.404	1.13	5.85064
1.14	185.621	1.14	6.07683
1.14	177.022	1.14	5.40011
1.15	170.415	1.15	6.25078
1.16	171.881	1.16	5.99271
1.16	178.382	1.16	6.96395
1.17	145.964	1.17	5.74901
1.18	139.973	1.18	4.91983
1.18	106.359	1.18	5.57648
1.19	89.8226	1.19	4.9372
1.2	69.0845	1.2	4.14019
1.2	58.8921	1.2	4.57891
1.21	114.011	1.21	4.99456
1.22	88.4621	1.22	4.86987
1.22	107.306	1.22	5.34175
1.23	106.524	1.23	5.76765
1.23	112.801	1.23	5.1994
1.24	106.705	1.24	4.56866
1.25	95.3999	1.25	3.50147
1.25	83.0728	1.25	3.91528
1.26	61.5228	1.26	3.70019
1.27	43.859	1.27	4.43243
1.27	17.9946	1.27	4.17706
1.28	19.0018	1.28	3.9809
1.29	33.6215	1.29	4.63328
1.29	83.7943	1.29	4.27001
1.3	59.8467	1.3	3.31713
1.31	63.7252	1.31	3.97677
1.31	67.2805	1.31	3.09294
1.32	44.8662	1.32	2.48838
1.32	36.4327	1.32	3.1913
1.33	43.0622	1.33	2.91372
1.34	67.957	1.34	3.09336
1.34	72.3016	1.34	3.20098
1.35	78.3223	1.35	2.77009
1.36	45.9486	1.36	3.80439
1.36	13.0863	1.36	3.8125
1.37	31.2162	1.37	2.8945
1.38	54.4047	1.38	4.06133
1.38	55.0135	1.38	4.17279
1.39	76.4131	1.39	4.20994
1.39	34.7414	1.39	3.52126
1.4	58.3283	1.4	2.83671
1.41	4.22429	1.41	3.40596
1.41	35.8013	1.41	3.0471
1.42	62.0415	1.42	3.22048
1.43	36.2297	1.43	3.06916
1.43	29.7204	1.43	2.41365
1.44	13.1464	1.44	2.93692
1.45	16.9122	1.45	3.3345
1.45	36.4702	1.45	2.95187
1.46	20.009	1.46	3.26703
1.47	14.0559	1.47	3.8246
1.47	2.96903	1.47	2.8723
1.48	0.55622	1.48	2.73749
1.48	14.2213	1.48	3.11785
1.49	-6.32141	1.49	3.0881
1.5	13.0111	1.5	2.57977
1.5	16.6416	1.5	2.11444
1.51	34.2303	1.51	2.77393
1.52	18.205	1.52	2.42077
1.52	10.9591	1.52	1.91501
1.53	5.30667	1.53	1.77437
1.54	-13.2141	1.54	2.16426
1.54	-19.6106	1.54	2.19059
1.55	-18.5508	1.55	2.01679
1.56	0.48857	1.56	3.05963
1.56	-6.41912	1.56	2.97635
1.57	6.89266	1.57	1.28142
1.57	9.25286	1.57	1.72284
1.58	12.4323	1.58	1.03273
1.59	16.9047	1.59	2.05622
1.59	-15.92	1.59	2.86034
1.6	5.5472	1.6	2.52497
1.61	-8.44859	1.61	1.95002
1.61	-6.02075	1.61	3.31813
1.62	3.92363	1.62	2.63344
1.63	14.2814	1.63	2.97521
1.63	-26.9618	1.63	3.17977
1.64	1.57096	1.64	2.78845
1.65	16.0403	1.65	3.59002
1.65	-7.00541	1.65	3.2434
1.66	-8.27571	1.66	3.39215
1.66	-9.4107	1.66	2.76397
1.67	-8.03518	1.67	2.24582
1.68	17.6037	1.68	2.53465
1.68	6.07336	1.68	2.01422
1.69	2.02195	1.69	2.02362
1.7	-44.2499	1.7	2.22219
1.7	-75.8719	1.7	1.9338
1.71	-99.5189	1.71	2.57322
1.72	-69.6708	1.72	3.39984
1.72	-28.6004	1.72	2.62789
1.73	-67.04	1.73	2.34646
1.73	-27.1422	1.74	2.62689
1.74	-11.2823	1.74	1.88611
1.75	-42.8668	1.75	2.05351
1.75	-28.9462	1.75	2.75173
1.76	-39.4092	1.76	3.27642
1.77	-39.9805	1.77	2.07202
1.77	-26.0373	1.77	1.98903
1.78	-53.5027	1.78	2.69536
1.79	-25.6164	1.79	2.39999
1.79	-15.8223	1.79	2.02775
1.8	-8.57637	1.8	2.52283
1.81	-43.1675	1.81	1.42362
1.81	17.2129	1.81	2.22903
1.82	-9.11004	1.82	2.04995
1.82	-22.0535	1.82	2.49735
1.83	-31.6146	1.83	2.64924
1.84	-3.06675	1.84	2.00824
1.84	37.748	1.84	2.34675
1.85	-15.5743	1.85	2.90845
1.86	-7.11816	1.86	1.40099
1.86	6.18611	1.86	0.73936
1.87	-19.3401	1.87	-0.01751
1.88	-16.5063	1.88	0.74775
1.88	2.02195	1.88	1.59373
1.89	14.6723	1.89	2.58646
1.9	11.3725	1.9	2.32027
1.9	-33.5613	1.9	2.35927
1.91	-57.5466	1.91	1.76825
1.91	-16.0854	1.91	2.10049
1.92	0	1.92	1.35914
1.93	-26.383	1.93	1.94091
1.93	-59.2904	1.93	1.88896
1.94	-57.9751	1.94	1.64882
1.95	-40.7922	1.95	1.30917
1.95	-16.0027	1.95	2.03373
1.96	-34.1326	1.96	1.59031
1.97	-46.9483	1.97	1.79017
1.97	0.52616	1.97	1.89323
1.98	-32.7345	1.98	1.56284
1.99	-39.9278	1.99	1.40213
1.99	-41.7243	1.99	1.80654
2	-22.8427	2	2.27671
2	-16.4763	2	1.79885
2.01	6.23121	2.01	1.86575
2.02	-27.3752	2.02	2.11088
2.02	-27.6308	2.02	1.67999
2.03	-1.42814	2.03	1.25921
2.04	-37.6203	2.04	1.59899
2.04	-50.7291	2.04	2.01707
2.05	-44.6332	2.05	1.15131
2.06	-47.6999	2.06	1.73451
2.06	-35.9366	2.06	1.72924
2.07	-42.3933	2.07	1.99899
2.08	-35.681	2.08	2.27999
2.08	-44.2123	2.08	2.93308
2.09	-46.813	2.09	2.6471
2.09	-43.0773	2.09	2.59927
2.1	-27.2099	2.1	2.46959
2.11	-18.4381	2.11	2.44269
2.11	-32.291	2.11	2.02817
2.12	19.1822	2.12	3.27187
2.13	-34.7114	2.13	2.12212
2.13	-34.4859	2.13	1.36426
2.14	-53.653	2.14	1.04071
2.15	-26.3605	2.15	1.20398
2.15	-23.9702	2.15	1.7254
2.16	-46.3921	2.16	1.40156
2.16	-24.564	2.16	1.29935
2.17	-56.4492	2.17	2.15856
2.18	-59.7189	2.18	1.49138
2.18	-77.721	2.18	1.9022
2.19	-48.7447	2.19	1.20014
2.2	-42.7315	2.2	0.85921
2.2	-21.4823	2.2	2.02661
2.21	2.7285	2.21	1.46917
2.22	-21.1816	2.22	1.04597
2.22	-26.6536	2.22	1.28426
2.23	-19.7384	2.23	1.58206
2.24	-35.6509	2.24	1.80853
2.24	-46.4447	2.24	1.94746
2.25	-42.5361	2.25	2.08896
2.25	-62.7105	2.25	1.64383
2.26	-63.3644	2.26	2.41664
2.27	-34.0274	2.27	1.67657
2.27	-49.7895	2.27	1.74277
2.28	-48.9327	2.28	1.39999
2.29	-61.6281	2.29	1.58931
2.29	-34.8091	2.29	1.71373
2.3	-27.0595	2.3	1.7059
2.31	-52.9314	2.31	1.94889
2.31	9.10253	2.31	1.69223
2.32	-7.68942	2.32	1.93465
2.33	-34.0274	2.33	1.67344
2.33	-29.8858	2.33	1.35131
2.34	-39.6272	2.34	1.49337
2.34	-34.0048	2.34	1.38974
2.35	-36.4402	2.35	0.87387
2.36	-71.377	2.36	1.41366
2.36	-41.7995	2.36	1.26263
2.37	-15.8073	2.37	0.90975
2.38	-46.4071	2.38	1.91643
2.38	-37.9585	2.38	1.8975
2.39	-19.077	2.39	2.35016
2.4	-4.79555	2.4	2.08881
2.4	-2.08208	2.4	1.63857
2.41	-49.316	2.41	1.5012
2.42	-29.7354	2.42	1.98433
2.42	-46.58	2.42	1.65166
2.43	-49.1206	2.43	1.91743
2.43	-17.8443	2.43	1.21579
2.44	-37.7856	2.44	0.78847
2.45	-35.0421	2.45	1.42732
2.45	-15.8749	2.45	1.25494
2.46	-24.331	2.46	1.13893
2.47	-35.7186	2.47	1.7254
2.47	-67.4158	2.47	1.56127
2.48	-70.7381	2.48	1.17708
2.49	-71.0914	2.49	1.22092
2.49	-57.9224	2.49	1.31686
2.5	-23.0758	2.5	1.11643
2.5	-77.2324	2.5	0.96284
2.51	-75.7141	2.51	1.43601
2.52	-45.7456	2.52	1.17138
2.52	-22.294	2.52	1.59145
2.53	-60.9366	2.53	1.01836
2.54	-22.3692	2.54	0.58975
2.54	-28.2096	2.54	0.81338
2.55	-47.6022	2.55	1.15159
2.56	-22.5571	2.56	0.53195
2.56	-46.9633	2.56	1.26106
2.57	-45.2721	2.57	1.63757
2.58	-75.0376	2.58	0.3022
2.58	-70.8809	2.58	1.13508
2.59	-44.1596	2.59	2.09237
2.59	-75.4585	2.59	0.83103
2.6	-46.2342	2.6	1.33864
2.61	-14.0559	2.61	1.40213
2.61	-61.6431	2.61	1.54405
2.62	-56.0508	2.62	1.36725
2.63	-71.58	2.63	0.39274
2.63	-75.2405	2.63	0.8854
2.64	-40.0331	2.64	1.00284
2.65	-57.9901	2.65	0.77879
2.65	-30.5096	2.65	1.06163
2.66	-31.7273	2.66	1.06832
2.67	-61.4702	2.67	0.71729
2.67	-54.9835	2.67	0.99786
2.68	-22.1512	2.68	1.0585
2.68	-25.7517	2.68	1.35885
2.69	-44.1146	2.69	1.3311
2.7	-37.3421	2.7	1.01124
2.7	-23.1584	2.7	0.77195
2.71	-18.2276	2.71	0.98975
2.72	-29.2468	2.72	1.26135
2.72	-6.26127	2.72	0.4437
2.73	0.33824	2.73	1.02604
2.74	-56.0057	2.74	0.71587
2.74	-52.8713	2.74	0.97765
2.75	-29.8707	2.75	1.718
2.76	-44.4979	2.76	0.22149
2.76	-34.3957	2.76	0.38804
2.77	-37.0415	2.77	0.89836
2.77	-53.157	2.77	1.2417
2.78	-59.3506	2.78	1.52654
2.79	-45.2571	2.79	1.47216
2.79	-49.1131	2.79	1.86362
2.8	-83.4486	2.8	0.73452
2.81	-50.3082	2.81	0.72185
2.81	-30.8554	2.81	-0.0037
2.82	-50.4886	2.82	0.49025
2.83	-53.4651	2.83	0.92085
2.83	-49.4287	2.83	1.11402
2.84	-35.3127	2.84	1.14419
2.84	-69.8361	2.85	0.77266
2.85	-77.4354	2.85	1.36796
2.86	-75.8644	2.86	2.14006
2.86	-63.3569	2.86	1.07999
2.87	-40.702	2.87	1.33878
2.88	-58.8996	2.88	2.1933
2.88	-57.3361	2.88	1.95188
2.89	-47.948	2.89	1.56739
2.9	-46.2417	2.9	1.08184
2.9	-66.0328	2.9	1.51188
2.91	-38.0111	2.91	0.99928
2.92	-37.3346	2.92	0.63815
2.92	-50.0526	2.92	1.06462
2.93	-45.9335	2.93	0.8622
2.93	-44.2348	2.93	0.91672
2.94	-59.9369	2.94	1.01494
2.95	-77.0821	2.95	0.6837
2.95	-29.57	2.95	1.32569
2.96	-50.669	2.96	1.36924
2.97	-40.4841	2.97	0.94832
2.97	-56.5619	2.97	0.41494
2.98	-20.7983	2.98	0.37637
2.99	-63.62	2.99	0.81935
2.99	-72.9179	2.99	0.85167
3	-44.9865	3	1.04469
3.01	-67.8593	3.01	0.38206
3.01	-37.5226	3.01	2.03017
3.02	-28.2096	3.02	1.22861
3.02	-64.4393	3.02	1.0548
3.03	-41.574	3.03	1.35914
3.04	-70.4826	3.04	0.64484
3.04	-44.6858	3.04	1.69337
3.05	-50.9621	3.05	1.02661
3.06	-67.8818	3.06	1.22191
3.06	-47.3166	3.06	0.27132
3.07	-108.321	3.07	1.35757
3.08	-66.7544	3.08	0.01139
3.08	-74.4513	3.08	0.2464
3.09	-74.6542	3.09	0.85921
3.1	-96.3695	3.1	0.33665
3.1	-90.0707	3.1	0.25708
3.11	-52.8337	3.11	1.3748
3.11	-60.1323	3.11	0.97181
3.12	-56.5695	3.12	0.72455
3.13	-69.9489	3.13	0.94405
3.13	-80.3668	3.13	0.72711
3.14	-74.2559	3.14	-0.24057
3.15	-60.0797	3.15	0.40683
3.15	-72.1137	3.15	0.89779
3.16	-74.9775	3.16	0.67302
3.17	-68.0322	3.17	0.52313
3.17	-71.9784	3.17	1.14448
3.18	-60.4856	3.18	2.10775
3.19	-35.681	3.19	1.14377
3.19	-72.3241	3.19	0.73224
3.2	-37.515	3.2	-0.26121
3.2	-55.5848	3.2	-0.39345
3.21	-50.6389	3.21	0.20527
3.22	-37.1242	3.22	0.16156
3.22	-68.9417	3.22	-0.03829
3.23	-37.9435	3.23	0.8316
3.24	-99.083	3.24	1.09224
3.24	-111.335	3.24	0.75857
3.25	-89.1461	3.25	0.55715
3.26	-95.9185	3.26	0.5079
3.26	-70.7381	3.26	0.84768
3.27	-89.6573	3.27	0.9385
3.27	-95.9787	3.27	0.99572
3.28	-132.103	3.28	1.92782
3.29	-121.648	3.29	1.4696
3.29	-98.3163	3.29	0.79117
3.3	-65.8824	3.3	0.7906
3.31	-64.2213	3.31	0.40783
3.31	-58.163	3.31	0.78576
3.32	-38.7778	3.32	0.17238
3.33	-48.0006	3.33	0.30818
3.33	-61.0944	3.33	1.26732
3.34	-38.5598	3.34	1.15145
3.35	-68.9567	3.35	0.75971
3.35	-78.6681	3.35	0.61793
3.36	-75.3007	3.36	0.46206
3.36	-87.2519	3.36	0.68327
3.37	-84.1176	3.37	0.45437
3.38	-85.696	3.38	0.82619
3.38	-68.9792	3.38	0.15658
3.39	-63.2667	3.39	-0.04071
3.4	-57.7721	3.4	0.21196
3.4	-60.5532	3.4	-0.21423
3.41	-76.0448	3.41	0.31758
3.42	-73.5794	3.42	0.69309
3.42	-61.7183	3.42	0.73153
3.43	-94.6182	3.43	1.13864
3.44	-78.3073	3.44	1.08256
3.44	-85.0496	3.44	0.39445
3.45	-115.747	3.45	0.65921
3.45	-89.3942	3.45	1.01096
3.46	-80.0812	3.46	1.36654
3.47	-87.3346	3.47	1.28156
3.47	-55.2691	3.47	0.60911
3.48	-75.8569	3.48	0.47872
3.49	-89.1085	3.49	-0.81466
3.49	-49.985	3.49	-1.50946
3.5	-58.1329	3.5	-1.71031
3.51	-61.2748	3.51	-0.95601
3.51	-75.8343	3.51	-0.48413
3.52	-54.1116	3.52	-0.31843
3.53	-66.8596	3.53	-0.26605
3.53	-59.8542	3.53	-0.17722
3.54	-78.4501	3.54	-0.46135
3.54	-62.8533	3.54	0.02093
3.55	-65.9125	3.55	-0.5479
3.56	-35.929	3.56	-0.53437
3.56	-75.0301	3.56	0.82903
3.57	-72.497	3.57	0.76099
3.58	-68.641	3.58	0.72854
3.58	-70.9486	3.58	0.4111
3.59	-72.7075	3.59	-0.36526
3.6	-76.7514	3.6	0.14833
3.6	-98.0758	3.6	-0.01139
3.61	-90.3187	3.61	-0.03715
3.61	-139.717	3.62	-0.45053
3.62	-124.053	3.62	-0.52242
3.63	-90.1608	3.63	-1.34376
3.63	-95.1594	3.63	-0.77622
3.64	-100.015	3.64	0.199
3.65	-101.954	3.65	0.20384
3.65	-94.1747	3.65	-0.53722
3.66	-84.1702	3.66	-0.12356
3.67	-87.703	3.67	0.59146
3.67	-49.316	3.67	0.82263
3.68	-77.4429	3.68	0.52655
3.69	-80.3367	3.69	0.85765
3.69	-65.0331	3.69	0.26676
3.7	-52.0671	3.7	-0.15587
3.7	-79.8031	3.7	-0.33025
3.71	-109.095	3.71	0.08057
3.72	-107.674	3.72	1.01338
3.72	-89.0033	3.72	0.56711
3.73	-109.14	3.73	0.39388
3.74	-107.058	3.74	0.56654
3.74	-83.2306	3.74	0.41665
3.75	-67.6639	3.75	-0.59815
3.76	-53.6831	3.76	-1.28014
3.76	-74.7144	3.76	-1.48512
3.77	-81.2011	3.77	-1.73138
3.78	-88.9883	3.78	-0.80185
3.78	-96.0313	3.78	-0.44982
3.79	-84.6813	3.79	-0.75274
3.79	-75.9095	3.79	-0.47074
3.8	-59.6512	3.8	0.54704
3.81	-77.255	3.81	1.28739
3.81	-42.5662	3.81	-0.05708
3.82	-78.2697	3.82	-0.32228
3.83	-89.8076	3.83	0.18961
3.83	-91.4913	3.83	0.36555
3.84	-99.6392	3.84	-0.07359
3.85	-98.5719	3.85	0.7358
3.85	-95.1819	3.85	0.59815
3.86	-131.509	3.86	0.64996
3.87	-146.655	3.87	0.32825
3.87	-152.796	3.87	0.52384
3.88	-136.32	3.88	0.12569
3.88	-151.075	3.88	-0.5701
3.89	-125.023	3.89	-0.13694
3.9	-99.6392	3.9	-0.37025
3.9	-125.338	3.9	-0.16882
3.91	-122.354	3.91	-0.09338
3.92	-173.797	3.92	-0.43302
3.92	-138.026	3.92	-0.56057
3.93	-92.9194	3.93	-0.6101
3.94	-120.475	3.94	-0.16398
3.94	-70.663	3.94	-0.37651
3.95	-106.201	3.95	-0.28
3.96	-129.465	3.96	-0.21352
3.96	-109.328	3.96	-0.46448
3.97	-140.92	3.97	-1.49835
3.97	-100.519	3.97	-1.74803
3.98	-107.704	3.98	-1.59729
3.99	-132.066	3.99	-0.62348
3.99	-86.0042	3.99	-0.49195
4	-95.9787	4	-0.02719
4.01	-91.4312	4.01	-0.09224
4.01	-66.837	4.01	-0.84185
4.02	-49.5415	4.02	-1.48369
4.03	-50.0677	4.03	-2.02376
4.03	-74.8422	4.03	-1.20597
4.04	-92.7541	4.04	-0.43188
4.04	-90.672	4.04	-0.30704
4.05	-101.143	4.05	-0.44541
4.06	-67.6263	4.06	-0.27616
4.06	-95.3097	4.06	-0.31373
4.07	-113.808	4.07	-0.23473
4.08	-120.122	4.08	0.21594
4.08	-114.011	4.08	0.5264
4.09	-148.542	4.09	0.37082
4.1	-121.091	4.1	0.43316
4.1	-132.592	4.1	-0.51445
4.11	-99.8797	4.11	-0.28341
4.12	-89.8677	4.12	-0.09566
4.12	-114.853	4.12	0.24882
4.13	-92.2429	4.13	-0.08598
4.13	-138.244	4.13	-0.439
4.14	-147.595	4.14	0.02747
4.15	-93.7763	4.15	0.05395
4.15	-81.9378	4.15	0.29011
4.16	-73.5643	4.16	-0.28341
4.17	-98.7072	4.17	-0.16327
4.17	-128.104	4.17	-0.06292
4.18	-95.7156	4.18	-0.52014
4.19	-110.343	4.19	-0.23587
4.19	-93.5884	4.19	-1.27942
4.2	-94.0018	4.2	-0.15687
4.21	-110.861	4.21	0.4921
4.21	-77.2099	4.21	0.13737
4.22	-84.3806	4.22	-0.50121
4.22	-67.7841	4.22	0.58149
4.23	-86.1996	4.23	0.97124
4.24	-81.0734	4.24	-0.42719
4.24	-97.046	4.24	-0.92982
4.25	-105.713	4.25	-0.13523
4.26	-78.5854	4.26	-0.57907
4.26	-74.0003	4.26	-0.37921
4.27	-97.6097	4.27	-0.29608
4.28	-109.14	4.28	-0.18349
4.28	-101.646	4.28	-0.03445
4.29	-77.067	4.29	-0.99615
4.3	-74.8422	4.3	-0.60028
4.3	-82.2685	4.3	-0.39032
4.31	-115.416	4.31	-1.00597
4.31	-92.5887	4.31	-1.69551
4.32	-89.77	4.32	-0.85466
4.33	-62.2144	4.33	-0.25665
4.33	-82.3061	4.33	-0.28569
4.34	-108.606	4.34	-0.38477
4.35	-97.8954	4.35	0.12014
4.35	-107.494	4.35	-0.47302
4.36	-128.63	4.36	-0.70576
4.37	-102.901	4.37	-0.04057
4.37	-113.237	4.37	0.14804
4.38	-118.235	4.38	-0.06833
4.38	-139.154	4.38	-0.52498
4.39	-121.197	4.39	-0.73338
4.4	-110.32	4.4	0.00854
4.4	-122.076	4.4	-0.91117
4.41	-105.683	4.41	-0.10975
4.42	-69.5806	4.42	-0.68398
4.42	-98.2637	4.42	-0.01367
4.43	-66.4612	4.43	-0.58761
4.44	-95.1669	4.44	-0.43117
4.44	-128.345	4.44	-0.94989
4.45	-140.544	4.45	-0.58306
4.46	-113.432	4.46	-0.24327
4.46	-142.326	4.46	-0.2232
4.47	-95.7381	4.47	0.10875
4.47	-88.8229	4.47	-0.57651
4.48	-107.682	4.48	-0.27089
4.49	-124.872	4.49	-0.38704
4.49	-124.098	4.49	-0.89736
4.5	-120.092	4.5	-0.49779
4.51	-125.045	4.51	0.20569
4.51	-148.685	4.51	-0.07644
4.52	-171.866	4.52	-0.12455
4.53	-138.304	4.53	-0.20797
4.53	-105.006	4.53	-0.03488
4.54	-79.7956	4.54	-0.25011
4.55	-93.1449	4.55	-0.24996
4.55	-86.2823	4.55	0.31744
4.56	-95.0541	4.56	0.32427
4.56	-114.199	4.56	0.34562
4.57	-133.839	4.57	-0.16199
4.58	-152.879	4.58	0.000996436
4.58	-139.973	4.58	0.10221
4.59	-130.344	4.59	-0.12669
4.6	-153.48	4.6	-0.27317
4.6	-128.119	4.6	-0.28555
4.61	-125.466	4.61	-0.27857
4.62	-146.933	4.62	-0.71516
4.62	-147.294	4.62	-0.87501
4.63	-134.381	4.63	-0.65395
4.64	-139.89	4.64	-0.92412
4.64	-129.811	4.64	-0.5405
4.65	-106.156	4.65	0.30975
4.65	-116.476	4.65	-0.54206
4.66	-117.934	4.66	-0.12996
4.67	-128.405	4.67	0.19872
4.67	-134.305	4.67	-0.39701
4.68	-132.456	4.68	-0.46676
4.69	-80.1488	4.69	-0.6437
4.69	-86.6281	4.69	-0.45281
4.7	-132.299	4.7	-0.07971
4.71	-103.924	4.71	-0.21238
4.71	-121.603	4.71	-0.13865
4.72	-104.555	4.72	-0.23929
4.72	-112.65	4.73	-0.07573
4.73	-96.2493	4.73	0.04897
4.74	-114.071	4.74	-1.29252
4.74	-161.53	4.74	-2.13337
4.75	-143.115	4.75	-1.03316
4.76	-173.82	4.76	-0.88156
4.76	-150.18	4.76	-1.30804
4.77	-168.731	4.77	0.03829
4.78	-164.717	4.78	-0.78861
4.78	-158.614	4.78	-1.06676
4.79	-149.196	4.79	-0.10021
4.8	-141.138	4.8	-0.08413
4.8	-153.676	4.8	-0.47445
4.81	-166.86	4.81	-0.61338
4.81	-116.897	4.81	-0.04427
4.82	-100.639	4.82	-0.32825
4.83	-94.6106	4.83	-0.72398
4.83	-109.914	4.83	-1.23601
4.84	-76.0749	4.84	-0.95971
4.85	-118.836	4.85	-1.19345
4.85	-141.431	4.85	-0.99729
4.86	-119.363	4.86	-0.51245
4.87	-137.199	4.87	-1.4333
4.87	-143.483	4.87	-0.84327
4.88	-67.0926	4.88	0.77181
4.89	17.9044	4.89	1.97308
4.89	201.045	4.89	5.05791
4.9	439.409	4.9	6.72537
4.9	697.459	4.9	8.95824
4.91	1042.01	4.91	11.4335
4.92	1429.62	4.92	14.5631
4.92	1790	4.92	16.7798
4.93	1936.98	4.93	16.2739
4.94	2000.14	4.94	14.5109
4.94	2040.9	4.94	14.2887
4.95	1945.11	4.95	11.7487
4.96	1728.9	4.96	9.91297
4.96	1488.85	4.96	7.88665
4.97	1225.79	4.97	5.90516
4.98	876.248	4.98	3.96895
4.98	645.445	4.98	2.55187
4.99	439.033	4.99	1.41053
4.99	293.889	4.99	0.36541
5	183.839	5	0.26804
5.01	89.5144	5.01	0.23957
5.01	18.6485	5.01	0.13381
5.02	-21.9182	5.02	-0.30164
5.03	-29.2769	5.03	0.8417
5.03	-47.5947	5.03	2.02476
5.04	-48.5493	5.04	6.04125
5.05	-24.7144	5.05	11.8688
5.05	-9.15514	5.05	18.9227
5.06	62.3797	5.06	28.4918
5.07	91.123	5.07	35.6559
5.07	101.022	5.07	40.2436
5.08	156.088	5.08	38.8319
5.08	113.5	5.08	33.4567
5.09	83.178	5.09	24.6283
5.1	51.9693	5.1	17.7064
5.1	26.8566	5.1	11.7115
5.11	-27.8337	5.11	8.33034
5.12	-67.9044	5.12	6.44153
5.12	-69.295	5.12	4.93093
5.13	-79.7956	5.13	3.89962
5.14	-87.3872	5.14	2.77493
5.14	-87.3948	5.14	2.49251
5.15	-97.3316	5.15	1.36398
5.15	-106.645	5.15	1.45935
5.16	-89.7023	5.16	0.89807
5.17	-70.0992	5.17	-0.46704
5.17	-100.06	5.17	-1.12526
5.18	-136.621	5.18	-0.43786
5.19	-145.219	5.19	-0.51843
5.19	-140.619	5.19	-0.69964
5.2	-84.5911	5.2	-0.74548
5.21	-100.571	5.21	-0.71886
5.21	-121.55	5.21	-0.61964
5.22	-104.51	5.22	-0.09181
5.23	-125.15	5.23	-0.27231
5.23	-118.979	5.23	-0.02548
5.24	-129.442	5.24	-0.26519
5.24	-136.192	5.24	0.28427
5.25	-123.97	5.25	0.48171
5.26	-143.731	5.26	-0.1442
5.26	-172.076	5.26	-0.93053
5.27	-159.148	5.27	-1.37508
5.28	-124.376	5.28	-1.59415
5.28	-135.764	5.28	-0.94889
5.29	-122.196	5.29	-0.60783
5.3	-95.5577	5.3	-0.40384
5.3	-93.2351	5.3	-0.08441
5.31	-100.774	5.31	-0.99515
5.32	-128.525	5.32	-0.26605
5.32	-150.767	5.32	-0.63444
5.33	-94.8286	5.33	-1.12113
5.33	-91.8446	5.33	-1.07103
5.34	-90.1984	5.34	-0.46391
5.35	-73.3088	5.35	-0.32114
5.35	-87.2745	5.35	-1.21081
5.36	-130.765	5.36	-1.05309
5.37	-99.5791	5.37	-0.24541
5.37	-112.861	5.37	-0.28285
5.38	-169.701	5.38	-0.62064
5.39	-213.973	5.39	-1.06747
5.39	-158.599	5.39	-1.11473
5.4	-123.091	5.4	-1.26903
5.41	-116.1	5.41	-0.91985
5.41	-102.751	5.41	-0.60199
5.42	-95.9486	5.42	-0.11032
5.42	-112.853	5.42	-0.22178
5.43	-110.899	5.43	-0.43986
5.44	-98.2111	5.44	-0.38576
5.44	-90.8599	5.44	-0.2985
5.45	-75.1804	5.45	-0.11431
5.46	-111.185	5.46	-0.4884
5.46	-100.481	5.46	-0.72384
5.47	-98.865	5.47	-0.63217
5.48	-144.648	5.48	-0.20185
5.48	-136.132	5.48	0.05324
5.49	-153.984	5.49	-0.53124
5.49	-123.361	5.49	-0.70775
5.5	-116.153	5.5	-1.11487
5.51	-127.308	5.51	-0.66505
5.51	-103.6	5.51	-0.49779
5.52	-100.353	5.52	-0.52071
5.53	-96.4071	5.53	-0.13324
5.53	-105.908	5.53	0.21708
5.54	-110.809	5.54	-0.13167
5.55	-139.507	5.55	-1.24654
5.55	-133.419	5.55	-0.54135
5.56	-155.84	5.56	-0.62676
5.57	-149.602	5.57	-0.998
5.57	-169.182	5.57	-0.4064
5.58	-130.683	5.58	0.33494
5.58	-97.0009	5.58	-0.11274
5.59	-153.247	5.59	-0.49523
5.6	-138.958	5.6	-0.54064
5.6	-148.64	5.6	-0.28455
5.61	-140.71	5.61	-0.84911
5.62	-113.876	5.62	-1.02989
5.62	-150.286	5.62	-1.51472
5.63	-152.541	5.63	-0.74334
5.64	-119.257	5.64	-0.95957
5.64	-140.018	5.64	-0.44384
5.65	-125.504	5.65	-0.41978
5.66	-125.353	5.66	-0.2884
5.66	-100.631	5.66	-0.15858
5.67	-113.8	5.67	-0.49551
5.67	-112.087	5.67	-0.4353
5.68	-93.3479	5.68	-1.04113
5.69	-147.054	5.69	-0.39018
5.69	-111.854	5.69	-0.14605
5.7	-105.893	5.7	-0.18761
5.71	-120.295	5.71	-0.33139
5.71	-99.2859	5.71	-0.43644
5.72	-75.0677	5.72	-0.40384
5.73	-97.0159	5.73	-0.62078
5.73	-89.1386	5.73	-0.55245
5.74	-105.495	5.74	-0.36939
5.75	-94.7685	5.75	0.06178
5.75	-99.0679	5.75	-0.4622
5.76	-90.236	5.76	-0.06676
5.76	-125.023	5.76	-0.63459
5.77	-119.528	5.77	-0.85124
5.78	-125.789	5.78	-0.67558
5.78	-140.852	5.78	-0.1052
5.79	-158.336	5.79	-0.55402
5.8	-134.14	5.8	0.28626
5.8	-127.247	5.8	-0.67815
5.81	-151.105	5.81	0.03217
5.82	-143.618	5.82	-0.56455
5.82	-157.118	5.82	0.01651
5.83	-137.59	5.83	-0.6259
5.84	-135.711	5.84	-0.78306
5.84	-107.689	5.84	-0.66249
5.85	-106.141	5.85	0.18705
5.85	-107.659	5.85	0.22676
5.86	-133.321	5.86	-0.64754
5.87	-155.201	5.87	-0.00584
5.87	-135.02	5.87	-0.04712
5.88	-165.026	5.88	-0.35601
5.89	-131.772	5.89	-0.62519
5.89	-115.988	5.89	-0.52242
5.9	-138.049	5.9	-0.5005
5.91	-129.142	5.91	-0.61864
5.91	-126.811	5.91	-0.78405
5.92	-135.433	5.92	-0.50889
5.92	-99.0379	5.92	-0.41124
5.93	-89.7399	5.93	-0.53964
5.94	-75.7366	5.94	-0.49808
5.94	-80.5773	5.94	0.29366
5.95	-94.5956	5.95	0.24028
5.96	-100	5.96	-0.4101
5.96	-90.236	5.96	-1.15444
5.97	-95.5277	5.97	-0.5284
5.98	-107.081	5.98	-0.40441
5.98	-103.525	5.98	0.23929
5.99	-126	5.99	-0.09181
6	-115.529	6	-0.63701
6	-122.73	6	-0.44469
6.01	-125.21	6.01	-0.87914
6.01	-119.062	6.01	-0.60327
6.02	-126.398	6.02	-0.42975
6.03	-80.2541	6.03	-0.25865
6.03	-84.3055	6.03	-0.8753
6.04	-123.158	6.04	-0.78291
6.05	-125.752	6.05	-0.75444
6.05	-126.969	6.05	-0.94405
6.06	-123.895	6.06	-0.81323
6.07	-108.163	6.07	-0.95117
6.07	-131.021	6.07	-1.02832
6.08	-147.978	6.08	-0.52484
6.09	-134.651	6.09	-1.0669
6.09	-115.484	6.09	-0.58149
6.1	-90.4465	6.1	-0.43245
6.1	-80.6149	6.1	-0.94619
6.11	-124.557	6.11	-0.19544
6.12	-118.4	6.12	-0.72355
6.12	-110.456	6.12	-0.70234
6.13	-140.897	6.13	-0.90975
6.14	-83.659	6.14	-1.6407
6.14	-101.789	6.14	-1.79003
6.15	-118.122	6.15	-1.15829
6.16	-116.739	6.16	-1.65551
6.16	-98.2186	6.16	-1.52398
6.17	-141.093	6.17	-1.07174
6.18	-132.141	6.18	-0.45893
6.18	-88.9507	6.18	-0.18092
6.19	-97.4369	6.19	-0.09808
6.19	-126.413	6.19	-1.21494
6.2	-141.394	6.2	-0.15601
6.21	-132.96	6.21	0.19957
6.21	-136.425	6.21	-0.32057
6.22	-180.171	6.22	-0.29395
6.23	-115.213	6.23	-0.88241
6.23	-139.597	6.23	-1.27458
6.24	-94.5204	6.24	-0.73323
6.25	-113.184	6.25	-0.62291
6.25	-135.538	6.25	-0.079
6.26	-140.244	6.26	-0.22989
6.26	-128.202	6.26	-0.38405
6.27	-145.888	6.27	-0.9133
6.28	-138.748	6.28	-0.7721
6.28	-122.595	6.28	-1.3365
6.29	-114.56	6.29	-1.16626
6.3	-88.7102	6.3	-1.18505
6.3	-122.294	6.3	-1.05167
6.31	-103.24	6.31	-1.3765
6.32	-142.032	6.32	-1.2148
6.32	-108.952	6.32	-1.14092
6.33	-125.105	6.33	-0.8464
6.34	-117.01	6.34	-0.59416
6.34	-109.569	6.34	-0.44156
6.35	-142.115	6.35	-0.75245
6.35	-108.697	6.35	-0.85409
6.36	-110.38	6.36	-0.50761
6.37	-134.576	6.37	0.44868
6.37	-136.966	6.37	-0.26562
6.38	-106.983	6.38	-1.15601
6.39	-103.24	6.39	-1.02377
6.39	-107.291	6.39	-0.95088
6.4	-139.394	6.4	-0.88298
6.41	-122.422	6.41	-0.78391
6.41	-108.9	6.41	-0.51388
6.42	-104.991	6.42	-0.70348
6.43	-108.636	6.43	-0.46946
6.43	-99.1055	6.43	-0.1479
6.44	-67.0851	6.44	-0.41751
6.44	-107.043	6.44	-1.03572
6.45	-111.643	6.45	-0.65694
6.46	-107.291	6.46	-0.28156
6.46	-126.391	6.46	-0.93039
6.47	-119.708	6.47	-0.62192
6.48	-96.4823	6.48	0.21509
6.48	-96.5424	6.48	-0.11544
6.49	-84.4784	6.49	-0.35829
6.5	-85.929	6.5	-0.75416
6.5	-109.23	6.5	-0.79943
6.51	-111.485	6.51	-0.99601
6.52	-113.154	6.52	-0.4121
6.52	-132.381	6.52	-0.26747
6.53	-107.757	6.53	-0.66476
6.53	-123.376	6.53	-0.53978
6.54	-121.264	6.54	-0.75259
6.55	-110.861	6.55	-0.76284
6.55	-104.307	6.55	-0.99914
6.56	-80.7426	6.56	-0.65366
6.57	-73.3313	6.57	-0.91544
6.57	-67.055	6.57	-0.82206
6.58	-106.404	6.58	-1.02334
6.59	-94.791	6.59	0.2289
6.59	-94.1972	6.59	-0.69622
6.6	-103.728	6.6	-1.0649
6.6	-96.7679	6.61	-0.85508
6.61	-135.035	6.61	-0.65765
6.62	-123.752	6.62	-1.42263
6.62	-104.923	6.62	-1.35245
6.63	-99.0755	6.63	-0.46035
6.64	-93.656	6.64	-0.36327
6.64	-80.4119	6.64	-0.81067
6.65	-95.5502	6.65	-1.91273
6.66	-83.2757	6.66	-1.85266
6.66	-99.7519	6.66	-0.85494
6.67	-80.8855	6.67	-0.39046
6.68	-63.8379	6.68	-0.86377
6.68	-79.6903	6.68	0.08826
6.69	-57.4489	6.69	0.0447
6.69	-78.1344	6.69	-0.5822
6.7	-84.4708	6.7	-0.81451
6.71	-118.423	6.71	-0.01196
6.71	-74.9775	6.71	-0.23075
6.72	-62.2369	6.72	-0.99942
6.73	-97.8503	6.73	-0.44413
6.73	-64.1085	6.73	-1.18049
6.74	-103.014	6.74	-1.078
6.75	-111.936	6.75	-0.53765
6.75	-99.5265	6.75	-0.33523
6.76	-68.874	6.76	-0.30164
6.77	-86.4928	6.77	-0.50106
6.77	-102.931	6.77	-1.27558
6.78	-100.225	6.78	-0.61651
6.78	-85.0195	6.78	-1.52141
6.79	-116.221	6.79	-0.90562
6.8	-81.7348	6.8	-0.6269
6.8	-124.579	6.8	-0.98149
6.81	-117.701	6.81	-0.29167
6.82	-128.51	6.82	-0.43829
6.82	-125.526	6.82	-0.37765
6.83	-129.608	6.83	-0.8985
6.84	-121.279	6.84	-1.14804
6.84	-86.5153	6.84	-0.80284
6.85	-76.3455	6.85	-0.87886
6.86	-58.5087	6.86	-1.16654
6.86	-73.1133	6.86	-0.62277
6.87	-63.3945	6.87	-0.82377
6.87	-34.9293	6.87	-0.85992
6.88	-68.2802	6.88	-0.95886
6.89	-107.043	6.89	-0.05865
6.89	-100.068	6.89	-0.69281
6.9	-112.658	6.9	-0.28527
6.91	-107.892	6.91	-0.9069
6.91	-92.709	6.91	-0.31857
6.92	-114.447	6.92	-0.1869
6.93	-110.29	6.93	-1.01537
6.93	-92.506	6.93	-0.88341
6.94	-102.631	6.94	-0.97665
6.95	-105.277	6.95	-0.53267
6.95	-83.7568	6.95	-0.74989
6.96	-68.205	6.96	-0.50761
6.96	-92.0926	6.96	-0.66035
6.97	-103.886	6.97	-0.0753
6.98	-113.207	6.98	0.41523
6.98	-94.6106	6.98	0.28213
6.99	-61.4327	6.99	-0.74035
7	-70.3924	7	-0.25537
7	-109.974	7	-0.59473
7.01	-98.5418	7.01	-1.10177
7.02	-88.4621	7.02	-0.62149
7.02	-82.261	7.02	-0.71117
7.03	-86.4176	7.03	-1.03985
7.03	-64.537	7.03	-0.72384
7.04	-93.2201	7.04	-0.29836
7.05	-88.0938	7.05	-0.10918
7.05	-56.8025	7.05	-0.80213
7.06	-102.563	7.06	-0.71658
7.07	-82.0881	7.07	-1.11957
7.07	-89.5069	7.07	-0.97992
7.08	-88.3343	7.08	-0.38961
7.09	-98.8274	7.09	-0.60455
7.09	-98.9326	7.09	-0.49679
7.1	-84.328	7.1	0.06406
7.11	-97.6699	7.11	-0.43473
7.11	-112.207	7.11	0.03502
7.12	-120.956	7.12	-0.57338
7.12	-101.654	7.12	-0.81024
7.13	-110.891	7.13	-1.47017
7.14	-98.2411	7.14	-0.5479
7.14	-106.209	7.14	-0.95829
7.15	-110.643	7.15	-0.37907
7.16	-97.1212	7.16	-0.64654
7.16	-69.092	7.16	-0.85181
7.17	-96.2493	7.17	-1.79017
7.18	-77.6759	7.18	-0.51971
7.18	-75.5713	7.18	-0.1963
7.19	-64.5069	7.19	0.32783
7.2	-67.4384	7.2	-0.69978
7.2	-76.3605	7.2	-0.68355
7.21	-51.1275	7.21	-0.78049
7.21	-64.0409	7.21	-1.4175
7.22	-41.5063	7.22	-1.06277
7.23	-67.8217	7.23	-0.57466
7.23	-87.1467	7.23	-0.25865
7.24	-87.5526	7.24	-0.57779
7.25	-84.3881	7.25	-0.49765
7.25	-92.2279	7.25	0.159
7.26	-108.419	7.26	-1.15259
7.27	-81.7498	7.27	-0.13295
7.27	-95.1969	7.27	-0.9133
7.28	-67.4609	7.28	-1.33836
7.29	-67.288	7.29	-1.22789
7.29	-68.3253	7.29	-0.82889
7.3	-65.0782	7.3	-0.90846
7.3	-102.435	7.3	-1.23216
7.31	-98.3764	7.31	-0.82676
7.32	-104.029	7.32	-0.43373
7.32	-102.33	7.32	-0.48498
7.33	-89.1837	7.33	-0.30619
7.34	-109.245	7.34	0.1721
7.34	-62.034	7.34	-0.58775
7.35	-86.0418	7.35	-0.76811
7.36	-100.03	7.36	-0.61807
7.36	-93.7312	7.36	-0.86291
7.37	-83.3208	7.37	-0.96768
7.37	-74.4588	7.37	-0.241
7.38	-66.9272	7.38	0.44754
7.39	-65.9952	7.39	-0.53195
7.39	-53.5779	7.39	-0.31473
7.4	-68.2201	7.4	-1.00284
7.41	-87.0114	7.41	-0.75587
7.41	-81.1109	7.41	-0.58049
7.42	-90.454	7.42	-0.04071
7.43	-95.8885	7.43	-0.01295
7.43	-94.2273	7.43	-0.30733
7.44	-92.7541	7.44	-0.95644
7.45	-113.184	7.45	-0.50363
7.45	-80.9381	7.45	-0.36683
7.46	-72.7676	7.46	-0.51231
7.46	-52.6533	7.46	-1.13722
7.47	-48.1509	7.47	-0.14847
7.48	-94.3701	7.48	0.22306
7.48	-94.4378	7.48	-0.06818
7.49	-87.4399	7.49	-0.6017
7.5	-98.4817	7.5	-0.52982
7.5	-86.6957	7.5	-0.64284
7.51	-102.969	7.51	-0.65409
7.52	-110.373	7.52	-1.07003
7.52	-142.01	7.52	-0.72925
7.53	-130.367	7.53	0.07359
7.54	-105.908	7.54	-0.29167
7.54	-83.9522	7.54	0.62106
7.55	-63.8906	7.55	0.21623
7.55	-57.8473	7.55	0.65978
7.56	-24.2408	7.56	0.61252
7.57	-15.3638	7.57	0.7079
7.57	-26.0523	7.57	1.22206
7.58	-33.9823	7.58	0.63074
7.59	-18.7538	7.59	1.83131
7.59	-25.451	7.59	1.04498
7.6	-46.2417	7.6	0.84612
7.61	-39.319	7.61	0.63886
7.61	-43.9041	7.61	0.67174
7.62	-58.5764	7.62	1.27131
7.63	-65.89	7.63	2.23799
7.63	-58.9447	7.63	4.49392
7.64	109.05	7.64	12.2882
7.64	553.758	7.64	23.8531
7.65	1260.23	7.65	38.3263
7.66	2371.66	7.66	51.0833
7.66	3606.38	7.66	60.0078
7.67	4588.52	7.67	62.8579
7.68	5151.29	7.68	62.1594
7.68	5359	7.68	58.864
7.69	5334.25	7.69	52.9877
7.7	4863.77	7.7	47.6423
7.7	4358.19	7.7	41.5144
7.71	3698.45	7.71	35.2519
7.72	3040.36	7.72	30.1958
7.72	2490.21	7.72	24.7068
7.73	1885.15	7.73	20.2195
7.73	1518.69	7.73	16.7497
7.74	1201.86	7.74	13.649
7.75	946.798	7.75	11.3507
7.75	742.363	7.75	8.96493
7.76	580.292	7.76	7.51498
7.77	511.282	7.77	6.65249
7.77	375	7.77	5.66317
7.78	261.508	7.78	4.93449
7.79	225.165	7.79	4.04966
7.79	165.289	7.79	3.46945
7.8	149.624	7.8	2.92795
7.8	134.148	7.8	2.28611
7.81	96.6551	7.81	1.95344
7.82	52.939	7.82	1.99429
7.82	16.371	7.82	1.72013
7.83	40.7847	7.83	1.47843
7.84	13.3343	7.84	2.05081
7.84	16.3034	7.84	0.79387
7.85	-1.14251	7.85	0.36712
7.86	1.98437	7.86	-0.00399
7.86	-34.9895	7.86	0.53238
7.87	-21.362	7.87	-0.17836
7.88	-6.28382	7.88	0.51046
7.88	-1.39056	7.88	0.90362
7.89	10.7261	7.89	0.56811
7.89	4.20926	7.89	0.20626
7.9	-7.29104	7.9	0.55402
7.91	-22.8578	7.91	0.59416
7.91	-40.7096	7.91	0.57907
7.92	-20.9336	7.92	0.17793
7.93	-35.5232	7.93	-0.54904
7.93	-17.957	7.93	-0.14192
7.94	-29.6076	7.94	-0.28398
7.95	-48.7673	7.95	0.8985
7.95	-36.1621	7.95	0.07416
7.96	-34.4333	7.96	0.71017
7.97	-41.0929	7.97	0.37139
7.97	-57.5165	7.97	0.11203
7.98	-69.2348	7.98	0.00911
7.98	-64.8452	7.98	0.32455
7.99	-51.3004	7.99	-0.06235
8	-62.0415	8	-0.63615
8	-34.1251	8	0.18463
8.01	-40.4766	8.01	0.63772
8.02	-52.6533	8.02	0.06562
8.02	-26.0598	8.02	0.81807
8.03	-52.3226	8.03	1.18775
8.04	-44.3852	8.04	-0.54334
8.04	-42.506	8.04	-0.54021
8.05	-39.3566	8.05	-0.5042
8.06	-42.055	8.06	-0.36413
8.06	-46.6326	8.06	-0.57594
8.07	-77.8563	8.07	-0.22704
8.07	-61.2297	8.07	0.05224
8.08	-66.4462	8.08	0.02505
8.09	-71.8205	8.09	0.12256
8.09	-49.7595	8.09	0.50405
8.1	-50.6615	8.1	0.75601
8.11	-65.905	8.11	0.6474
8.11	-67.6112	8.11	-0.33736
8.12	-44.0995	8.12	-0.17324
8.13	-57.043	8.13	-0.60199
8.13	-71.8431	8.13	-0.46277
8.14	-66.0553	8.14	0.15487
8.14	-75.4886	8.14	-0.26562
8.15	-68.205	8.15	-0.03174
8.16	-60.6585	8.16	-0.03388
8.16	-34.6061	8.16	-0.16769
8.17	-22.978	8.17	0.56398
8.18	0.9997	8.18	0.77266
8.18	-17.1828	8.18	0.02192
8.19	-43.1374	8.19	-0.09395
8.2	-64.4017	8.2	-0.08897
8.2	-43.7538	8.2	-0.05381
8.21	-46.3019	8.21	-0.68925
8.22	-53.6004	8.22	0.1805
8.22	-52.0746	8.22	0.43829
8.23	-75.9471	8.23	1.22419
8.23	-69.4754	8.23	1.59287
8.24	-76.1124	8.24	2.3076
8.25	-66.7243	8.25	2.69806
8.25	-68.0171	8.25	3.11585
8.26	-56.0809	8.26	3.14119
8.27	-42.6112	8.27	2.88909
8.27	-75.8644	8.27	2.73849
8.28	-31.0658	8.28	3.08198
8.29	-40.7998	8.29	2.97792
8.29	-79.8707	8.29	3.0303
8.3	-36.568	8.3	2.8918
8.31	-37.5	8.31	2.62433
8.31	-9.26037	8.31	2.48212
8.32	-27.9089	8.32	2.61849
8.32	-23.3839	8.32	1.2464
8.33	-21.1515	8.33	1.96397
8.34	-7.6819	8.34	2.43102
8.34	-57.1407	8.34	1.79202
8.35	-47.4293	8.35	1.70889
8.36	-31.5018	8.36	1.62775
8.36	-29.8106	8.36	1.6491
8.37	-53.638	8.37	1.45608
8.38	-3.11936	8.38	1.97479
8.38	-30.2691	8.38	1.28512
8.39	-40.0256	8.39	1.59131
8.4	-35.7938	8.4	1.22519
8.4	-34.1326	8.4	1.06177
8.41	-4.62267	8.41	1.68127
8.41	-0.1804	8.41	1.36412
8.42	-6.62959	8.42	1.28583
8.43	0.96963	8.43	1.44782
8.43	-9.92934	8.43	1.26989
8.44	-15.2586	8.44	1.53636
8.45	-14.4317	8.45	1.35473
8.45	-47.8052	8.45	1.11216
8.46	-38.1314	8.46	1.16654
8.47	-12.5677	8.47	1.50917
8.47	-6.43416	8.47	1.51501
8.48	-48.4892	8.48	0.93067
8.48	-29.8933	8.49	1.0511
8.49	-11.0192	8.49	0.26519
8.5	-30.1413	8.5	0.40284
8.5	-32.2685	8.5	0.62462
8.51	-11.8761	8.51	1.02035
8.52	-16.1305	8.52	1.02846
8.52	-33.0728	8.52	1.26562
8.53	-19.2574	8.53	1.41978
8.54	-34.7264	8.54	1.10676
8.54	-22.6624	8.54	0.82092
8.55	-7.66687	8.55	0.86007
8.56	-3.94618	8.56	0.15872
8.56	-14.7625	8.56	0.73864
8.57	-12.5752	8.57	0.57252
8.57	-47.1738	8.57	0.80654
8.58	-51.9693	8.58	0.53167
8.59	-81.5845	8.59	0.15587
8.59	-38.5598	8.59	1.02918
8.6	-22.0836	8.6	0.78804
8.61	-17.1603	8.61	0.38833
8.61	-40.439	8.61	0.46505
8.62	-0.49609	8.62	-0.0652
8.63	-16.0478	8.63	0.40284
8.63	-6.35899	8.63	0.42946
8.64	-25.8494	8.64	0.32085
8.65	-31.6822	8.65	0.97437
8.65	-15.0707	8.65	0.90932
8.66	-15.5743	8.66	0.87345
8.66	-27.8563	8.66	0.68213
8.67	6.5469	8.67	0.5274
8.68	6.08839	8.68	0.31473
8.68	7.56164	8.68	0.41238
8.69	-6.46422	8.69	0.34975
8.7	-23.9627	8.7	-0.11758
8.7	7.88485	8.7	0.03801
8.71	23.399	8.71	0.12954
8.72	5.49459	8.72	0.47146
8.72	-5.34426	8.72	0.31274
8.73	-26.4958	8.73	0.46704
8.74	-11.5304	8.74	-0.73836
8.74	-4.44227	8.74	0.41978
8.75	-21.0613	8.75	0.25196
8.75	12.8082	8.75	1.03615
8.76	7.28352	8.76	0.66548
8.77	-27.6834	8.77	1.04071
8.77	11.6581	8.77	0.70918
8.78	-6.43416	8.78	0.27986
8.79	-30.4871	8.79	0.46178
8.79	-34.9143	8.79	-0.22491
8.8	-73.429	8.8	0.36327
8.81	-82.4188	8.81	-0.35146
8.81	-62.3722	8.81	0.25067
8.82	-39.1611	8.82	0.65993
8.83	-33.0051	8.83	0.5321
8.83	-30.4946	8.83	0.59316
8.84	-23.7673	8.84	0.43687
8.84	-3.20956	8.84	0.56982
8.85	-3.85598	8.85	0.68313
8.86	-35.23	8.86	0.2484
8.86	-22.6398	8.86	-0.05537
8.87	-22.0685	8.87	-0.01025
8.88	-16.9498	8.88	-0.33053
8.88	8.40349	8.88	-0.3842
8.89	-8.11786	8.89	0.40669
8.9	-22.6699	8.9	0.74775
8.9	17.6338	8.9	0.56925
8.91	-13.1389	8.91	0.39032
8.91	-39.6121	8.91	0.58918
8.92	-31.3139	8.92	0.76
8.93	-33.0502	8.93	0.47459
8.93	-30.3818	8.93	0.75259
8.94	-8.20054	8.94	0.24612
8.95	-14.0259	8.95	0.92526
8.95	-27.6608	8.95	1.03715
8.96	-69.6332	8.96	0.24484
8.97	-35.4931	8.97	0.42562
8.97	-27.8939	8.97	0.59174
8.98	-31.2838	8.98	0.6138
8.99	-27.5707	8.99	1.00982
8.99	-35.4329	8.99	0.66861
9	-57.5541	9	1.19345
9	-25.5487	9	0.78533
9.01	-13.9732	9.01	0.54832
9.02	-4.85568	9.02	1.00683
9.02	-5.43446	9.02	0.78861
9.03	4.31449	9.03	0.75302
9.04	-7.03548	9.04	0.25352
9.04	-11.5003	9.04	0.44882
9.05	-21.8205	9.05	0.17793
9.06	-12.8909	9.06	0.54505
9.06	-33.7417	9.06	0.89551
9.07	-30.5021	9.07	0.84555
9.08	-14.7925	9.08	0.16996
9.08	-31.141	9.08	0.9133
9.09	-16.4913	9.09	0.41224
9.09	6.6371	9.09	0.24242
9.1	-26.6912	9.1	0.25537
9.11	-2.74354	9.11	0.34519
9.11	-6.91521	9.11	-0.06206
9.12	-13.8004	9.12	0.02036
9.13	-2.8638	9.13	-0.2064
9.13	-18.4306	9.13	0.08726
9.14	-12.1091	9.14	0.15701
9.15	-13.4922	9.15	0.47174
9.15	-6.53939	9.15	-0.07046
9.16	-6.94528	9.16	1.0464
9.17	-15.2962	9.17	1.23857
9.17	-6.11846	9.17	0.73864
9.18	-26.5559	9.18	0.39231
9.18	7.87733	9.18	0.83345
9.19	7.13319	9.19	1.00384
9.2	-15.5592	9.2	0.99544
9.2	-8.47865	9.2	0.5785
9.21	-31.5319	9.21	0.23502
9.22	-20.445	9.22	0.88241
9.22	-23.3689	9.22	0.59174
9.23	-15.221	9.23	0.32327
9.24	-20.7532	9.24	-0.5869
9.24	1.24775	9.24	0.32925
9.25	-14.6873	9.25	0.07786
9.25	-13.6125	9.25	0.56213
9.26	17.2354	9.26	-0.0884
9.27	-8.18551	9.27	0.01011
9.27	-5.55472	9.27	-0.19445
9.28	-29.7129	9.28	-0.10804
9.29	-4.61515	9.29	0.70078
9.29	-6.14853	9.29	0.2047
9.3	-18.0773	9.3	0.32598
9.31	-45.6103	9.31	0.84313
9.31	-35.0421	9.31	0.5395
9.32	-14.8752	9.32	0.92669
9.33	-10.9666	9.33	0.21466
9.33	-10.7787	9.33	-0.38704
9.34	-13.402	9.34	0.32754
9.34	-1.70625	9.34	0.35103
9.35	19.1596	9.35	0.20384
9.36	21.8656	9.36	0.23075
9.36	32.3737	9.36	0.71971
9.37	12.7556	9.37	0.56825
9.38	2.70595	9.38	0.72071
9.38	24.3085	9.38	0.60199
9.39	8.73422	9.39	0.61181
9.4	6.14101	9.4	0.56612
9.4	21.8806	9.4	0.56953
9.41	-8.62898	9.41	0.54519
9.42	-32.7345	9.42	0.9422
9.42	-53.0968	9.42	0.78619
9.43	-10.7035	9.43	0.60299
9.43	5.12628	9.43	0.8864
9.44	-21.7228	9.44	0.77181
9.45	-41.2357	9.45	0.28057
9.45	-8.4561	9.45	0.46505
9.46	13.7402	9.46	0.25879
9.47	-7.37372	9.47	0.50477
9.47	-16.8972	9.47	0.15644
9.48	-8.46362	9.48	0.31758
9.49	-19.4979	9.49	0.51388
9.49	-9.82411	9.49	0.8622
9.5	-34.4859	9.5	0.16541
9.51	-21.2267	9.51	0.23359
9.51	17.2279	9.51	0.64341
9.52	-8.37342	9.52	0.26434
9.52	-15.3262	9.52	1.23202
9.53	-7.32111	9.53	1.31102
9.54	14.2514	9.54	1.76027
9.54	30.4871	9.54	0.90092
9.55	-0.35328	9.55	0.39772
9.56	-27.5556	9.56	0.61907
9.56	-13.1464	9.56	1.04825
9.57	19.5881	9.57	1.08839
9.58	15.6344	9.58	0.94177
9.58	0.93205	9.58	0.9748
9.59	-4.48737	9.59	0.36897
9.59	10.8614	9.6	0.71117
9.6	15.5818	9.6	0.42889
9.61	-17.8292	9.61	0.7795
9.61	-25.8343	9.61	0.97779
9.62	-17.8217	9.62	0.63843
9.63	1.92423	9.63	1.15885
9.63	20.2571	9.63	0.47829
9.64	-4.44227	9.64	0.89551
9.65	-19.3175	9.65	0.66605
9.65	-12.0265	9.65	0.81067
9.66	-19.5806	9.66	0.50733
9.67	-6.8626	9.67	0.75202
9.67	-14.8001	9.67	0.71331
9.68	-2.46542	9.68	1.12611
9.68	-12.1993	9.68	0.55516
9.69	-3.91612	9.69	0.81281
9.7	1.819	9.7	0.46263
9.7	23.0607	9.7	0.05993
9.71	6.77992	9.71	0.50719
9.72	24.797	9.72	1.02177
9.72	-4.44979	9.72	0.77323
9.73	-15.9351	9.73	0.50007
9.74	-8.11034	9.74	0.35445
9.74	-8.39597	9.74	0.50106
9.75	-16.4913	9.75	0.55245
9.76	-3.14943	9.76	0.62192
9.76	25.6239	9.76	0.73822
9.77	10.9817	9.77	1.34775
9.77	-15.3864	9.77	0.90249
9.78	-3.33734	9.78	0.82377
9.79	20.2195	9.79	1.28142
9.79	26.2778	9.79	0.64683
9.8	-3.19453	9.8	0.39971
9.81	43.7011	9.81	0.36882
9.81	1.10493	9.81	0.25124
9.82	24.2408	9.82	0.71231
9.83	1.69122	9.83	0.27103
9.83	-4.23933	9.83	0.92213
9.84	37.1993	9.84	1.25138
9.85	-3.85598	9.85	1.77764
9.85	-15.2586	9.85	1.84127
9.86	1.49579	9.86	0.70804
9.86	9.21527	9.86	0.43644
9.87	-4.38214	9.87	1.08626
9.88	-29.6753	9.88	0.56783
9.88	-12.4173	9.88	0.58035
9.89	-0.57877	9.89	0.29978
9.9	4.36711	9.9	0.5516
9.9	-8.64402	9.9	0.27801
9.91	-17.8142	9.91	0.47089
9.92	-14.8677	9.92	0.92427
9.92	-23.2712	9.92	1.47956
9.93	-29.3446	9.93	1.29679
9.94	-28.0893	9.94	1.13337
9.94	-4.60764	9.94	1.04711
9.95	-53.4351	9.95	1.30604
9.95	7.11816	9.95	0.61124
9.96	-20.242	9.96	1.21807
9.97	-11.583	9.97	0.49993
9.97	2.8187	9.97	0.54163
9.98	-14.8602	9.98	0.29281
9.99	-20.5577	9.99	1.00725
9.99	-11.9814	9.99	0.66548
10	-39.2889	10	0.42562
10.01	-20.7607	10.01	0.86476
10.01	-22.5646	10.01	0.63345
10.02	-10.9516	10.02	0.75786
10.02	-5.53217	10.02	0.81423
10.03	-23.4065	10.03	1.22021
10.04	-11.9964	10.04	1.37707
10.04	-22.5571	10.04	0.9412
10.05	-15.1834	10.05	1.30263
10.06	-45.3247	10.06	0.58135
10.06	-26.3154	10.06	0.84455
10.07	-31.2387	10.07	1.38561
10.08	13.5523	10.08	0.94277
10.08	1.41311	10.08	1.06305
10.09	21.6476	10.09	0.41893
10.1	26.586	10.1	0.5348
10.1	26.9693	10.1	0.53864
10.11	-15.0631	10.11	0.70747
10.11	-1.7739	10.11	0.59957
10.12	11.7333	10.12	1.49494
10.13	-9.58358	10.13	1.2464
10.13	15.1082	10.13	0.79245
10.14	5.84035	10.14	1.42049
10.15	38.0637	10.15	1.19302
10.15	28.6305	10.15	1.38917
10.16	22.2865	10.16	1.13366
10.17	5.39687	10.17	0.64825
10.17	19.092	10.17	0.3247
10.18	16.0929	10.18	0.46847
10.19	40.7171	10.19	0.42349
10.19	6.05081	10.19	0.12057
10.2	3.46512	10.2	0.44242
10.2	23.4516	10.2	1.7049
10.21	33.2757	10.21	9.26215
10.22	24.549	10.22	34.6014
10.22	46.9408	10.22	99.1738
10.23	102.864	10.23	218.238
10.24	366.033	10.24	390.412
10.24	1056.22	10.24	591.969
10.25	2239.66	10.25	834.245
10.26	3764.31	10.26	1067.58
10.26	5576.37	10.26	1225.23
10.27	7004.62	10.27	1411.85
10.28	7826.59	10.28	1575.73
10.28	8019.98	10.28	1708.06
10.29	7850.45	10.29	1802.46
10.29	7368.02	10.29	1885.02
10.3	6617.78	10.3	1962.83
10.31	5709.94	10.31	2007.98
10.31	5025	10.31	2029.5
10.32	4363.2	10.32	2044.36
10.33	4194.76	10.33	2063.7
10.33	4578.2	10.33	2052.38
10.34	6171.92	10.34	2039.09
10.35	9631.59	10.35	1988.79
10.35	15187.4	10.35	1879.26
10.36	22650.9	10.36	1668.66
10.36	30805.6	10.37	1344.18
10.37	39538.8	10.37	998.329
10.38	46967.7	10.38	644.472
10.38	52642.5	10.38	391.186
10.39	54972.4	10.39	224.003
10.4	55939.6	10.4	134.15
10.4	54455.4	10.4	87.0896
10.41	50609.9	10.41	62.5268
10.42	44513.8	10.42	50.7536
10.42	37481.8	10.42	43.9606
10.43	30362.6	10.43	40.5052
10.44	24026.5	10.44	39.9845
10.44	18332	10.44	37.5645
10.45	13812.7	10.45	34.4034
10.45	10294.1	10.45	30.8838
10.46	7579.98	10.46	26.2167
10.47	5790.94	10.47	21.3856
10.47	4470.46	10.47	18.5193
10.48	3381.34	10.48	15.3891
10.49	2701.7	10.49	13.6197
10.49	2160.45	10.49	10.8379
10.5	1741.94	10.5	9.31311
10.51	1455.6	10.51	8.23625
10.51	1145.68	10.51	7.46643
10.52	990.161	10.52	6.11256
10.53	848.978	10.53	5.54246
10.53	715.747	10.53	4.70047
10.54	579.232	10.54	4.47058
10.54	507.201	10.54	3.41051
10.55	422.234	10.55	2.78376
10.56	357.727	10.56	3.09109
10.56	331.261	10.56	2.91287
10.57	265.236	10.57	2.88212
10.58	233.155	10.58	2.47572
10.58	215.777	10.58	2.22632
10.59	187.846	10.59	2.54817
10.6	190.251	10.6	2.06063
10.6	148.564	10.6	1.5227
10.61	154.134	10.61	1.52768
10.62	132.096	10.62	1.09024
10.62	109.779	10.62	1.66262
10.63	117.017	10.63	1.94832
10.63	87.8307	10.63	1.49081
10.64	83.5087	10.64	1.32227
10.65	105.825	10.65	1.32227
10.65	84.1476	10.65	1.7244
10.66	89.6873	10.66	1.55657
10.67	77.9014	10.67	1.35871
10.67	73.0758	10.67	1.10063
10.68	64.6873	10.68	0.19544
10.69	44.5129	10.69	0.37067
10.69	39.8602	10.69	0.85822
10.7	58.9447	10.7	0.80597
10.71	53.6756	10.71	0.50918
10.71	36.8987	10.71	0.77836
10.72	34.5836	10.72	0.83217
10.72	4.48737	10.72	0.46719
10.73	15.905	10.73	0.78035
10.74	6.70475	10.74	0.69081
10.74	13.5373	10.74	1.03302
10.75	45.1142	10.75	0.9533
10.76	40.236	10.76	0.8548
10.76	17.8067	10.76	1.04882
10.77	7.8623	10.77	0.74348
10.78	24.8647	10.78	0.59203
10.78	25.7066	10.78	0.15601
10.79	31.7799	10.79	0.36583
10.79	25.4735	10.79	0.42391
10.8	20.926	10.8	0.33352
10.81	15.3337	10.81	0.59302
10.81	29.1867	10.81	0.44982
10.82	33.3434	10.82	0.4343
10.83	26.6085	10.83	0.21551
10.83	34.8467	10.83	0.16925
10.84	35.4254	10.84	0.98192
10.85	-9.00481	10.85	0.57338
10.85	-5.98316	10.85	0.27345
10.86	22.0009	10.86	-0.00584
10.87	39.7024	10.87	-0.35544
10.87	43.8891	10.87	-0.47245
10.88	16.3861	10.88	-0.16071
10.88	25.3833	10.88	0.72384
10.89	15.9501	10.89	0.70476
10.9	17.6714	10.9	0.37082
10.9	46.114	10.9	0.62007
10.91	69.6633	10.91	0.49181
10.92	55.5247	10.92	0.75145
10.92	37.6954	10.92	0.6074
10.93	10.899	10.93	0.88555
10.94	16.5589	10.94	1.23757
10.94	21.2568	10.94	0.32099
10.95	37.703	10.95	0.74249
10.96	62.6503	10.96	0.22733
10.96	26.4732	10.96	0.45665
10.97	24.4287	10.97	0.04726
10.97	-8.95219	10.97	0.57722
10.98	2.66085	10.98	0.62192
10.99	1.50331	10.99	0.2484
10.99	7.23842	10.99	0.63928
11	0.24053	11	0.35416
11.01	17.6112	11.01	-0.15872
11.01	17.6188	11.01	0.56711
11.02	6.56945	11.02	0.44427
11.03	10.899	11.03	0.61765
11.03	15.8223	11.03	0.62818
11.04	8.39597	11.04	0.53551
11.05	59.0198	11.05	0.88498
11.05	19.1521	11.05	1.23245
11.06	-3.48767	11.06	1.02718
11.06	9.37312	11.06	0.94903
11.07	20.5728	11.07	0.80726
11.08	43.5959	11.08	0.33238
11.08	6.35147	11.08	0.20384
11.09	22.1888	11.09	0.4958
11.1	11.5229	11.1	0.67245
11.1	36.147	11.1	0.34391
11.11	23.647	11.11	1.16953
11.12	18.9642	11.12	0.99629
11.12	7.94498	11.12	0.78078
11.13	4.33704	11.13	0.62377
11.13	34.328	11.13	0.73309
11.14	51.9242	11.14	0.72754
11.15	27.7962	11.15	1.04142
11.15	44.2799	11.15	1.12142
11.16	11.365	11.16	0.70832
11.17	28.7959	11.17	0.41053
11.17	55.8103	11.17	0.36882
11.18	20.3849	11.18	0.07559
11.19	-5.61485	11.19	0.84142
11.19	3.12688	11.19	1.05807
11.2	26.6236	11.2	0.85067
11.21	42.9645	11.21	1.42675
11.21	8.11786	11.21	0.72469
11.22	25.6164	11.22	0.78462
11.22	38.6651	11.22	1.23558
11.23	0.42093	11.23	1.03829
11.24	62.8082	11.24	1.11074
11.24	22.7751	11.24	0.75046
11.25	26.5259	11.25	1.07814
11.26	38.0111	11.26	0.98106
11.26	42.1828	11.26	0.64142
11.27	23.1284	11.27	1.28127
11.28	23.0833	11.28	0.72313
11.28	58.5012	11.28	0.95231
11.29	25.7967	11.29	1.04085
11.3	50.2931	11.3	0.66049
11.3	39.8978	11.3	0.97466
11.31	78.7883	11.31	1.05024
11.31	31.1936	11.31	1.71629
11.32	12.5827	11.32	1.34718
11.33	43.9116	11.33	0.80612
11.33	37.5677	11.33	1.7002
11.34	25.7517	11.34	0.7721
11.35	20.0165	11.35	0.86476
11.35	21.144	11.35	0.97295
11.36	78.7583	11.36	1.04042
11.37	33.2081	11.37	1.50647
11.37	47.3091	11.37	2.04967
11.38	30.6599	11.38	2.40269
11.39	24.0379	11.39	2.7429
11.39	20.2045	11.39	2.41977
11.4	7.6819	11.4	2.44796
11.4	29.2243	11.4	2.93635
11.41	35.4104	11.41	2.44924
11.42	33.7342	11.42	2.41308
11.42	45.1218	11.42	2.20639
11.43	35.6434	11.43	1.9123
11.44	-0.54871	11.44	1.956
11.44	8.69663	11.44	2.14703
11.45	30.4796	11.45	1.67188
11.46	12.7105	11.46	1.46946
11.46	12.7255	11.46	1.86291
11.47	23.4366	11.47	1.28142
11.47	35.5983	11.48	0.79971
11.48	24.0679	11.48	1.10547
11.49	30.6524	11.49	1.31686
11.49	56.9678	11.49	1.50647
11.5	29.0439	11.5	1.30761
11.51	73.3013	11.51	1.12071
11.51	51.0899	11.51	1.08683
11.52	45.009	11.52	0.89992
11.53	40.4766	11.53	1.42547
11.53	63.3193	11.53	1.33665
11.54	42.8743	11.54	1.62419
11.55	32.0505	11.55	1.27772
11.55	55.8479	11.55	1.34362
11.56	43.7462	11.56	1.81693
11.56	40.6043	11.56	1.20455
11.57	53.653	11.57	1.22377
11.58	53.4877	11.58	1.5291
11.58	33.0126	11.58	1.42747
11.59	29.0589	11.59	1.2306
11.6	49.0153	11.6	0.29637
11.6	29.6903	11.6	-0.13466
11.61	47.2865	11.61	0.45124
11.62	41.4462	11.62	1.24127
11.62	28.5628	11.62	2.05679
11.63	21.7228	11.63	2.86646
11.64	34.1702	11.64	4.92524
11.64	36.6055	11.64	7.46473
11.65	33.4411	11.65	11.6761
11.65	24.2108	11.65	18.6365
11.66	24.6242	11.66	25.627
11.67	23.3539	11.67	33.9745
11.67	24.7144	11.67	41.2866
11.68	62.3346	11.68	46.8642
11.69	36.598	11.69	51.6098
11.69	97.1512	11.69	55.2208
11.7	118.566	11.7	57.242
11.71	113.582	11.71	57.0354
11.71	149.729	11.71	56.6645
11.72	122.986	11.72	55.0613
11.73	138.83	11.73	52.913
11.73	127.48	11.73	50.2323
11.74	143.603	11.74	46.081
11.74	149.947	11.74	41.6324
11.75	117.897	11.75	36.8006
11.76	109.817	11.76	32.1726
11.76	135.2	11.76	27.7065
11.77	139.988	11.77	24.5376
11.78	111.312	11.78	22.239
11.78	114.304	11.78	18.3478
11.79	72.8127	11.79	15.898
11.8	106.367	11.8	13.7989
11.8	101.015	11.8	11.6187
11.81	121.084	11.81	9.36806
11.82	162.35	11.82	7.65248
11.82	187.823	11.82	7.18373
11.83	184.148	11.83	6.0589
11.83	210.508	11.83	5.32353
11.84	242.281	11.84	4.82076
11.85	254.006	11.85	4.28055
11.85	199.151	11.85	3.64795
11.86	192.153	11.86	3.03144
11.87	195.483	11.87	2.58646
11.87	186.741	11.87	2.73151
11.88	208.486	11.88	1.84084
11.89	194.528	11.89	1.69038
11.89	151.917	11.89	1.73138
11.9	140.785	11.9	1.66134
11.9	103.397	11.9	2.1607
11.91	103.149	11.91	1.64099
11.92	91.5063	11.92	1.47558
11.92	93.7011	11.92	1.68042
11.93	80.7652	11.93	1.53309
11.94	65.3037	11.94	1.68967
11.94	55.8253	11.94	2.04383
11.95	76.7062	11.95	1.93579
11.96	43.0322	11.96	1.55828
11.96	57.8773	11.96	1.87629
11.97	84.6888	11.97	1.85522
11.98	78.4501	11.98	1.8501
11.98	82.8172	11.98	1.92995
11.99	48.5042	11.99	1.48754
11.99	60.3653	11.99	1.36142
12	63.868	12	1.66305
12.01	25.8419	12.01	1.39643
12.01	51.5033	12.01	1.52768
12.02	52.037	12.02	1.25095
12.03	69.3551	12.03	1.62689
12.03	71.2267	12.03	1.5849
12.04	66.0253	12.04	2.15045
12.05	108.456	12.05	2.30091
12.05	84.8542	12.05	1.75088
12.06	53.9537	12.06	1.57593
12.07	55.0211	12.07	1.24256
12.07	62.1693	12.07	0.95074
12.08	44.5129	12.08	1.97921
12.08	29.5625	12.08	1.07729
12.09	41.2808	12.09	1.16241
12.1	47.5195	12.1	1.79373
12.1	24.1281	12.1	1.63743
12.11	14.5144	12.11	1.07174
12.12	48.8049	12.12	0.39502
12.12	62.9585	12.12	1.4064
12.13	114.845	12.13	2.31016
12.14	333.238	12.14	3.7587
12.14	701.263	12.14	7.03911
12.15	1534.66	12.15	15.1531
12.16	3235.43	12.16	32.4582
12.16	6253.71	12.16	66.0943
12.17	10928.2	12.17	124.691
12.17	17754.8	12.17	217.11
12.18	26951.6	12.18	349.26
12.19	39012.4	12.19	522.302
12.19	51535.5	12.19	736.176
12.2	63415.1	12.2	974.292
12.21	76757	12.21	1215.62
12.21	87669.4	12.21	1457.69
12.22	98037.5	12.22	1647.61
12.23	105340	12.23	1811.66
12.23	111527	12.23	1966.66
12.24	114842	12.24	2094.65
12.24	118815	12.25	2194.27
12.25	121305	12.25	2217.7
12.26	122622	12.26	2284.93
12.26	124264	12.26	2327.17
12.27	124699	12.27	2347.62
12.28	125918	12.28	2356.53
12.28	126327	12.28	2352.49
12.29	125343	12.29	2318.67
12.3	125208	12.3	2342.18
12.3	124686	12.3	2342.5
12.31	123538	12.31	2310.37
12.32	124382	12.32	2292.55
12.32	125968	12.32	2328.4
12.33	127452	12.33	2368.03
12.33	129683	12.33	2373.64
12.34	131426	12.34	2402.96
12.35	133835	12.35	2440.52
12.35	134351	12.35	2452.65
12.36	136160	12.36	2494.93
12.37	137860	12.37	2527.25
12.37	137008	12.37	2562.02
12.38	138452	12.38	2615.94
12.39	141665	12.39	2633.92
12.39	143357	12.39	2694.7
12.4	145959	12.4	2712.89
12.41	146515	12.41	2739.29
12.41	147437	12.41	2785.86
12.42	149931	12.42	2809.06
12.42	152015	12.42	2833.3
12.43	152247	12.43	2876.33
12.44	151466	12.44	2882.85
12.44	152955	12.44	2913.3
12.45	155108	12.45	2918.33
12.46	155663	12.46	2916.13
12.46	156408	12.46	2932.46
12.47	157801	12.47	2947.22
12.48	158250	12.48	2964.72
12.48	158707	12.48	2985.87
12.49	160638	12.49	2989.36
12.5	160517	12.5	3018.56
12.5	160782	12.5	3031.88
12.51	160627	12.51	3046.51
12.51	161925	12.51	3071.1
12.52	160945	12.52	3072.76
12.53	161525	12.53	3061.36
12.53	162296	12.53	3080.58
12.54	163321	12.54	3066.87
12.55	162986	12.55	3079.46
12.55	164102	12.55	3103.44
12.56	165009	12.56	3133.32
12.57	164665	12.57	3142.94
12.57	165387	12.57	3147.17
12.58	166175	12.58	3149.62
12.59	165897	12.59	3166.46
12.59	166166	12.59	3170.27
12.6	167717	12.6	3143.66
12.6	168149	12.6	3140.22
12.61	166953	12.61	3158.17
12.62	166699	12.62	3166.73
12.62	166281	12.62	3174.16
12.63	165991	12.63	3184.48
12.64	166287	12.64	3186.1
12.64	165071	12.64	3174.97
12.65	163457	12.65	3187.81
12.66	160877	12.66	3180.36
12.66	158178	12.66	3176.3
12.67	153886	12.67	3176.24
12.67	146072	12.67	3150.29
12.68	138027	12.68	3107.84
12.69	128803	12.69	3110.46
12.69	122146	12.69	3073.68
12.7	119821	12.7	2989.27
12.71	117046	12.71	2907.55
12.71	107277	12.71	2773.52
12.72	90346.2	12.72	2622.97
12.73	65651.9	12.73	2423.2
12.73	40705.3	12.73	2247.22
12.74	22336	12.74	2187.1
12.75	10846	12.75	2144.4
12.75	4970.26	12.75	2029.46
12.76	2282.58	12.76	1752.47
12.76	1193.39	12.76	1311.25
12.77	692.98	12.77	844.885
12.78	512.703	12.78	460.142
12.78	437.868	12.78	229.064
12.79	396.535	12.79	107.095
12.8	358.817	12.8	48.1788
12.8	338.838	12.8	23.998
12.81	316.153	12.81	14.2127
12.82	286.989	12.82	9.78742
12.82	246.204	12.82	9.02386
12.83	268.851	12.83	7.22871
12.84	253.525	12.84	7.02601
12.84	252.48	12.84	6.28993
12.85	215.672	12.85	5.94673
12.85	197.023	12.85	5.54417
12.86	201.21	12.86	4.6209
12.87	167.649	12.87	4.20994
12.87	171.888	12.87	3.83343
12.88	173.414	12.88	3.87001
12.89	143.633	12.89	3.62845
12.89	162.432	12.89	3.54589
12.9	179.284	12.9	3.72425
12.91	166.161	12.91	3.61991
12.91	155.164	12.91	3.40639
12.92	152.563	12.92	2.91557
12.93	152.571	12.93	3.54987
12.93	138.838	12.93	3.38745
12.94	129.75	12.94	3.13749
12.94	108.464	12.94	2.90304
12.95	117.063	12.95	2.32867
12.96	102.939	12.96	2.55529
12.96	115.108	12.96	2.23501
12.97	99.0229	12.97	2.11045
12.98	128.758	12.98	1.65707
12.98	113.748	12.98	1.67045
12.99	116.935	12.99	1.72013
13	108.689	13	1.61465
13	95.4525	13	1.67415
13.01	97.5195	13.01	1.95572
13.01	107.592	13.01	1.6427
13.02	103.405	13.02	1.85309
13.03	89.785	13.03	2.15315
13.03	111.38	13.03	2.01223
13.04	106.351	13.04	1.96611
13.05	82.3587	13.05	1.94789
13.05	89.7775	13.05	1.87002
13.06	96.5499	13.06	1.64739
13.07	118.536	13.07	1.77906
13.07	83.0126	13.07	1.63586
13.08	94.1145	13.08	1.73494
13.09	68.0322	13.09	1.75672
13.09	64.5971	13.09	2.07558
13.1	77.3752	13.1	1.93024
13.1	100.722	13.1	1.42263
13.11	93.4155	13.11	1.45266
13.12	77.6984	13.12	1.66234
13.12	106.224	13.12	1.5143
13.13	99.5114	13.13	1.65494
13.14	58.4035	13.14	1.26448
13.14	79.4949	13.14	1.07416
13.15	46.7303	13.15	1.08369
13.16	48.9928	13.16	1.37053
13.16	43.8364	13.16	1.50177
13.17	51.0147	13.17	1.45451
13.18	52.4203	13.18	1.65636
13.18	64.1987	13.18	1.89721
13.19	78.2171	13.19	1.58049
13.19	60.3954	13.19	1.68995
13.2	58.4486	13.2	1.94262
13.21	62.5526	13.21	2.63628
13.21	59.3205	13.21	3.27471
13.22	80.1563	13.22	3.8061
13.23	82.0204	13.23	4.72083
13.23	82.1182	13.23	5.50972
13.24	80.2841	13.24	6.54701
13.25	92.4309	13.25	7.54003
13.25	71.2417	13.25	8.80422
13.26	85.7562	13.26	8.85575
13.27	91.4537	13.27	8.84137
13.27	104.044	13.27	7.6475
13.28	86.6732	13.28	6.98288
13.28	70.9486	13.28	6.04239
13.29	87.1091	13.29	5.60879
13.3	118.04	13.3	3.95998
13.3	75.8794	13.3	3.36197
13.31	65.1007	13.31	3.0098
13.32	85.9441	13.32	1.94931
13.32	72.933	13.32	1.96369
13.33	51.3755	13.33	1.05024
13.34	47.0911	13.34	1.12668
13.34	69.0469	13.34	1.24441
13.35	38.3794	13.35	1.0649
13.35	24.7745	13.36	1.14661
13.36	16.6191	13.36	1.16526
13.37	13.1464	13.37	0.92583
13.37	25.451	13.37	0.87288
13.38	38.4621	13.38	0.47843
13.39	27.3677	13.39	0.63544
13.39	47.0761	13.39	0.44014
13.4	34.4633	13.4	0.97864
13.41	51.0298	13.41	1.58604
13.41	45.5427	13.41	0.67103
13.42	71.5649	13.42	1.07373
13.43	68.9266	13.43	0.37694
13.43	58.9597	13.43	1.15857
13.44	58.5313	13.44	0.32384
13.44	65.8599	13.44	0.23217
13.45	82.028	13.45	-0.12157
13.46	60.3653	13.46	0.95103
13.46	63.7102	13.46	0.7953
13.47	71.798	13.47	0.57096
13.48	77.4429	13.48	0.40768
13.48	57.5692	13.48	0.70377
13.49	61.801	13.49	1.42149
13.5	26.6987	13.5	1.05978
13.5	52.2474	13.5	1.31686
13.51	67.6037	13.51	0.78405
13.52	51.804	13.52	0.84327
13.52	60.9741	13.52	1.15416
13.53	62.1016	13.53	0.86619
13.53	51.586	13.53	0.48569
13.54	48.2186	13.54	0.87188
13.55	78.6154	13.55	1.4454
13.55	64.6873	13.55	0.70434
13.56	65.89	13.56	1.19231
13.57	64.1386	13.57	0.9748
13.57	69.2799	13.57	0.55174
13.58	59.2078	13.58	0.87615
13.59	39.0634	13.59	1.08996
13.59	30.3292	13.59	1.11615
13.6	51.7138	13.6	1.4985
13.61	78.5102	13.61	0.66904
13.61	40.3262	13.61	0.57978
13.62	45.7231	13.62	0.72612
13.62	41.3034	13.62	0.92939
13.63	62.966	13.63	1.13081
13.64	64.755	13.64	0.85309
13.64	72.1437	13.64	1.05736
13.65	61.8611	13.65	0.91416
13.66	58.7417	13.66	1.19715
13.66	35.3879	13.66	0.87003
13.67	61.8385	13.67	0.98106
13.68	44.4002	13.68	1.27174
13.68	39.6723	13.68	1.25266
13.69	47.3091	13.69	0.80199
13.7	48.9477	13.7	0.81537
13.7	37.748	13.7	1.02021
13.71	28.9011	13.71	0.92953
13.71	23.9326	13.71	1.21736
13.72	41.7093	13.72	1.27074
13.73	29.4122	13.73	1.64882
13.73	29.5174	13.73	1.23757
13.74	49.1657	13.74	1.1328
13.75	50.684	13.75	1.04199
13.75	72.8202	13.75	1.46419
13.76	55.9456	13.76	1.6427
13.77	31.7273	13.77	1.68839
13.77	30.3818	13.77	1.35515
13.78	22.3843	13.78	1.57209
13.78	29.0364	13.78	1.07871
13.79	25	13.79	1.18476
13.8	9.53097	13.8	1.08896
13.8	33.396	13.8	1.31885
13.81	60.9065	13.81	1.10718
13.82	63.7402	13.82	1.19145
13.82	62.3346	13.82	0.95757
13.83	59.0123	13.83	0.91231
13.84	56.0508	13.84	0.7721
13.84	-2.66837	13.84	0.68797
13.85	7.80216	13.85	1.18092
13.86	2.11215	13.86	0.80953
13.86	46.9633	13.86	1.0938
13.87	50.8043	13.87	0.89935
13.87	53.3599	13.87	0.57395
13.88	43.7763	13.88	0.83402
13.89	47.4068	13.89	0.4316
13.89	46.5424	13.89	0.76
13.9	67.1001	13.9	0.86661
[truncated: 4,066 more rows]

## Sheet: Fig. 5c
Fig. 5c
1H NMR results
δ, ppm	Intensity (a. u.) CH3CH2OH feedstock	δ, ppm	Intensity (a. u.) CD3CD2OD feedstock
-4.07349	3099.54	-3.24206	2306.42
-4.07318	3155.37	-3.24175	2306.42
-4.07287	2974.32	-3.24144	2359.91
-4.07256	2823.81	-3.24112	2413.4
-4.07224	2685.73	-3.24081	2400.03
-4.07193	2677.39	-3.2405	2386.65
-4.07162	2776.05	-3.24019	2373.28
-4.07131	2918.92	-3.23987	2359.91
-4.07099	3136.35	-3.23956	2396.41
-4.07068	3033.56	-3.23925	2432.9
-4.07037	2950.08	-3.23894	2469.39
-4.07006	3081.67	-3.23862	2505.89
-4.06974	3164.93	-3.23831	2494.47
-4.06943	2937.62	-3.238	2483.04
-4.06912	2671.69	-3.23768	2471.62
-4.06881	2736.95	-3.23737	2460.2
-4.06849	2593.65	-3.23706	2496.97
-4.06818	2202.84	-3.23675	2533.75
-4.06787	2081.2	-3.23643	2517.03
-4.06755	2109.01	-3.23612	2500.32
-4.06724	1876.39	-3.23581	2422.31
-4.06693	1823.33	-3.2355	2344.31
-4.06662	2157.83	-3.23518	2301.97
-4.0663	2401.5	-3.23487	2366.6
-4.06599	2275.4	-3.23456	2549.35
-4.06568	2249.09	-3.23425	2553.8
-4.06537	2283.77	-3.23393	2426.77
-4.06505	2186.73	-3.23362	2406.71
-4.06474	2238.02	-3.23331	2418.97
-4.06443	2504.02	-3.233	2431.23
-4.06412	2685.83	-3.23268	2503.66
-4.0638	2858.23	-3.23237	2576.09
-4.06349	2912.06	-3.23206	2611.05
-4.06318	2779.15	-3.23175	2646.01
-4.06287	2581.28	-3.23143	2680.98
-4.06255	2680	-3.23112	2715.94
-4.06224	3014.84	-3.23081	2709.67
-4.06193	3214.96	-3.2305	2703.4
-4.06162	3025.09	-3.23018	2697.14
-4.0613	2644.97	-3.22987	2690.87
-4.06099	2712.42	-3.22956	2731.4
-4.06068	2748.97	-3.22925	2771.93
-4.06037	2930.06	-3.22893	2812.47
-4.06005	3010.75	-3.22862	2853
-4.05974	2874.52	-3.22831	2813.3
-4.05943	2934.41	-3.228	2773.61
-4.05912	2919.41	-3.22768	2733.91
-4.0588	3031.27	-3.22737	2694.21
-4.05849	3298.77	-3.22706	2763.99
-4.05818	3425.34	-3.22675	2833.78
-4.05786	3369.77	-3.22643	2903.56
-4.05755	3131.13	-3.22612	2973.35
-4.05724	2940.07	-3.22581	2945.07
-4.05693	2712.24	-3.22549	2916.8
-4.05661	2826.45	-3.22518	2888.52
-4.0563	2751.55	-3.22487	2860.25
-4.05599	2471.48	-3.22456	2842.28
-4.05568	2382.02	-3.22424	2824.31
-4.05536	2379.44	-3.22393	2806.34
-4.05505	2221.64	-3.22362	2788.37
-4.05474	2192.87	-3.22331	2832.8
-4.05443	2376.93	-3.22299	2877.24
-4.05411	2477.54	-3.22268	2921.67
-4.0538	2489.6	-3.22237	2966.11
-4.05349	2568.14	-3.22206	2940.89
-4.05318	2737.61	-3.22174	2915.82
-4.05286	2894.51	-3.22143	2890.61
-4.05255	2846.33	-3.22112	2865.54
-4.05224	2618.73	-3.22081	2857.04
-4.05193	2452.41	-3.22049	2848.68
-4.05161	2302.79	-3.22018	2840.19
-4.0513	2665.71	-3.21987	2831.83
-4.05099	3003.54	-3.21956	2856.48
-4.05068	2791.32	-3.21924	2881.28
-4.05036	2336.4	-3.21893	2959.42
-4.05005	2137.26	-3.21862	3037.7
-4.04974	2070.74	-3.21831	3123.65
-4.04943	2161.1	-3.21799	3209.73
-4.04911	2441.84	-3.21768	3188.69
-4.0488	2606.79	-3.21737	3060.82
-4.04849	2564.91	-3.21706	2948.83
-4.04817	2457.08	-3.21674	3015.28
-4.04786	2521.36	-3.21643	3081.58
-4.04755	2581.72	-3.21612	3148.02
-4.04724	2592.51	-3.21581	3177.55
-4.04692	2513.65	-3.21549	3207.22
-4.04661	2585.21	-3.21518	3236.75
-4.0463	2942.24	-3.21487	3266.42
-4.04599	2706.12	-3.21455	3273.66
-4.04567	2688.62	-3.21424	3281.04
-4.04536	2847.62	-3.21393	3234.8
-4.04505	2665.43	-3.21362	3188.69
-4.04474	2420.56	-3.2133	3134.65
-4.04442	2080.01	-3.21299	3080.74
-4.04411	1941.86	-3.21268	3204.99
-4.0438	1990.68	-3.21237	3329.38
-4.04349	1836.07	-3.21205	3360.3
-4.04317	1738.84	-3.21174	3391.22
-4.04286	1817.98	-3.21143	3422.15
-4.04255	1974.6	-3.21112	3453.07
-4.04224	2479.28	-3.2108	3432.73
-4.04192	2712.05	-3.21049	3412.4
-4.04161	2735.25	-3.21018	3392.06
-4.0413	2792.74	-3.20987	3371.72
-4.04099	3031.75	-3.20955	3344.14
-4.04067	3073.78	-3.20924	3316.56
-4.04036	2816.85	-3.20893	3288.98
-4.04005	2679.68	-3.20862	3261.4
-4.03974	2518.89	-3.2083	3184.79
-4.03942	2614.93	-3.20799	3108.18
-4.03911	2730.67	-3.20768	3138.55
-4.0388	2496.71	-3.20737	3168.91
-4.03848	2503.26	-3.20705	3172.95
-4.03817	2683.61	-3.20674	3176.99
-4.03786	2640.05	-3.20643	3348.18
-4.03755	2762.65	-3.20612	3519.37
-4.03723	2561.5	-3.2058	3559.07
-4.03692	2166.61	-3.20549	3420.47
-4.03661	2225.86	-3.20518	3322
-4.0363	2019.04	-3.20487	3330.49
-4.03598	1612.11	-3.20455	3340.66
-4.03567	1633.13	-3.20424	3350.83
-4.03536	2179.88	-3.20393	3474.66
-4.03505	2825.77	-3.20362	3598.49
-4.03473	2883.71	-3.2033	3633.17
-4.03442	2553.02	-3.20299	3667.86
-4.03411	2262.1	-3.20268	3649.05
-4.0338	2061.1	-3.20236	3630.25
-4.03348	1988.39	-3.20205	3597.79
-4.03317	2178.79	-3.20174	3565.34
-4.03286	2517.97	-3.20143	3586.37
-4.03255	2690.92	-3.20111	3607.4
-4.03223	2375.98	-3.2008	3550.43
-4.03192	2294.17	-3.20049	3493.46
-4.03161	2309.7	-3.20018	3543.47
-4.0313	2031.75	-3.19986	3593.47
-4.03098	1973.47	-3.19955	3750.46
-4.03067	2011.85	-3.19924	3907.44
-4.03036	2235.37	-3.19893	3886.13
-4.03004	2445.6	-3.19861	3864.81
-4.02973	2369.3	-3.1983	3813.42
-4.02942	2102.86	-3.19799	3762.02
-4.02911	1866.93	-3.19768	3817.59
-4.02879	1848.95	-3.19736	3873.17
-4.02848	1948.7	-3.19705	3844.06
-4.02817	2203.66	-3.19674	3814.95
-4.02786	2315.53	-3.19643	3839.32
-4.02754	2069.48	-3.19611	3863.7
-4.02723	1598.02	-3.1958	3837.93
-4.02692	1570.3	-3.19549	3812.16
-4.02661	1926.15	-3.19518	3786.39
-4.02629	2061.46	-3.19486	3760.62
-4.02598	1829	-3.19455	3771.63
-4.02567	1769.43	-3.19424	3782.63
-4.02536	1953	-3.19393	3793.64
-4.02504	1955.13	-3.19361	3804.64
-4.02473	2077.26	-3.1933	3782.21
-4.02442	2273.12	-3.19299	3759.79
-4.02411	2369.51	-3.19268	3844.34
-4.02379	2282.55	-3.19236	3928.89
-4.02348	2213.05	-3.19205	3883.2
-4.02317	2208.28	-3.19174	3837.51
-4.02286	2236.55	-3.19142	3791.83
-4.02254	2336.25	-3.19111	3746.14
-4.02223	2111.49	-3.1908	3738.34
-4.02192	1868.73	-3.19049	3730.54
-4.02161	1906.08	-3.19017	3829.71
-4.02129	2155.55	-3.18986	3928.89
-4.02098	2362.83	-3.18955	4001.32
-4.02067	2476.64	-3.18924	4073.75
-4.02035	2302.25	-3.18892	4039.21
-4.02004	2300.34	-3.18861	4004.66
-4.01973	2441.01	-3.1883	3950.06
-4.01942	2586.13	-3.18799	3895.46
-4.0191	2397.82	-3.18767	3947.83
-4.01879	2173.88	-3.18736	4000.21
-4.01848	2099.57	-3.18705	4021.93
-4.01817	2070.61	-3.18674	4043.66
-4.01785	2192.39	-3.18642	4065.39
-4.01754	2013.2	-3.18611	4087.12
-4.01723	2057.08	-3.1858	4035.31
-4.01692	2140.5	-3.18549	3983.49
-4.0166	2223	-3.18517	3931.67
-4.01629	2327.94	-3.18486	3879.86
-4.01598	2400.06	-3.18455	3970.68
-4.01567	2229.94	-3.18424	4061.49
-4.01535	2106.71	-3.18392	4152.31
-4.01504	2046.13	-3.18361	4243.13
-4.01473	1927.29	-3.1833	4206.91
-4.01442	1576.06	-3.18299	4170.7
-4.0141	1566.07	-3.18267	4134.48
-4.01379	1847.31	-3.18236	4098.27
-4.01348	2198.57	-3.18205	4043.39
-4.01317	2409.8	-3.18174	3988.51
-4.01285	2552.89	-3.18142	4040.6
-4.01254	2498.71	-3.18111	4092.7
-4.01223	2425.68	-3.1808	4135.88
-4.01192	2744.31	-3.18049	4179.06
-4.0116	2758.35	-3.18017	4222.24
-4.01129	2554.4	-3.17986	4265.42
-4.01098	2295.36	-3.17955	4221.68
-4.01066	2200.12	-3.17923	4177.94
-4.01035	2184.72	-3.17892	4241.18
-4.01004	2121.14	-3.17861	4304.42
-4.00973	1893.84	-3.1783	4394.4
-4.00941	1530.63	-3.17798	4484.38
-4.0091	1216.7	-3.17767	4467.39
-4.00879	1177.57	-3.17736	4450.4
-4.00848	1571.24	-3.17705	4471.29
-4.00816	1813.07	-3.17673	4492.18
-4.00785	1907.62	-3.17642	4513.08
-4.00754	1934.87	-3.17611	4533.97
-4.00723	1909.76	-3.1758	4521.43
-4.00691	1936.38	-3.17548	4508.9
-4.0066	1947.65	-3.17517	4496.36
-4.00629	1994.71	-3.17486	4483.83
-4.00598	2166.34	-3.17455	4469.06
-4.00566	2169.92	-3.17423	4454.29
-4.00535	1916.14	-3.17392	4439.53
-4.00504	1645.42	-3.17361	4424.77
-4.00473	1512.54	-3.1733	4430.06
-4.00441	1851.07	-3.17298	4435.35
-4.0041	1777.7	-3.17267	4440.64
-4.00379	1485.51	-3.17236	4445.94
-4.00348	1422.18	-3.17205	4470.17
-4.00316	1633.95	-3.17173	4494.41
-4.00285	2116.09	-3.17142	4411.67
-4.00254	2364.26	-3.17111	4328.93
-4.00223	2260.54	-3.1708	4379.91
-4.00191	2215.87	-3.17048	4430.89
-4.0016	2437.34	-3.17017	4481.88
-4.00129	2581.82	-3.16986	4532.86
-4.00097	2413.62	-3.16955	4408.89
-4.00066	2134.82	-3.16923	4284.92
-4.00035	2021.06	-3.16892	4339.24
-4.00004	2355.83	-3.16861	4393.56
-3.99972	2528.36	-3.16829	4563.78
-3.99941	2429.29	-3.16798	4733.99
-3.9991	2171.81	-3.16767	4725.91
-3.99879	1862.66	-3.16736	4717.83
-3.99847	1820.92	-3.16704	4702.51
-3.99816	1834.85	-3.16673	4687.19
-3.99785	1811.7	-3.16642	4671.87
-3.99754	1406.12	-3.16611	4656.55
-3.99722	1178.48	-3.16579	4674.65
-3.99691	1448.57	-3.16548	4692.76
-3.9966	1792.45	-3.16517	4710.87
-3.99629	1895.23	-3.16486	4728.98
-3.99597	1900.62	-3.16454	4713.1
-3.99566	1570.64	-3.16423	4697.22
-3.99535	1144.34	-3.16392	4681.34
-3.99504	1015.14	-3.16361	4665.46
-3.99472	1324.04	-3.16329	4649.58
-3.99441	1485.39	-3.16298	4633.7
-3.9941	1555.58	-3.16267	4624.51
-3.99379	1541.36	-3.16236	4615.32
-3.99347	1509.65	-3.16204	4616.29
-3.99316	1574.67	-3.16173	4724.24
-3.99285	1305.53	-3.16142	4832.19
-3.99253	1287.08	-3.16111	4833.17
-3.99222	1454.06	-3.16079	4809.63
-3.99191	1515.14	-3.16048	4786.09
-3.9916	1431.48	-3.16017	4689
-3.99128	1398.51	-3.15986	4698.89
-3.99097	1708.82	-3.15954	4740.54
-3.99066	1938.39	-3.15923	4675.21
-3.99035	1888.78	-3.15892	4676.74
-3.99003	1809.28	-3.15861	4678.28
-3.98972	1925.72	-3.15829	4777.87
-3.98941	2038.09	-3.15798	4877.46
-3.9891	2126.67	-3.15767	4870.08
-3.98878	2116.47	-3.15736	4862.7
-3.98847	2058.88	-3.15704	4859.91
-3.98816	2043.38	-3.15673	4857.13
-3.98785	1709.37	-3.15642	4847.65
-3.98753	1561.45	-3.1561	4838.18
-3.98722	1791.34	-3.15579	4866.6
-3.98691	1698.21	-3.15548	4788.04
-3.9866	1461.96	-3.15517	4776.34
-3.98628	1500.48	-3.15485	4764.64
-3.98597	1440.34	-3.15454	4679.39
-3.98566	1323.14	-3.15423	4701.12
-3.98535	1296.01	-3.15392	4840.97
-3.98503	1364.48	-3.1536	4980.82
-3.98472	1076.77	-3.15329	4929
-3.98441	982.19	-3.15298	4877.18
-3.9841	1189.81	-3.15267	4932.34
-3.98378	1106.98	-3.15235	4987.5
-3.98347	1377.75	-3.15204	5035.84
-3.98316	1356.51	-3.15173	5084.31
-3.98284	1146.74	-3.15142	4954.35
-3.98253	1192.4	-3.1511	4824.53
-3.98222	1280.25	-3.15079	4888.47
-3.98191	1368.79	-3.15048	4952.54
-3.98159	1489.42	-3.15017	5009.79
-3.98128	1456.09	-3.14985	5067.18
-3.98097	1250.03	-3.14954	5192.68
-3.98066	1245.53	-3.14923	5211.34
-3.98034	1297.97	-3.14892	5111.75
-3.98003	1486.88	-3.1486	5012.3
-3.97972	1533.72	-3.14829	5033.05
-3.97941	1535.09	-3.14798	5053.94
-3.97909	1422.87	-3.14767	5074.7
-3.97878	1394.64	-3.14735	5095.59
-3.97847	1302.78	-3.14704	5096.57
-3.97816	1500.49	-3.14673	5097.68
-3.97784	1693.73	-3.14642	5098.66
-3.97753	1420.65	-3.1461	5099.77
-3.97722	1159.21	-3.14579	5114.12
-3.97691	1379.59	-3.14548	5128.6
-3.97659	1740.67	-3.14516	5203.13
-3.97628	1826.39	-3.14485	5170.81
-3.97597	1875.94	-3.14454	5131.11
-3.97566	1740.8	-3.14423	5091.55
-3.97534	1672.9	-3.14391	5091.97
-3.97503	1717.72	-3.1436	5199.5
-3.97472	1747.54	-3.14329	5333.64
-3.97441	1681.15	-3.14298	5467.92
-3.97409	1766.92	-3.14266	5425.99
-3.97378	1949.5	-3.14235	5277.23
-3.97347	1928.49	-3.14204	5246.58
-3.97315	1775.83	-3.14173	5323.06
-3.97284	2071.6	-3.14141	5332.67
-3.97253	2423.01	-3.1411	5342.28
-3.97222	2289.98	-3.14079	5271.52
-3.9719	2159.03	-3.14048	5200.9
-3.97159	1722.07	-3.14016	5070.1
-3.97128	1296.8	-3.13985	5046.28
-3.97097	1323.78	-3.13954	5281.13
-3.97065	1561.86	-3.13923	5516.11
-3.97034	1806.42	-3.13891	5508.17
-3.97003	2028.02	-3.1386	5500.23
-3.96972	2003.26	-3.13829	5416.38
-3.9694	1710.61	-3.13798	5332.67
-3.96909	1966.34	-3.13766	5295.75
-3.96878	2122.74	-3.13735	5365.82
-3.96847	2065.28	-3.13704	5335.31
-3.96815	1752.22	-3.13673	5304.95
-3.96784	1514.84	-3.13641	5381.42
-3.96753	1897.25	-3.1361	5458.03
-3.96722	1908.6	-3.13579	5456.5
-3.9669	1426.18	-3.13548	5348.13
-3.96659	1339.14	-3.13516	5239.62
-3.96628	1703.53	-3.13485	5238.23
-3.96597	1904.28	-3.13454	5381.56
-3.96565	1687.37	-3.13423	5525.03
-3.96534	1646.3	-3.13391	5563.61
-3.96503	1652.7	-3.1336	5495.36
-3.96472	1416.68	-3.13329	5386.85
-3.9644	1296.41	-3.13297	5385.46
-3.96409	1340.77	-3.13266	5377.24
-3.96378	1257.62	-3.13235	5262.19
-3.96346	1272.57	-3.13204	5283.92
-3.96315	1588.36	-3.13172	5305.78
-3.96284	1797.37	-3.13141	5381.14
-3.96253	1499.56	-3.1311	5349.52
-3.96221	1339.21	-3.13079	5377.94
-3.9619	1337.18	-3.13047	5406.49
-3.96159	1446.09	-3.13016	5428.36
-3.96128	1487.63	-3.12985	5450.23
-3.96096	1779.95	-3.12954	5423.48
-3.96065	1699	-3.12922	5396.88
-3.96034	1406.79	-3.12891	5370.28
-3.96003	1130.54	-3.1286	5343.67
-3.95971	985.454	-3.12829	5343.67
-3.9594	1025.43	-3.12797	5343.81
-3.95909	848.156	-3.12766	5450.92
-3.95878	822.906	-3.12735	5558.04
-3.95846	932.42	-3.12704	5554.56
-3.95815	1026.06	-3.12672	5551.08
-3.95784	1108.82	-3.12641	5583.25
-3.95753	1141.8	-3.1261	5722.4
-3.95721	1212.83	-3.12579	5834.81
-3.9569	1537.5	-3.12547	5768.93
-3.95659	1531.08	-3.12516	5642.87
-3.95628	1449.44	-3.12485	5623.79
-3.95596	1333.84	-3.12454	5657.35
-3.95565	1336.59	-3.12422	5690.92
-3.95534	1288.97	-3.12391	5731.18
-3.95502	1169.36	-3.1236	5771.43
-3.95471	1128.93	-3.12329	5791.63
-3.9544	1229.24	-3.12297	5811.83
-3.95409	1248.33	-3.12266	5825.34
-3.95377	1097.24	-3.12235	5838.85
-3.95346	1328.89	-3.12203	5836.07
-3.95315	1549.24	-3.12172	5726.44
-3.95284	1481.79	-3.12141	5616.68
-3.95252	1211.04	-3.1211	5614.04
-3.95221	1072.34	-3.12078	5600.11
-3.9519	1201.01	-3.12047	5586.32
-3.95159	1175.51	-3.12016	5585.76
-3.95127	1104.59	-3.11985	5585.34
-3.95096	1108.23	-3.11953	5484.22
-3.95065	1205.63	-3.11922	5490.21
-3.95034	1059.49	-3.11891	5603.03
-3.95002	1089.09	-3.1186	5716
-3.94971	1415.7	-3.11828	5766.42
-3.9494	1654.59	-3.11797	5638.69
-3.94909	1711.05	-3.11766	5611.11
-3.94877	1890.22	-3.11735	5583.67
-3.94846	2021.36	-3.11703	5690.23
-3.94815	2028.11	-3.11672	5796.92
-3.94784	1903.56	-3.11641	5796.51
-3.94752	1579.83	-3.1161	5796.23
-3.94721	1314.41	-3.11578	5829.24
-3.9469	1275.47	-3.11547	5862.39
-3.94659	1432.65	-3.11516	5895.4
-3.94627	1409.35	-3.11485	5928.55
-3.94596	1210.02	-3.11453	5928.14
-3.94565	1213.59	-3.11422	5927.86
-3.94533	1426.46	-3.11391	5927.44
-3.94502	1211.1	-3.1136	5927.16
-3.94471	1030.11	-3.11328	5900
-3.9444	1185.39	-3.11297	5872.98
-3.94408	1475.63	-3.11266	5852.5
-3.94377	1697.32	-3.11235	5832.17
-3.94346	1699.45	-3.11203	5849.86
-3.94315	1888.45	-3.11172	5974.66
-3.94283	1834.24	-3.11141	6039.15
-3.94252	1757.19	-3.1111	6103.78
-3.94221	1724.73	-3.11078	6094.73
-3.9419	1710.48	-3.11047	6085.82
-3.94158	1651.69	-3.11016	6083.45
-3.94127	1203.92	-3.10984	6081.22
-3.94096	1157.35	-3.10953	6028.71
-3.94065	1563.69	-3.10922	6083.31
-3.94033	1638.73	-3.10891	6070.91
-3.94002	1388.59	-3.10859	6058.65
-3.93971	1262.18	-3.10828	6104.2
-3.9394	1367.07	-3.10797	6042.91
-3.93908	1450.95	-3.10766	6081.78
-3.93877	1512.84	-3.10734	6227.75
-3.93846	1451.99	-3.10703	6274.55
-3.93815	1103.88	-3.10672	6214.52
-3.93783	970.345	-3.10641	6227.89
-3.93752	1004.03	-3.10609	6241.4
-3.93721	1075.76	-3.10578	6161.17
-3.9369	1372.76	-3.10547	6188.05
-3.93658	1473.16	-3.10516	6154.62
-3.93627	1362.22	-3.10484	6121.33
-3.93596	1138.96	-3.10453	6093.48
-3.93564	995.837	-3.10422	6065.76
-3.93533	1316.51	-3.10391	6149.33
-3.93502	1391.73	-3.10359	6340.02
-3.93471	1560.39	-3.10328	6434.74
-3.93439	1452.56	-3.10297	6422.62
-3.93408	1106.53	-3.10266	6376.93
-3.93377	990.654	-3.10234	6331.39
-3.93346	935.072	-3.10203	6174.96
-3.93314	1260.42	-3.10172	6125.65
-3.93283	1537.37	-3.10141	6189.87
-3.93252	1466.47	-3.10109	6147.24
-3.93221	1268.03	-3.10078	6106.71
-3.93189	1026	-3.10047	6173.29
-3.93158	863.239	-3.10016	6239.73
-3.93127	719.243	-3.09984	6199.34
-3.93096	766.302	-3.09953	6172.18
-3.93064	975.991	-3.09922	6252.13
-3.93033	1079.21	-3.0989	6432.23
-3.93002	1295.07	-3.09859	6505.5
-3.92971	1559.67	-3.09828	6415.94
-3.92939	1592.74	-3.09797	6326.51
-3.92908	1638.38	-3.09765	6230.26
-3.92877	1478.31	-3.09734	6134.15
-3.92846	1363.82	-3.09703	6120.92
-3.92814	1415.11	-3.09672	6107.82
-3.92783	1249.71	-3.0964	6154.76
-3.92752	1240.13	-3.09609	6094.87
-3.92721	1303.21	-3.09578	6139.58
-3.92689	1535.48	-3.09547	6184.43
-3.92658	1778.91	-3.09515	6222.46
-3.92627	1519.68	-3.09484	6260.63
-3.92595	1406.62	-3.09453	6259.37
-3.92564	1153.72	-3.09422	6258.26
-3.92533	977.059	-3.0939	6190.14
-3.92502	1142.33	-3.09359	6229.15
-3.9247	1318.57	-3.09328	6381.67
-3.92439	1459.28	-3.09297	6427.36
-3.92408	1536.26	-3.09265	6361.47
-3.92377	1203.21	-3.09234	6295.73
-3.92345	1254.85	-3.09203	6346.85
-3.92314	1323.29	-3.09172	6397.97
-3.92283	1251.27	-3.0914	6449.09
-3.92252	1266.35	-3.09109	6500.21
-3.9222	1275.8	-3.09078	6513.44
-3.92189	1198.66	-3.09047	6526.67
-3.92158	1325.57	-3.09015	6539.91
-3.92127	1384.76	-3.08984	6553.14
-3.92095	1233.2	-3.08953	6512.05
-3.92064	1161.73	-3.08922	6470.96
-3.92033	1308.17	-3.0889	6429.86
-3.92002	1264.79	-3.08859	6388.77
-3.9197	1161.63	-3.08828	6410.08
-3.91939	1173.97	-3.08797	6431.4
-3.91908	998.423	-3.08765	6452.71
-3.91877	1019.43	-3.08734	6474.02
-3.91845	1218.06	-3.08703	6442.96
-3.91814	1056.69	-3.08671	6411.9
-3.91783	1176.59	-3.0864	6374.15
-3.91751	1293.69	-3.08609	6336.4
-3.9172	1181.2	-3.08578	6378.88
-3.91689	1078.99	-3.08546	6314.39
-3.91658	811.564	-3.08515	6321.22
-3.91626	461.134	-3.08484	6328.04
-3.91595	323.631	-3.08453	6377.21
-3.91564	264.757	-3.08421	6604.68
-3.91533	329.683	-3.0839	6725.16
-3.91501	480.164	-3.08359	6667.36
-3.9147	586.821	-3.08328	6522.63
-3.91439	844.588	-3.08296	6377.91
-3.91408	795.664	-3.08265	6268.84
-3.91376	421.966	-3.08234	6266.75
-3.91345	185.116	-3.08203	6282.91
-3.91314	232.222	-3.08171	6299.21
-3.91283	620.173	-3.0814	6322.05
-3.91251	1098.62	-3.08109	6345.04
-3.9122	1528.1	-3.08078	6468.17
-3.91189	1932.45	-3.08046	6591.44
-3.91158	1930.54	-3.08015	6607.6
-3.91126	1710.38	-3.07984	6623.9
-3.91095	1467.46	-3.07953	6532.52
-3.91064	1089.38	-3.07921	6441.29
-3.91033	957.286	-3.0789	6456.89
-3.91001	1070.95	-3.07859	6472.63
-3.9097	1115	-3.07828	6526.12
-3.90939	863.613	-3.07796	6579.74
-3.90908	719.577	-3.07765	6633.23
-3.90876	807.265	-3.07734	6686.86
-3.90845	992.805	-3.07703	6749.54
-3.90814	1217.52	-3.07671	6812.36
-3.90782	1121.76	-3.0764	6696.89
-3.90751	828.33	-3.07609	6581.41
-3.9072	561.237	-3.07577	6499.23
-3.90689	234.272	-3.07546	6417.19
-3.90657	337.973	-3.07515	6442.12
-3.90626	858.003	-3.07484	6467.06
-3.90595	1090.34	-3.07452	6555.37
-3.90564	1242.78	-3.07421	6643.82
-3.90532	1150.37	-3.0739	6625.29
-3.90501	1152.22	-3.07359	6606.76
-3.9047	1017.04	-3.07327	6639.36
-3.90439	836.83	-3.07296	6672.09
-3.90407	613.406	-3.07265	6704.83
-3.90376	469.626	-3.07234	6737.56
-3.90345	577.937	-3.07202	6664.71
-3.90314	811.43	-3.07171	6592
-3.90282	831.101	-3.0714	6697.44
-3.90251	961.499	-3.07109	6803.03
-3.9022	1281.25	-3.07077	6754.69
-3.90189	1257.56	-3.07046	6706.5
-3.90157	1298.39	-3.07015	6693.82
-3.90126	1240.69	-3.06984	6788.26
-3.90095	1081.59	-3.06952	6869.19
-3.90064	862.873	-3.06921	6771.96
-3.90032	916.373	-3.0689	6681.29
-3.90001	1342.8	-3.06859	6769.04
-3.8997	1670.64	-3.06827	6736.31
-3.89939	1880.09	-3.06796	6703.71
-3.89907	1573.71	-3.06765	6789.1
-3.89876	1211.54	-3.06734	6874.62
-3.89845	865.196	-3.06702	6848.3
-3.89813	662.011	-3.06671	6821.97
-3.89782	892.068	-3.0664	6795.64
-3.89751	1273.35	-3.06609	6769.46
-3.8972	1490.92	-3.06577	6794.39
-3.89688	1351.84	-3.06546	6819.32
-3.89657	909.222	-3.06515	6844.26
-3.89626	1011.13	-3.06484	6869.33
-3.89595	1310.12	-3.06452	6868.08
-3.89563	1362.07	-3.06421	6866.82
-3.89532	1328.14	-3.0639	6865.57
-3.89501	1168.76	-3.06358	6864.45
-3.8947	587.49	-3.06327	6907.77
-3.89438	385.276	-3.06296	6951.09
-3.89407	843.566	-3.06265	6887.44
-3.89376	1349	-3.06233	6823.92
-3.89345	1321.98	-3.06202	6765.97
-3.89313	1216.65	-3.06171	6708.17
-3.89282	1312.15	-3.0614	6828.52
-3.89251	1540.78	-3.06108	6949
-3.8922	1548.37	-3.06077	6962.38
-3.89188	1388.03	-3.06046	6975.89
-3.89157	1161.04	-3.06015	6989.26
-3.89126	883.233	-3.05983	7002.77
-3.89095	1298.84	-3.05952	7021.16
-3.89063	1467.91	-3.05921	7039.68
-3.89032	1549.73	-3.0589	7058.07
-3.89001	1111.26	-3.05858	7076.59
-3.8897	755.474	-3.05827	7068.24
-3.88938	950.259	-3.05796	7060.02
-3.88907	1033.75	-3.05765	7051.66
-3.88876	1406.57	-3.05733	7043.44
-3.88844	1652.11	-3.05702	6995.25
-3.88813	1373.67	-3.05671	6947.19
-3.88782	738.829	-3.0564	6899
-3.88751	341.865	-3.05608	6850.94
-3.88719	177.016	-3.05577	6918.64
-3.88688	335.161	-3.05546	6986.47
-3.88657	376.079	-3.05515	7154.46
-3.88626	533.096	-3.05483	7144.29
-3.88594	880.315	-3.05452	7110.58
-3.88563	1177.72	-3.05421	7077.01
-3.88532	1181.78	-3.0539	7025.47
-3.88501	1044.13	-3.05358	6795.78
-3.88469	1170.34	-3.05327	6806.65
-3.88438	935.544	-3.05296	6817.65
-3.88407	601.14	-3.05264	6817.37
-3.88376	715.013	-3.05233	6817.23
-3.88344	1030.02	-3.05202	6878.1
-3.88313	1233.82	-3.05171	6938.97
-3.88282	1463.57	-3.05139	6999.84
-3.88251	1375.26	-3.05108	7060.71
-3.88219	1313.82	-3.05077	7083.7
-3.88188	1408.48	-3.05046	7106.68
-3.88157	1751.89	-3.05014	7129.66
-3.88126	1617.42	-3.04983	7152.65
-3.88094	889.069	-3.04952	7076.46
-3.88063	199.683	-3.04921	7000.26
-3.88032	152.208	-3.04889	7031.05
-3.88	374.437	-3.04858	7061.83
-3.87969	342.227	-3.04827	6965.58
-3.87938	293.436	-3.04796	6869.33
-3.87907	675.649	-3.04764	6951.37
-3.87875	1095.99	-3.04733	7033.41
-3.87844	929.396	-3.04702	7081.75
-3.87813	631.96	-3.04671	7130.08
-3.87782	602.235	-3.04639	7000.12
-3.8775	617.351	-3.04608	6870.17
-3.87719	971.625	-3.04577	6907.36
-3.87688	1477.29	-3.04546	6944.55
-3.87657	1442.19	-3.04514	6970.59
-3.87625	1329.83	-3.04483	6996.64
-3.87594	1012.52	-3.04452	7053.33
-3.87563	804.8	-3.04421	6931.73
-3.87532	928.513	-3.04389	6703.15
-3.875	962.417	-3.04358	6652.87
-3.87469	662.816	-3.04327	6798.71
-3.87438	375.364	-3.04296	6944.55
-3.87407	521.965	-3.04264	6994.55
-3.87375	723.54	-3.04233	7044.56
-3.87344	861.701	-3.04202	7039.82
-3.87313	932.852	-3.0417	7035.22
-3.87282	620.02	-3.04139	7030.49
-3.8725	99.6825	-3.04108	7025.89
-3.87219	47.0467	-3.04077	7014.47
-3.87188	211.098	-3.04045	7003.19
-3.87157	501.566	-3.04014	6991.77
-3.87125	535.881	-3.03983	6980.48
-3.87094	91.9701	-3.03952	6976.86
-3.87063	-274.027	-3.0392	6973.38
-3.87031	-488.123	-3.03889	6969.76
-3.87	-164.991	-3.03858	6966.28
-3.86969	-290.684	-3.03827	6962.65
-3.86938	-294.414	-3.03795	6959.17
-3.86906	-56.4826	-3.03764	6955.55
-3.86875	214.534	-3.03733	6952.07
-3.86844	440.454	-3.03702	6948.03
-3.86813	198.386	-3.0367	6944.13
-3.86781	57.4658	-3.03639	6940.09
-3.8675	58.911	-3.03608	6936.19
-3.86719	160.151	-3.03577	6970.04
-3.86688	322.275	-3.03545	7004.02
-3.86656	235.5	-3.03514	7144.85
-3.86625	437.066	-3.03483	7285.81
-3.86594	918.46	-3.03452	7287.9
-3.86563	977.81	-3.0342	7290.13
-3.86531	1149.69	-3.03389	7292.22
-3.865	1448.19	-3.03358	7294.45
-3.86469	1468.29	-3.03327	7258.65
-3.86438	1092.34	-3.03295	7222.99
-3.86406	667.56	-3.03264	7187.19
-3.86375	465.548	-3.03233	7151.53
-3.86344	773.055	-3.03202	7113.79
-3.86313	1115.9	-3.0317	7076.18
-3.86281	1198.94	-3.03139	7038.43
-3.8625	1145.26	-3.03108	7000.82
-3.86219	931.966	-3.03077	6971.99
-3.86188	858.497	-3.03045	6943.29
-3.86156	640.819	-3.03014	7014.75
-3.86125	733.017	-3.02983	7086.34
-3.86094	754.06	-3.02951	7151.12
-3.86062	729.064	-3.0292	7109.05
-3.86031	585.124	-3.02889	7167.13
-3.86	629.862	-3.02858	7332.33
-3.85969	484.29	-3.02826	7363.67
-3.85937	190.205	-3.02795	7288.18
-3.85906	355.055	-3.02764	7208.08
-3.85875	416.574	-3.02733	7235.11
-3.85844	127.834	-3.02701	7280.8
-3.85812	284.418	-3.0267	7148.33
-3.85781	407.896	-3.02639	7022.41
-3.8575	417.227	-3.02608	7074.92
-3.85719	237.729	-3.02576	7232.04
-3.85687	47.2212	-3.02545	7389.3
-3.85656	-80.9635	-3.02514	7379.27
-3.85625	350.333	-3.02483	7369.38
-3.85594	525.734	-3.02451	7345.98
-3.85562	275.47	-3.0242	7322.72
-3.85531	394.647	-3.02389	7299.32
-3.855	701.378	-3.02358	7276.06
-3.85469	1029.6	-3.02326	7286.09
-3.85437	1095.24	-3.02295	7296.26
-3.85406	1191.72	-3.02264	7306.29
-3.85375	1020.84	-3.02233	7316.45
-3.85344	678.63	-3.02201	7262.55
-3.85312	866.218	-3.0217	7208.78
-3.85281	1137.79	-3.02139	7226.19
-3.8525	1104.48	-3.02108	7136.77
-3.85219	883.514	-3.02076	7116.29
-3.85187	774.297	-3.02045	7274.25
-3.85156	489.546	-3.02014	7325.09
-3.85125	171.648	-3.01983	7376.07
-3.85093	148.898	-3.01951	7464.8
-3.85062	-120.717	-3.0192	7553.67
-3.85031	-270.488	-3.01889	7535.42
-3.85	56.9793	-3.01857	7517.31
-3.84968	468.936	-3.01826	7383.17
-3.84937	1045.81	-3.01795	7249.18
-3.84906	1179.44	-3.01764	7222.01
-3.84875	1376.23	-3.01732	7194.99
-3.84843	1527.44	-3.01701	7250.71
-3.84812	1147.52	-3.0167	7306.56
-3.84781	665.2	-3.01639	7362.28
-3.8475	743.311	-3.01607	7418.14
-3.84718	659.624	-3.01576	7373.56
-3.84687	563.037	-3.01545	7329.13
-3.84656	523.364	-3.01514	7391.53
-3.84625	659.381	-3.01482	7454.07
-3.84593	1073.89	-3.01451	7590.02
-3.84562	1173.95	-3.0142	7726.11
-3.84531	1134.77	-3.01389	7552.27
-3.845	899.013	-3.01357	7378.58
-3.84468	640.812	-3.01326	7180.23
-3.84437	823.298	-3.01295	7160.31
-3.84406	942.428	-3.01264	7146.94
-3.84375	541.45	-3.01232	7133.7
-3.84343	61.5085	-3.01201	7258.79
-3.84312	-303.911	-3.0117	7383.87
-3.84281	-253.504	-3.01139	7401.98
-3.84249	-244.009	-3.01107	7420.09
-3.84218	-240.802	-3.01076	7237.62
-3.84187	-149.968	-3.01045	7055.14
-3.84156	118.105	-3.01014	7193.6
-3.84124	414.981	-3.00982	7332.05
-3.84093	482.861	-3.00951	7390.84
-3.84062	744.791	-3.0092	7449.62
-3.84031	939.421	-3.00889	7401.42
-3.83999	609.369	-3.00857	7353.23
-3.83968	663.467	-3.00826	7358.52
-3.83937	890.19	-3.00795	7363.81
-3.83906	752.735	-3.00764	7369.11
-3.83874	516.308	-3.00732	7374.4
-3.83843	290.96	-3.00701	7359.77
-3.83812	137.855	-3.0067	7345.15
-3.83781	408.675	-3.00638	7330.52
-3.83749	475.476	-3.00607	7315.9
-3.83718	341.687	-3.00576	7316.87
-3.83687	145.069	-3.00545	7317.85
-3.83656	-52.3732	-3.00513	7318.82
-3.83624	238.148	-3.00482	7319.8
-3.83593	231.336	-3.00451	7259.48
-3.83562	311.751	-3.0042	7199.17
-3.83531	336.068	-3.00388	7377.32
-3.83499	480.727	-3.00357	7555.48
-3.83468	670.671	-3.00326	7735.86
-3.83437	877.511	-3.00295	7737.95
-3.83406	973.364	-3.00263	7590.72
-3.83374	1016.13	-3.00232	7443.49
-3.83343	897.372	-3.00201	7453.1
-3.83312	868.883	-3.0017	7462.71
-3.8328	844.439	-3.00138	7472.32
-3.83249	528.809	-3.00107	7481.93
-3.83218	370.766	-3.00076	7482.63
-3.83187	231.437	-3.00045	7483.33
-3.83155	255.058	-3.00013	7363.67
-3.83124	420.171	-2.99982	7457.97
-3.83093	692.829	-2.99951	7536.12
-3.83062	924.815	-2.9992	7614.26
-3.8303	1105.45	-2.99888	7719.15
-3.82999	1372.62	-2.99857	7610.08
-3.82968	1665.82	-2.99826	7565.65
-3.82937	1716.44	-2.99795	7521.21
-3.82905	1339.57	-2.99763	7463.41
-3.82874	670.297	-2.99732	7405.6
-3.82843	345.261	-2.99701	7501.71
-3.82812	415.229	-2.9967	7597.82
-3.8278	413.734	-2.99638	7693.93
-3.82749	477.37	-2.99607	7790.04
-3.82718	657.884	-2.99576	7745.75
-3.82687	636.574	-2.99544	7701.46
-3.82655	438.1	-2.99513	7657.16
-3.82624	404.108	-2.99482	7612.87
-3.82593	324.043	-2.99451	7563
-3.82562	127.357	-2.99419	7513.13
-3.8253	76.2364	-2.99388	7641.56
-3.82499	169.656	-2.99357	7769.99
-3.82468	209.696	-2.99326	7760.24
-3.82437	140.142	-2.99294	7750.49
-3.82405	255.403	-2.99263	7740.74
-3.82374	138.476	-2.99232	7730.99
-3.82343	-4.87107	-2.99201	7667.89
-3.82311	227.625	-2.99169	7604.79
-3.8228	446.069	-2.99138	7434.71
-3.82249	532.735	-2.99107	7621.22
-3.82218	642.218	-2.99076	7827.79
-3.82186	168.355	-2.99044	7820.41
-3.82155	32.3585	-2.99013	7706.05
-3.82124	-36.7524	-2.98982	7591.69
-3.82093	-145.862	-2.98951	7677.92
-3.82061	17.3291	-2.98919	7764.14
-3.8203	-157.973	-2.98888	7743.38
-3.81999	-195.043	-2.98857	7722.63
-3.81968	-238.622	-2.98826	7750.9
-3.81936	103.642	-2.98794	7779.18
-3.81905	496.037	-2.98763	7700.48
-3.81874	299.24	-2.98732	7621.78
-3.81843	92.3539	-2.98701	7559.38
-3.81811	256.816	-2.98669	7496.98
-3.8178	620.44	-2.98638	7541.55
-3.81749	519.675	-2.98607	7586.12
-3.81718	550.722	-2.98576	7690.87
-3.81686	878.261	-2.98544	7795.62
-3.81655	993.25	-2.98513	7722.07
-3.81624	640.521	-2.98482	7648.52
-3.81593	466.999	-2.98451	7629.58
-3.81561	759.606	-2.98419	7610.64
-3.8153	1098	-2.98388	7591.69
-3.81499	999.155	-2.98357	7572.75
-3.81468	573.382	-2.98325	7687.53
-3.81436	180.419	-2.98294	7802.3
-3.81405	320.16	-2.98263	7738.79
-3.81374	646.841	-2.98232	7675.27
-3.81342	940.993	-2.982	7606.88
-3.81311	941.015	-2.98169	7538.48
-3.8128	751.58	-2.98138	7470.09
-3.81249	532.703	-2.98107	7401.7
-3.81217	642.484	-2.98075	7360.05
-3.81186	1075.14	-2.98044	7318.4
-3.81155	1472.92	-2.98013	7383.73
-3.81124	1519.36	-2.97982	7449.06
-3.81092	1633.5	-2.9795	7506.03
-3.81061	1530.23	-2.97919	7563
-3.8103	1493.74	-2.97888	7619.97
-3.80999	1234.77	-2.97857	7676.94
-3.80967	907.988	-2.97825	7635.85
-3.80936	449.722	-2.97794	7594.76
-3.80905	423.385	-2.97763	7553.67
-3.80874	657.896	-2.97732	7512.58
-3.80842	285.056	-2.977	7496.56
-3.80811	-217.225	-2.97669	7480.54
-3.8078	-147.935	-2.97638	7642.81
-3.80749	305.24	-2.97607	7805.09
-3.80717	758.431	-2.97575	7806.9
-3.80686	1031.14	-2.97544	7808.71
-3.80655	1166.12	-2.97513	7904.12
-3.80624	855.41	-2.97482	7999.54
-3.80592	527.115	-2.9745	8045.37
-3.80561	515.119	-2.97419	7877.24
-3.8053	798.715	-2.97388	7829.46
-3.80498	1088.17	-2.97357	7781.69
-3.80467	844.142	-2.97325	7789.63
-3.80436	699.414	-2.97294	7797.57
-3.80405	736.315	-2.97263	7805.51
-3.80373	569.662	-2.97231	7813.45
-3.80342	407.868	-2.972	7833.78
-3.80311	655.968	-2.97169	7854.26
-3.8028	956.347	-2.97138	7874.59
-3.80248	1134.14	-2.97106	7895.07
-3.80217	430.127	-2.97075	7866.38
-3.80186	-156.375	-2.97044	7837.82
-3.80155	-51.0169	-2.97013	7675.41
-3.80123	349.023	-2.96981	7727.08
-3.80092	365.727	-2.9695	7829.33
-3.80061	240.279	-2.96919	7717.75
-3.8003	717.176	-2.96888	7739.76
-3.79998	922.676	-2.96856	7761.91
-3.79967	658.002	-2.96825	7714.83
-3.79936	481.871	-2.96794	7667.89
-3.79905	988.176	-2.96763	7500.46
-3.79873	1371.26	-2.96731	7547.12
-3.79842	1025.86	-2.967	7611.19
-3.79811	679.834	-2.96669	7675.41
-3.7978	753.051	-2.96638	7645.88
-3.79748	1187.59	-2.96606	7616.49
-3.79717	1596.63	-2.96575	7707.31
-3.79686	1308.71	-2.96544	7798.26
-3.79655	591.251	-2.96513	7782.11
-3.79623	253.124	-2.96481	7766.09
-3.79592	-10.408	-2.9645	7721.51
-3.79561	-329.941	-2.96419	7677.08
-3.79529	-471.546	-2.96388	7632.51
-3.79498	-416.077	-2.96356	7588.07
-3.79467	-355.605	-2.96325	7599.22
-3.79436	-375.573	-2.96294	7610.5
-3.79404	-351.492	-2.96263	7621.64
-3.79373	-33.3276	-2.96231	7632.92
-3.79342	337.808	-2.962	7631.81
-3.79311	428.03	-2.96169	7630.7
-3.79279	580.042	-2.96138	7629.58
-3.79248	331.035	-2.96106	7628.47
-3.79217	471.885	-2.96075	7654.1
-3.79186	1004.48	-2.96044	7679.73
-3.79154	1181.4	-2.96012	7883.65
-3.79123	1302.8	-2.95981	8087.57
-3.79092	1144.27	-2.9595	7850.22
-3.79061	748.21	-2.95919	7612.87
-3.79029	802.455	-2.95887	7553.81
-3.78998	914.713	-2.95856	7494.75
-3.78967	1025.69	-2.95825	7569.41
-3.78936	799.222	-2.95794	7644.07
-3.78904	347.893	-2.95762	7705.36
-3.78873	-40.7171	-2.95731	7766.64
-3.78842	-145.084	-2.957	7873.9
-3.78811	-411.657	-2.95669	7767.2
-3.78779	-970.375	-2.95637	7660.5
-3.78748	-1260.61	-2.95606	7767.76
-3.78717	-1134.25	-2.95575	7779.18
-3.78686	-395.526	-2.95544	7790.6
-3.78654	396.964	-2.95512	7815.4
-3.78623	884.6	-2.95481	7840.19
-3.78592	1097.98	-2.9545	7895.07
-3.7856	1141.77	-2.95419	7949.95
-3.78529	970.558	-2.95387	7897.86
-3.78498	532.433	-2.95356	7845.76
-3.78467	649.378	-2.95325	7827.1
-3.78435	866.471	-2.95294	7808.43
-3.78404	660.021	-2.95262	7789.77
-3.78373	216.736	-2.95231	7771.1
-3.78342	-266.244	-2.952	7820.27
-3.7831	-354.252	-2.95169	7869.58
-3.78279	-340.135	-2.95137	7918.75
-3.78248	-236.281	-2.95106	7968.06
-3.78217	-104.488	-2.95075	7919.17
-3.78185	373.918	-2.95044	7870.42
-3.78154	378.72	-2.95012	7821.52
-3.78123	83.9038	-2.94981	7772.77
-3.78092	-29.7296	-2.9495	7718.87
-3.7806	174.132	-2.94918	7665.1
-3.78029	462.69	-2.94887	7611.19
-3.77998	420.614	-2.94856	7557.43
-3.77967	289.474	-2.94825	7581.53
-3.77935	353.033	-2.94793	7605.76
-3.77904	584.14	-2.94762	7629.86
-3.77873	573.468	-2.94731	7654.1
-3.77842	306.997	-2.947	7823.06
-3.7781	240.395	-2.94668	7992.02
-3.77779	54.248	-2.94637	7973.77
-3.77748	60.4022	-2.94606	7741.71
-3.77717	197.884	-2.94575	7636.55
-3.77685	221.214	-2.94543	7745.33
-3.77654	308.238	-2.94512	7827.38
-3.77623	108.114	-2.94481	7909.56
-3.77591	-245.69	-2.9445	7757.59
-3.7756	-481.498	-2.94418	7605.62
-3.77529	-438.813	-2.94387	7560.63
-3.77498	-44.5613	-2.94356	7515.78
-3.77466	255.424	-2.94325	7604.51
-3.77435	348.961	-2.94293	7693.24
-3.77404	259.354	-2.94262	7781.97
-3.77373	297.544	-2.94231	7870.83
-3.77341	262.351	-2.942	7849.8
-3.7731	93.5018	-2.94168	7828.91
-3.77279	339.728	-2.94137	7807.87
-3.77248	817.977	-2.94106	7786.98
-3.77216	1097.23	-2.94075	7759.26
-3.77185	1019.91	-2.94043	7731.68
-3.77154	858.955	-2.94012	7703.96
-3.77123	828.933	-2.93981	7676.38
-3.77091	700.182	-2.9395	7758.98
-3.7706	579.3	-2.93918	7841.72
-3.77029	835.189	-2.93887	7817.35
-3.76998	1201.28	-2.93856	7793.11
-3.76966	1435.71	-2.93825	7706.33
-3.76935	1311.06	-2.93793	7619.69
-3.76904	1028.95	-2.93762	7639.89
-3.76873	901.017	-2.93731	7660.23
-3.76841	1215.62	-2.93699	7714.27
-3.7681	1410.08	-2.93668	7768.45
-3.76779	1364.53	-2.93637	7822.64
-3.76748	1326.32	-2.93606	7876.82
-3.76716	930.949	-2.93574	7970.98
-3.76685	824.007	-2.93543	8065.28
-3.76654	865.421	-2.93512	8052.61
-3.76622	909.282	-2.93481	8039.93
-3.76591	558.764	-2.93449	7976.97
-3.7656	290.106	-2.93418	7914.15
-3.76529	166.238	-2.93387	7851.33
-3.76497	202.215	-2.93356	7788.51
-3.76466	631.651	-2.93324	7745.61
-3.76435	1124.11	-2.93293	7702.85
-3.76404	1424.85	-2.93262	7660.09
-3.76372	1273.19	-2.93231	7617.32
-3.76341	588.565	-2.93199	7643.09
-3.7631	286.464	-2.93168	7668.86
-3.76279	225.449	-2.93137	7681.26
-3.76247	-93.1301	-2.93106	7693.66
-3.76216	8.17278	-2.93074	7797.43
-3.76185	48.4196	-2.93043	7687.25
-3.76154	-114.663	-2.93012	7697.42
-3.76122	-58.4497	-2.92981	7707.58
-3.76091	647.768	-2.92949	7594.62
-3.7606	925.595	-2.92918	7481.65
-3.76029	448.057	-2.92887	7618.3
-3.75997	282.543	-2.92856	7754.94
-3.75966	207.359	-2.92824	7800.21
-3.75935	166.119	-2.92793	7845.48
-3.75904	61.9837	-2.92762	7783.78
-3.75872	-37.8745	-2.92731	7722.07
-3.75841	-99.4729	-2.92699	7839.77
-3.7581	-88.5843	-2.92668	7957.47
-3.75778	4.07146	-2.92637	7896.88
-3.75747	611.152	-2.92605	7836.29
-3.75716	827.809	-2.92574	7775.7
-3.75685	819.839	-2.92543	7715.11
-3.75653	1104.79	-2.92512	7761.49
-3.75622	1388.72	-2.9248	7807.87
-3.75591	1155.25	-2.92449	7833.09
-3.7556	624.898	-2.92418	7858.3
-3.75528	447.351	-2.92387	7776.53
-3.75497	298.373	-2.92355	7694.77
-3.75466	376.46	-2.92324	7579.58
-3.75435	661.002	-2.92293	7464.38
-3.75403	691.903	-2.92262	7527.48
-3.75372	739.875	-2.9223	7590.58
-3.75341	781.227	-2.92199	7652.42
-3.7531	575.799	-2.92168	7714.41
-3.75278	294.16	-2.92137	7843.11
-3.75247	376.239	-2.92105	7864.98
-3.75216	535.31	-2.92074	7793.11
-3.75185	550.049	-2.92043	7828.35
-3.75153	510.387	-2.92012	7863.45
-3.75122	750.457	-2.9198	7791.72
-3.75091	1194.61	-2.91949	7739.9
-3.7506	1314.3	-2.91918	7795.2
-3.75028	1205.49	-2.91887	7836.99
-3.74997	1149.96	-2.91855	7771.94
-3.74966	930.771	-2.91824	7766.92
-3.74935	679.147	-2.91793	7655.07
-3.74903	674.722	-2.91762	7569.83
-3.74872	557.793	-2.9173	7734.33
-3.74841	390.041	-2.91699	7879.33
-3.74809	296.906	-2.91668	7846.18
-3.74778	307.898	-2.91637	7732.66
-3.74747	546.78	-2.91605	7619.27
-3.74716	456.969	-2.91574	7682.93
-3.74684	563.022	-2.91543	7746.72
-3.74653	561.265	-2.91512	7877.24
-3.74622	515.014	-2.9148	7900.92
-3.74591	547.603	-2.91449	7901.62
-3.74559	585.624	-2.91418	8009.43
-3.74528	478.677	-2.91386	7996.75
-3.74497	467.805	-2.91355	7984.22
-3.74466	537.492	-2.91324	7999.4
-3.74434	793.715	-2.91293	8014.72
-3.74403	1114.82	-2.91261	7840.47
-3.74372	840.594	-2.9123	7844.65
-3.74341	735.38	-2.91199	7960.82
-3.74309	984.24	-2.91168	8077.12
-3.74278	1023.6	-2.91136	8072.95
-3.74247	941.651	-2.91105	8068.91
-3.74216	966.349	-2.91074	8073.64
-3.74184	773.909	-2.91043	7971.54
-3.74153	1246.61	-2.91011	7773.47
-3.74122	1379.04	-2.9098	7682.51
-3.74091	964.213	-2.90949	7794.5
-3.74059	855.286	-2.90918	7799.66
-3.74028	657.515	-2.90886	7818.04
-3.73997	288.318	-2.90855	7836.57
-3.73966	31.3897	-2.90824	7788.09
-3.73934	138.135	-2.90793	7739.76
-3.73903	138.232	-2.90761	7755.92
-3.73872	101.856	-2.9073	7879.19
-3.7384	-89.3588	-2.90699	7974.61
-3.73809	-69.8489	-2.90668	8070.02
-3.73778	431.607	-2.90636	8054
-3.73747	747.464	-2.90605	8037.98
-3.73715	941.315	-2.90574	7936.16
-3.73684	968.903	-2.90543	7941.32
-3.73653	945.379	-2.90511	8064.59
-3.73622	745.168	-2.9048	8080.88
-3.7359	722.297	-2.90449	8117.8
-3.73559	789.591	-2.90418	8047.73
-3.73528	575.788	-2.90386	7970.98
-3.73497	308.494	-2.90355	8001.21
-3.73465	178.662	-2.90324	7985.75
-3.73434	-17.9933	-2.90292	7970.29
-3.73403	-12.7108	-2.90261	7954.83
-3.73372	-104.515	-2.9023	7939.37
-3.7334	-85.7222	-2.90199	7961.51
-3.73309	57.0707	-2.90167	7876.82
-3.73278	-25.5856	-2.90136	7798.68
-3.73247	-51.7676	-2.90105	7827.65
-3.73215	82.9404	-2.90074	7828.63
-3.73184	439.05	-2.90042	7936.72
-3.73153	189.058	-2.90011	8044.67
-3.73122	-38.2324	-2.8998	8045.78
-3.7309	381.544	-2.89949	7999.12
-3.73059	618.12	-2.89917	7845.62
-3.73028	665.727	-2.89886	7803.42
-3.72997	682.383	-2.89855	7868.33
-3.72965	521.126	-2.89824	7984.36
-3.72934	479.884	-2.89792	7993.55
-3.72903	546.904	-2.89761	8015.98
-3.72871	383.821	-2.8973	8038.54
-3.7284	204.361	-2.89699	8020.29
-3.72809	239.034	-2.89667	8002.05
-3.72778	382.562	-2.89636	7983.8
-3.72746	709.221	-2.89605	7965.55
-3.72715	985.97	-2.89574	7974.05
-3.72684	702.355	-2.89542	7982.54
-3.72653	597.553	-2.89511	7924.18
-3.72621	653.352	-2.8948	7972.79
-3.7259	684.768	-2.89449	8033.67
-3.72559	806.026	-2.89417	7987.56
-3.72528	797.892	-2.89386	7954.83
-3.72496	676.327	-2.89355	7922.09
-3.72465	911.736	-2.89324	8016.39
-3.72434	1186.89	-2.89292	8110.69
-3.72403	1206.18	-2.89261	8037.84
-3.72371	1055.01	-2.8923	7964.99
-3.7234	734.935	-2.89199	8053.72
-3.72309	867.226	-2.89167	8035.62
-3.72278	1035.7	-2.89136	8017.37
-3.72246	768.705	-2.89105	8106.24
-3.72215	553.93	-2.89073	8131.45
-3.72184	653.763	-2.89042	8156.8
-3.72153	654.9	-2.89011	8177.55
-3.72121	499.766	-2.8898	8198.45
-3.7209	312.456	-2.88948	8211.4
-3.72059	94.1779	-2.88917	8046.2
-3.72027	107.06	-2.88886	7874.18
-3.71996	369.487	-2.88855	7880.58
-3.71965	967.18	-2.88823	8043.97
-3.71934	1062.42	-2.88792	8100.53
-3.71902	699.383	-2.88761	8032.13
-3.71871	262.176	-2.8873	7963.88
-3.7184	-135.318	-2.88698	7971.68
-3.71809	-333.714	-2.88667	7979.62
-3.71777	-336.698	-2.88636	7987.42
-3.71746	78.6425	-2.88605	7995.36
-3.71715	391.674	-2.88573	8043.28
-3.71684	391.84	-2.88542	8091.33
-3.71652	572.085	-2.88511	8145.93
-3.71621	705.356	-2.8848	8200.68
-3.7159	573.456	-2.88448	8138.83
-3.71559	255.786	-2.88417	8184.1
-3.71527	-47.1921	-2.88386	8347.35
-3.71496	-75.4853	-2.88355	8403.76
-3.71465	127.943	-2.88323	8445.55
-3.71434	464.732	-2.88292	8380.5
-3.71402	480.248	-2.88261	8208.34
-3.71371	684.706	-2.8823	8036.31
-3.7134	689.905	-2.88198	8004.55
-3.71309	678.053	-2.88167	7972.79
-3.71277	604.856	-2.88136	8065.84
-3.71246	129.659	-2.88105	8158.89
-3.71215	-27.3971	-2.88073	8225.19
-3.71184	204.178	-2.88042	8291.49
-3.71152	726.939	-2.88011	8268.65
-3.71121	1120.3	-2.87979	8245.81
-3.7109	1292.96	-2.87948	8193.43
-3.71058	1516.33	-2.87917	8141.06
-3.71027	1371.95	-2.87886	8142.17
-3.70996	978.35	-2.87854	8143.29
-3.70965	931.443	-2.87823	8092.03
-3.70933	425.982	-2.87792	8040.77
-3.70902	509.795	-2.87761	7989.51
-3.70871	1078.73	-2.87729	7938.25
-3.7084	1161.61	-2.87698	7917.77
-3.70808	999.865	-2.87667	7897.3
-3.70777	958.584	-2.87636	8037.29
-3.70746	1031.01	-2.87604	8177.27
-3.70715	1336.45	-2.87573	8189.11
-3.70683	1529.01	-2.87542	8200.95
-3.70652	1638.09	-2.87511	8087.99
-3.70621	1219.59	-2.87479	7975.02
-3.7059	838.144	-2.87448	7903.29
-3.70558	606.01	-2.87417	7831.55
-3.70527	782.573	-2.87386	7884.62
-3.70496	1015.08	-2.87354	7937.69
-3.70465	482.778	-2.87323	7871.53
-3.70433	264.347	-2.87292	7805.37
-3.70402	161.033	-2.87261	7739.2
-3.70371	151.892	-2.87229	7673.04
-3.7034	493.551	-2.87198	7688.5
-3.70308	415.464	-2.87167	7704.1
-3.70277	226.771	-2.87136	7773.05
-3.70246	231.624	-2.87104	7842.14
-3.70215	184.529	-2.87073	7837.54
-3.70183	243.163	-2.87042	7833.09
-3.70152	171.135	-2.87011	7953.29
-3.70121	-9.10218	-2.86979	8073.64
-3.70089	248.184	-2.86948	8121.42
-3.70058	414.25	-2.86917	8169.33
-3.70027	59.5364	-2.86886	8217.11
-3.69996	-127.266	-2.86854	8265.03
-3.69964	65.944	-2.86823	8240.37
-3.69933	80.8862	-2.86792	8215.86
-3.69902	290.777	-2.8676	8191.2
-3.69871	354.958	-2.86729	8166.69
-3.69839	38.2797	-2.86698	8091.05
-3.69808	-303.248	-2.86667	8015.56
-3.69777	-200.79	-2.86635	7939.92
-3.69746	12.3984	-2.86604	7864.43
-3.69714	320.572	-2.86573	7886.85
-3.69683	728.9	-2.86542	7909.42
-3.69652	867.74	-2.8651	7931.84
-3.69621	846.722	-2.86479	7954.41
-3.69589	624.837	-2.86448	7950.93
-3.69558	131.877	-2.86417	7947.58
-3.69527	-228.792	-2.86385	7944.1
-3.69496	-127.802	-2.86354	7940.76
-3.69464	198.894	-2.86323	7945.08
-3.69433	642.343	-2.86292	7949.53
-3.69402	1103.28	-2.8626	7964.99
-3.69371	874.403	-2.86229	7980.6
-3.69339	398.031	-2.86198	7981.15
-3.69308	31.3858	-2.86167	8160.14
-3.69277	-262.195	-2.86135	8209.73
-3.69246	-332.161	-2.86104	8152.48
-3.69214	-391.168	-2.86073	8154.15
-3.69183	-98.5264	-2.86042	8155.96
-3.69152	165.471	-2.8601	8150.95
-3.6912	505.469	-2.85979	8146.07
-3.69089	1052.39	-2.85948	8150.53
-3.69058	1168.2	-2.85917	8155.13
-3.69027	480.629	-2.85885	8159.58
-3.68995	-222.379	-2.85854	8164.18
-3.68964	-547.027	-2.85823	8097.32
-3.68933	-444.581	-2.85792	8030.6
-3.68902	-201.902	-2.8576	8052.89
-3.6887	-145.229	-2.85729	8075.31
-3.68839	69.6124	-2.85698	8140.5
-3.68808	-264.397	-2.85666	8205.83
-3.68777	-1028.36	-2.85635	8146.21
-3.68745	-971.645	-2.85604	8086.74
-3.68714	-404.101	-2.85573	8049.41
-3.68683	258.79	-2.85541	8012.21
-3.68652	674.651	-2.8551	8028.37
-3.6862	274.879	-2.85479	8044.67
-3.68589	-174.765	-2.85448	8056.09
-3.68558	-441.136	-2.85416	8067.65
-3.68527	-561.767	-2.85385	8132.56
-3.68495	-584.032	-2.85354	8197.61
-3.68464	-151.847	-2.85323	8126.57
-3.68433	238.077	-2.85291	8055.67
-3.68402	423.383	-2.8526	8109.44
-3.6837	363.758	-2.85229	8163.35
-3.68339	-76.5455	-2.85198	8262.94
-3.68308	-24.9197	-2.85166	8362.67
-3.68276	230.91	-2.85135	8266.14
-3.68245	230.154	-2.85104	8169.75
-3.68214	-9.22694	-2.85073	8078.8
-3.68183	-147.623	-2.85041	7987.98
-3.68151	43.3315	-2.8501	7986.17
-3.6812	-74.9673	-2.84979	7984.5
-3.68089	-210.918	-2.84948	7982.68
-3.68058	130.067	-2.84916	7981.01
-3.68026	562.129	-2.84885	7979.2
-3.67995	503.996	-2.84854	7977.53
-3.67964	327.598	-2.84823	7955.66
-3.67933	-84.534	-2.84791	7933.93
-3.67901	-271.094	-2.8476	7805.09
-3.6787	-401.023	-2.84729	7854.68
-3.67839	-654.481	-2.84698	8022.38
-3.67808	-697.394	-2.84666	8083.25
-3.67776	-194.294	-2.84635	8054.84
-3.67745	286.629	-2.84604	8026.56
-3.67714	53.2468	-2.84573	8031.58
-3.67683	-101.286	-2.84541	8036.73
-3.67651	6.1481	-2.8451	7988.26
-3.6762	316.082	-2.84479	7939.92
-3.67589	571.296	-2.84447	7962.77
-3.67558	718.51	-2.84416	7985.75
-3.67526	687.077	-2.84385	7997.45
-3.67495	617.054	-2.84354	8009.29
-3.67464	661.533	-2.84322	8033.25
-3.67433	404.987	-2.84291	7879.05
-3.67401	528.977	-2.8426	7764.83
-3.6737	690.991	-2.84229	7757.73
-3.67339	486.044	-2.84197	7739.48
-3.67307	189.752	-2.84166	7721.23
-3.67276	-244.802	-2.84135	7816.65
-3.67245	-179.963	-2.84104	7912.06
-3.67214	321.661	-2.84072	7913.88
-3.67182	754.6	-2.84041	7915.69
-3.67151	700.191	-2.8401	7917.5
-3.6712	604.964	-2.83979	7919.31
-3.67089	491.327	-2.83947	7922.23
-3.67057	44.3009	-2.83916	7925.16
-3.67026	-571.381	-2.83885	7821.11
-3.66995	-1009.19	-2.83854	7717.06
-3.66964	-1348.26	-2.83822	7717.75
-3.66932	-1177.66	-2.83791	7718.45
-3.66901	-876.539	-2.8376	7719.15
-3.6687	-426.075	-2.83729	7719.84
-3.66839	-166.359	-2.83697	7768.45
-3.66807	-231.992	-2.83666	7817.07
-3.66776	-360.062	-2.83635	7865.68
-3.66745	-207.187	-2.83604	7914.29
-3.66714	56.7723	-2.83572	8000.79
-3.66682	503.703	-2.83541	8087.29
-3.66651	631.76	-2.8351	7995.5
-3.6662	567.602	-2.83479	7903.71
-3.66589	697.449	-2.83447	7962.91
-3.66557	530.351	-2.83416	8022.1
-3.66526	-112.395	-2.83385	8081.3
-3.66495	-238.289	-2.83353	8140.5
-3.66464	2.63103	-2.83322	8188.56
-3.66432	365.271	-2.83291	8236.61
-3.66401	477.797	-2.8326	8284.67
-3.6637	650.734	-2.83228	8332.72
-3.66338	580.773	-2.83197	8255.83
-3.66307	235.328	-2.83166	8178.95
-3.66276	1.54054	-2.83135	8102.06
-3.66245	-231.051	-2.83103	8025.17
-3.66213	83.3276	-2.83072	7963.88
-3.66182	589.434	-2.83041	7902.59
-3.66151	578.504	-2.8301	8019.6
-3.6612	717.378	-2.82978	8136.6
-3.66088	850.018	-2.82947	8131.31
-3.66057	735.981	-2.82916	8126.02
-3.66026	303.217	-2.82885	8120.72
-3.65995	282.9	-2.82853	8115.43
-3.65963	536.143	-2.82822	8127.97
-3.65932	401.157	-2.82791	8140.5
-3.65901	59.6093	-2.8276	8153.04
-3.6587	-19.1607	-2.82728	8165.57
-3.65838	-74.6003	-2.82697	8228.53
-3.65807	-287.834	-2.82666	8291.49
-3.65776	-22.0694	-2.82635	8247.48
-3.65745	432.75	-2.82603	8203.46
-3.65713	571.272	-2.82572	8186.19
-3.65682	498.371	-2.82541	8168.92
-3.65651	367.787	-2.8251	7973.35
-3.6562	422.306	-2.82478	7777.79
-3.65588	494.29	-2.82447	7838.52
-3.65557	619.323	-2.82416	7899.25
-3.65526	612.848	-2.82385	7959.98
-3.65495	700.167	-2.82353	8020.71
-3.65463	259.312	-2.82322	8090.36
-3.65432	-201.537	-2.82291	8160
-3.65401	-8.98214	-2.8226	8229.65
-3.65369	206.845	-2.82228	8299.29
-3.65338	168.253	-2.82197	8187.03
-3.65307	-34.018	-2.82166	8074.76
-3.65276	-91.4722	-2.82134	8069.46
-3.65244	101.208	-2.82103	8064.17
-3.65213	584.544	-2.82072	8020.99
-3.65182	1029.54	-2.82041	7977.81
-3.65151	1058.34	-2.82009	8041.6
-3.65119	848.524	-2.81978	8105.4
-3.65088	689.71	-2.81947	8270.88
-3.65057	327.407	-2.81916	8436.36
-3.65026	136.557	-2.81884	8459.2
-3.64994	97.0297	-2.81853	8303.75
-3.64963	582.833	-2.81822	8010.12
-3.64932	967.365	-2.81791	7823.47
-3.64901	338.265	-2.81759	7819.57
-3.64869	-113.369	-2.81728	7922.65
-3.64838	172.317	-2.81697	8022.1
-3.64807	486.613	-2.81666	8014.58
-3.64776	490.652	-2.81634	7966.94
-3.64744	183.43	-2.81603	8097.6
-3.64713	123.656	-2.81572	8275.06
-3.64682	19.5784	-2.81541	8345.54
-3.64651	-53.3065	-2.81509	8309.04
-3.64619	-42.0074	-2.81478	8272.55
-3.64588	7.80114	-2.81447	8258.34
-3.64557	156.547	-2.81416	8244.13
-3.64525	216.021	-2.81384	8330.22
-3.64494	57.3948	-2.81353	8238.01
-3.64463	-97.5015	-2.81322	8201.51
-3.64432	170.225	-2.81291	8165.02
-3.644	348.18	-2.81259	8224.36
-3.64369	194.999	-2.81228	8283.69
-3.64338	218.774	-2.81197	8240.65
-3.64307	26.3291	-2.81166	8197.75
-3.64275	-135.722	-2.81134	8154.71
-3.64244	-43.5861	-2.81103	8111.81
-3.64213	-123.421	-2.81072	8102.2
-3.64182	11.6475	-2.8104	8092.72
-3.6415	334.835	-2.81009	8083.11
-3.64119	605.771	-2.80978	8073.64
-3.64088	733.409	-2.80947	8061.8
-3.64057	702.339	-2.80915	8050.1
-3.64025	874.163	-2.80884	8038.26
-3.63994	935.145	-2.80853	8026.56
-3.63963	456.578	-2.80822	7869.86
-3.63932	150.308	-2.8079	7713.29
-3.639	4.48446	-2.80759	7734.89
-3.63869	-210.842	-2.80728	7756.62
-3.63838	-277.121	-2.80697	7798.12
-3.63807	-197.662	-2.80665	7839.77
-3.63775	-96.2669	-2.80634	7887.97
-3.63744	-103.115	-2.80603	7936.3
-3.63713	-169.659	-2.80572	7908.72
-3.63682	-164.81	-2.8054	7988.26
-3.6365	6.73279	-2.80509	8078.8
-3.63619	227.646	-2.80478	8062.5
-3.63588	319.091	-2.80447	7980.32
-3.63556	263.515	-2.80415	8076.57
-3.63525	163.206	-2.80384	8232.85
-3.63494	205.116	-2.80353	8282.3
-3.63463	321.104	-2.80322	8226.86
-3.63431	225.441	-2.8029	8171.56
-3.634	426.972	-2.80259	8109.44
-3.63369	658.256	-2.80228	8047.46
-3.63338	469.916	-2.80197	8022.94
-3.63306	308.263	-2.80165	7998.56
-3.63275	644.935	-2.80134	7974.05
-3.63244	679.422	-2.80103	7949.67
-3.63213	405.178	-2.80072	7920.7
-3.63181	94.1122	-2.8004	7891.87
-3.6315	50.5801	-2.80009	7858.44
-3.63119	87.941	-2.79978	8003.44
-3.63088	-33.5736	-2.79947	8059.16
-3.63056	63.6698	-2.79915	7936.72
-3.63025	520.403	-2.79884	7925.58
-3.62994	425.384	-2.79853	7914.57
-3.62963	-71.9905	-2.79821	7985.89
-3.62931	-472.37	-2.7979	8057.34
-3.629	-74.0201	-2.79759	8128.66
-3.62869	344.4	-2.79728	8200.12
-3.62838	601.209	-2.79696	8117.24
-3.62806	760.649	-2.79665	8034.5
-3.62775	565.089	-2.79634	8058.6
-3.62744	478.999	-2.79603	8082.83
-3.62713	419.337	-2.79571	8080.19
-3.62681	240.649	-2.7954	8077.68
-3.6265	-104.584	-2.79509	7974.75
-3.62619	-250.017	-2.79478	7871.95
-3.62587	-83.9172	-2.79446	7816.93
-3.62556	162.503	-2.79415	7869.02
-3.62525	577.15	-2.79384	7967.78
-3.62494	658.217	-2.79353	7888.38
-3.62462	782.615	-2.79321	7808.85
-3.62431	824.761	-2.7929	7836.43
-3.624	458.076	-2.79259	7899.53
-3.62369	159.423	-2.79228	7962.77
-3.62337	496.546	-2.79196	8021.96
-3.62306	880.93	-2.79165	8081.3
-3.62275	803.11	-2.79134	8033.53
-3.62244	406.584	-2.79103	7985.89
-3.62212	141.689	-2.79071	7967.08
-3.62181	125.543	-2.7904	7948.42
-3.6215	471.469	-2.79009	7929.61
-3.62119	620.77	-2.78978	7910.95
-3.62087	531.829	-2.78946	7855.37
-3.62056	331.012	-2.78915	7799.93
-3.62025	226.638	-2.78884	7851.33
-3.61994	404.122	-2.78853	7902.87
-3.61962	440.566	-2.78821	7849.52
-3.61931	619.052	-2.7879	7796.31
-3.619	890.217	-2.78759	7749.65
-3.61869	977.745	-2.78727	7703.13
-3.61837	999.221	-2.78696	7674.71
-3.61806	1249.2	-2.78665	7753.27
-3.61775	695.364	-2.78634	7918.75
-3.61744	232.226	-2.78602	7834.62
-3.61712	204.526	-2.78571	7792.83
-3.61681	258.624	-2.7854	7858.02
-3.6165	319.384	-2.78509	7847.43
-3.61618	92.7082	-2.78477	7836.85
-3.61587	-235.926	-2.78446	7897.58
-3.61556	-104.741	-2.78415	7958.31
-3.61525	451.938	-2.78384	8019.04
-3.61493	194.155	-2.78352	8079.77
-3.61462	-95.0171	-2.78321	8078.1
-3.61431	52.4733	-2.7829	8076.43
-3.614	-79.6093	-2.78259	8074.76
-3.61368	261.452	-2.78227	8073.08
-3.61337	574.489	-2.78196	8021.69
-3.61306	712.962	-2.78165	7970.43
-3.61275	516.493	-2.78134	7919.03
-3.61243	159.413	-2.78102	7867.77
-3.61212	103.583	-2.78071	7785.17
-3.61181	494.697	-2.7804	7702.71
-3.6115	660.6	-2.78009	7869.72
-3.61118	592.826	-2.77977	8036.87
-3.61087	58.0735	-2.77946	8059.02
-3.61056	-38.3961	-2.77915	8081.3
-3.61025	657.486	-2.77884	7996.47
-3.60993	1303.23	-2.77852	7911.79
-3.60962	1367.76	-2.77821	8029.76
-3.60931	1182.51	-2.7779	8147.88
-3.609	939.437	-2.77759	8087.57
-3.60868	1016.46	-2.77727	8027.4
-3.60837	1127.35	-2.77696	8038.54
-3.60806	1244.65	-2.77665	8049.68
-3.60774	1166.35	-2.77634	8167.8
-3.60743	557.425	-2.77602	8107.63
-3.60712	122.977	-2.77571	7989.51
-3.60681	319.656	-2.7754	7978.37
-3.60649	390.712	-2.77508	7991.74
-3.60618	104.595	-2.77477	8005.11
-3.60587	98.6443	-2.77446	8068.35
-3.60556	62.9913	-2.77415	7953.29
-3.60524	-23.244	-2.77383	7798.12
-3.60493	183.75	-2.77352	7892.56
-3.60462	483.721	-2.77321	7826.54
-3.60431	462.49	-2.7729	7760.51
-3.60399	364.779	-2.77258	7817.07
-3.60368	408.391	-2.77227	7873.62
-3.60337	881.433	-2.77196	7869.58
-3.60306	752.236	-2.77165	7865.54
-3.60274	449.184	-2.77133	7861.5
-3.60243	613.748	-2.77102	7857.46
-3.60212	810.409	-2.77071	7779.88
-3.60181	934.274	-2.7704	7702.29
-3.60149	946.216	-2.77008	7731.68
-3.60118	754.936	-2.76977	7761.07
-3.60087	130.154	-2.76946	7815.26
-3.60056	-59.2934	-2.76915	7869.44
-3.60024	101.601	-2.76883	7816.65
-3.59993	302.018	-2.76852	7763.86
-3.59962	613.406	-2.76821	7784.61
-3.59931	596.075	-2.7679	7805.37
-3.59899	442.055	-2.76758	7826.12
-3.59868	275.839	-2.76727	7846.88
-3.59837	72.7971	-2.76696	7807.32
-3.59805	362.504	-2.76665	7767.76
-3.59774	529.129	-2.76633	7835.17
-3.59743	570.448	-2.76602	7902.59
-3.59712	683.247	-2.76571	7970.01
-3.5968	382.88	-2.7654	8037.43
-3.59649	-43.5912	-2.76508	7997.87
-3.59618	-169.198	-2.76477	7958.31
-3.59587	207.284	-2.76446	7956.08
-3.59555	535.505	-2.76414	7953.85
-3.59524	452.264	-2.76383	7951.62
-3.59493	216.399	-2.76352	7949.39
-3.59462	424.957	-2.76321	8011.8
-3.5943	878.254	-2.76289	8074.2
-3.59399	635.558	-2.76258	8029.63
-3.59368	551.371	-2.76227	7985.05
-3.59337	583.28	-2.76196	7915.55
-3.59305	608.544	-2.76164	7846.04
-3.59274	1030.46	-2.76133	7954.83
-3.59243	1088.86	-2.76102	8063.61
-3.59212	635.195	-2.76071	8038.68
-3.5918	529.923	-2.76039	8013.75
-3.59149	735.118	-2.76008	7988.81
-3.59118	452.812	-2.75977	7963.88
-3.59087	282.833	-2.75946	7918.33
-3.59055	932.209	-2.75914	7872.78
-3.59024	1354.14	-2.75883	7827.24
-3.58993	1308.97	-2.75852	7781.69
-3.58962	859.461	-2.75821	7834.2
-3.5893	387.079	-2.75789	7886.71
-3.58899	311.67	-2.75758	7939.23
-3.58868	588.84	-2.75727	7991.74
-3.58836	1238.23	-2.75696	7969.73
-3.58805	1452.56	-2.75664	7947.72
-3.58774	1087.47	-2.75633	7999.26
-3.58743	823.05	-2.75602	7943.82
-3.58711	818.095	-2.75571	7859.41
-3.5868	296.293	-2.75539	7988.95
-3.58649	-48.5499	-2.75508	8111.81
-3.58618	-285.496	-2.75477	8020.71
-3.58586	-114.949	-2.75446	7965.27
-3.58555	408.041	-2.75414	7909.83
-3.58524	610.323	-2.75383	7841.03
-3.58493	644.997	-2.75352	7772.22
-3.58461	532.059	-2.75321	7730.15
-3.5843	498.397	-2.75289	7688.08
-3.58399	230.249	-2.75258	7752.99
-3.58368	131.603	-2.75227	7817.9
-3.58336	493.168	-2.75195	7737.53
-3.58305	733.605	-2.75164	7657.3
-3.58274	689.03	-2.75133	7683.9
-3.58243	732.006	-2.75102	7710.65
-3.58211	971.628	-2.7507	7717.2
-3.5818	1063.03	-2.75039	7723.88
-3.58149	1110.36	-2.75008	7717.06
-3.58118	1090.01	-2.74977	7924.32
-3.58086	871.863	-2.74945	7965.41
-3.58055	777.931	-2.74914	8006.64
-3.58024	1117.49	-2.74883	8061.11
-3.57993	992.517	-2.74852	8115.71
-3.57961	598.617	-2.7482	8089.94
-3.5793	38.5728	-2.74789	8064.31
-3.57899	-636.963	-2.74758	8145.52
-3.57867	-687.148	-2.74727	8226.86
-3.57836	-579.795	-2.74695	8226.17
-3.57805	-121.469	-2.74664	8225.61
-3.57774	296.383	-2.74633	8224.91
-3.57742	596.162	-2.74602	8224.36
-3.57711	223.987	-2.7457	8203.6
-3.5768	2.83677	-2.74539	8182.99
-3.57649	-78.7068	-2.74508	8162.23
-3.57617	-294.276	-2.74477	8141.62
-3.57586	-62.5508	-2.74445	8150.95
-3.57555	257.866	-2.74414	8160.42
-3.57524	474.886	-2.74383	8169.75
-3.57492	432.629	-2.74352	8179.22
-3.57461	646.152	-2.7432	8072.67
-3.5743	764.262	-2.74289	7966.25
-3.57399	567.347	-2.74258	7859.69
-3.57367	213.44	-2.74227	7753.27
-3.57336	61.0991	-2.74195	7812.33
-3.57305	97.9713	-2.74164	7871.39
-3.57274	44.064	-2.74133	7930.45
-3.57242	-150.25	-2.74101	7989.51
-3.57211	-196.476	-2.7407	8004
-3.5718	76.4373	-2.74039	8018.48
-3.57149	159.108	-2.74008	8032.97
-3.57117	353.492	-2.73976	8047.46
-3.57086	477.49	-2.73945	8047.46
-3.57055	533.277	-2.73914	8047.46
-3.57023	536.791	-2.73883	8047.46
-3.56992	600.636	-2.73851	8047.46
-3.56961	597.785	-2.7382	8087.57
-3.5693	563.948	-2.73789	8127.69
-3.56898	519.736	-2.73758	8060.83
-3.56867	515.308	-2.73726	7993.97
-3.56836	451.97	-2.73695	7925.58
-3.56805	398.157	-2.73664	7857.18
-3.56773	418.84	-2.73633	7895.77
-3.56742	525.233	-2.73601	7934.35
-3.56711	490.488	-2.7357	8021.96
-3.5668	284.964	-2.73539	8109.58
-3.56648	523.945	-2.73508	8103.59
-3.56617	778.319	-2.73476	8097.6
-3.56586	669.12	-2.73445	7931.98
-3.56555	754.838	-2.73414	7980.32
-3.56523	523.122	-2.73383	8146.77
-3.56492	178.764	-2.73351	8206.25
-3.56461	20.7758	-2.7332	8245.67
-3.5643	198.738	-2.73289	8285.09
-3.56398	462.271	-2.73258	8317.82
-3.56367	596.347	-2.73226	8350.55
-3.56336	561.275	-2.73195	8316.29
-3.56305	582.213	-2.73164	8282.02
-3.56273	552.366	-2.73133	8247.76
-3.56242	584.607	-2.73101	8213.49
-3.56211	495.025	-2.7307	8150.25
-3.5618	113.347	-2.73039	8087.01
-3.56148	-183.236	-2.73008	8157.5
-3.56117	16.4872	-2.72976	8014.03
-3.56086	231.21	-2.72945	7874.18
-3.56054	681.671	-2.72914	7948.28
-3.56023	1238.83	-2.72882	8127.13
-3.55992	1098.15	-2.72851	8199
-3.55961	988.311	-2.7282	8085.9
-3.55929	697.882	-2.72789	7972.79
-3.55898	436.917	-2.72757	7959.98
-3.55867	486.111	-2.72726	7947.17
-3.55836	679.839	-2.72695	7996.61
-3.55804	648.865	-2.72664	8046.06
-3.55773	673.436	-2.72632	8082.14
-3.55742	652.073	-2.72601	8118.21
-3.55711	496.911	-2.7257	8218.92
-3.55679	112.47	-2.72539	8105.68
-3.55648	28.919	-2.72507	8039.24
-3.55617	239.414	-2.72476	8079.77
-3.55586	190.946	-2.72445	8169.33
-3.55554	65.9357	-2.72414	8044.95
-3.55523	-325.577	-2.72382	7813.58
-3.55492	-653.099	-2.72351	7796.17
-3.55461	-679.667	-2.7232	7941.45
-3.55429	-417.972	-2.72289	7979.76
-3.55398	2.09622	-2.72257	7984.63
-3.55367	350.028	-2.72226	7989.51
-3.55336	292.691	-2.72195	7973.49
-3.55304	315.757	-2.72164	7957.61
-3.55273	576.418	-2.72132	7941.59
-3.55242	283.77	-2.72101	7925.71
-3.55211	168.519	-2.7207	7923.07
-3.55179	258.133	-2.72039	7920.56
-3.55148	520.661	-2.72007	7917.91
-3.55117	896.967	-2.71976	7915.41
-3.55085	724.225	-2.71945	7998.56
-3.55054	340.847	-2.71914	8081.86
-3.55023	763.595	-2.71882	8058.04
-3.54992	1360.15	-2.71851	8034.36
-3.5496	1189.21	-2.7182	8008.31
-3.54929	877.972	-2.71788	7982.41
-3.54898	1048.04	-2.71757	7956.36
-3.54867	1109.36	-2.71726	7930.45
-3.54835	565.594	-2.71695	7889.92
-3.54804	254.423	-2.71663	7849.52
-3.54773	210.79	-2.71632	7808.99
-3.54742	230.551	-2.71601	7768.59
-3.5471	436.813	-2.7157	7783.78
-3.54679	356.346	-2.71538	7799.1
-3.54648	301.646	-2.71507	7814.28
-3.54617	264.152	-2.71476	7829.6
-3.54585	252.137	-2.71445	7859.27
-3.54554	344.851	-2.71413	7889.08
-3.54523	960.535	-2.71382	7811.77
-3.54492	870.085	-2.71351	7734.61
-3.5446	178.905	-2.7132	7844.51
-3.54429	-154.809	-2.71288	7954.55
-3.54398	-452.146	-2.71257	7957.47
-3.54367	-591.496	-2.71226	7853.56
-3.54335	-87.8061	-2.71195	7756.2
-3.54304	205.727	-2.71163	7837.26
-3.54273	354.248	-2.71132	7918.19
-3.54242	359.695	-2.71101	7999.26
-3.5421	433.009	-2.7107	7997.73
-3.54179	647.597	-2.71038	7996.33
-3.54148	400.256	-2.71007	8066.12
-3.54116	257.588	-2.70976	8029.07
-3.54085	491.306	-2.70945	7903.85
-3.54054	562.11	-2.70913	7957.05
-3.54023	390.345	-2.70882	8175.05
-3.53991	581.712	-2.70851	8214.88
-3.5396	1021.72	-2.7082	8299.15
-3.53929	871.606	-2.70788	8276.59
-3.53898	796.897	-2.70757	8302.92
-3.53866	674.594	-2.70726	8329.38
-3.53835	611.361	-2.70695	8234.11
-3.53804	739.576	-2.70663	8138.97
-3.53773	854.68	-2.70632	8043.69
-3.53741	1103.47	-2.70601	7948.56
-3.5371	1053.77	-2.70569	7944.66
-3.53679	756.99	-2.70538	7940.9
-3.53648	357.965	-2.70507	7937
-3.53616	55.054	-2.70476	7933.24
-3.53585	247.838	-2.70444	8018.2
-3.53554	778.354	-2.70413	8103.31
-3.53523	1181.31	-2.70382	8081.3
-3.53491	1351.15	-2.70351	8059.43
-3.5346	1261.29	-2.70319	8110.97
-3.53429	1101.66	-2.70288	8162.65
-3.53398	984.999	-2.70257	8214.19
-3.53366	1138.01	-2.70226	8265.86
-3.53335	856.452	-2.70194	8113.48
-3.53304	499.475	-2.70163	7961.23
-3.53272	809.287	-2.70132	7808.85
-3.53241	1284.25	-2.70101	7656.6
-3.5321	1221.44	-2.70069	7727.08
-3.53179	1077.3	-2.70038	7797.71
-3.53147	1001.5	-2.70007	7868.19
-3.53116	953.832	-2.69976	7938.81
-3.53085	1080.59	-2.69944	7918.19
-3.53054	953.494	-2.69913	7897.72
-3.53022	1046.3	-2.69882	7877.1
-3.52991	1227.29	-2.69851	7856.63
-3.5296	918.159	-2.69819	7956.36
-3.52929	324.106	-2.69788	8056.23
-3.52897	406.191	-2.69757	8048.99
-3.52866	622.403	-2.69726	8041.88
-3.52835	490.771	-2.69694	7913.18
-3.52804	467.764	-2.69663	7784.61
-3.52772	541.004	-2.69632	7798.54
-3.52741	783.423	-2.69601	7990.9
-3.5271	616.837	-2.69569	8065.01
-3.52679	593.715	-2.69538	8032.27
-3.52647	853.133	-2.69507	8059.57
-3.52616	681.715	-2.69475	8087.01
-3.52585	409.173	-2.69444	8127.69
-3.52554	435.914	-2.69413	7990.21
-3.52522	729.035	-2.69382	7952.88
-3.52491	738.884	-2.6935	8093.98
-3.5246	679.551	-2.69319	8083.39
-3.52429	234.091	-2.69288	7965.97
-3.52397	-343.884	-2.69257	7812.75
-3.52366	-363.29	-2.69225	7837.96
-3.52335	-22.9047	-2.69194	7954.69
-3.52303	58.8134	-2.69163	7964.58
-3.52272	5.05192	-2.69132	7938.67
-3.52241	-402.186	-2.691	7912.9
-3.5221	-772.887	-2.69069	7895.91
-3.52178	-1024.61	-2.69038	7879.05
-3.52147	-817.932	-2.69007	7862.06
-3.52116	-631.61	-2.68975	7845.2
-3.52085	-668.816	-2.68944	7886.16
-3.52053	-516.888	-2.68913	7927.25
-3.52022	-158.236	-2.68882	7968.2
-3.51991	-26.4736	-2.6885	8009.29
-3.5196	79.0154	-2.68819	8012.35
-3.51928	-113.178	-2.68788	8015.56
-3.51897	-66.9585	-2.68757	7911.65
-3.51866	38.2499	-2.68725	7807.87
-3.51835	138.945	-2.68694	7827.79
-3.51803	355.876	-2.68663	7847.85
-3.51772	788.457	-2.68632	7867.77
-3.51741	859.608	-2.686	7887.83
-3.5171	486.101	-2.68569	7956.78
-3.51678	289.212	-2.68538	8025.87
-3.51647	210.496	-2.68507	8094.81
-3.51616	244.393	-2.68475	8163.9
-3.51585	650.579	-2.68444	8152.62
-3.51553	749.55	-2.68413	8141.48
-3.51522	760.847	-2.68382	8023.22
-3.51491	986.547	-2.6835	7905.1
-3.5146	859.89	-2.68319	8009.71
-3.51428	236.389	-2.68288	8114.45
-3.51397	-46.3689	-2.68256	8040.77
-3.51366	-90.744	-2.68225	7967.22
-3.51334	-409.166	-2.68194	7981.71
-3.51303	-179.569	-2.68163	7996.2
-3.51272	206.788	-2.68131	8010.68
-3.51241	492.156	-2.681	8025.17
-3.51209	381.212	-2.68069	8044.11
-3.51178	612.058	-2.68038	8063.06
-3.51147	780.053	-2.68006	7975.02
-3.51116	869.046	-2.67975	7886.99
-3.51084	1019.56	-2.67944	7961.65
-3.51053	936.953	-2.67913	8036.31
-3.51022	1039.02	-2.67881	8110.97
-3.50991	1137.32	-2.6785	8185.63
-3.50959	851.279	-2.67819	8137.72
-3.50928	528.989	-2.67788	8089.8
-3.50897	333.151	-2.67756	8041.88
-3.50866	641.717	-2.67725	7993.97
-3.50834	938.351	-2.67694	7992.99
-3.50803	572.909	-2.67663	7992.16
-3.50772	620.975	-2.67631	7991.18
-3.50741	998.267	-2.676	7990.35
-3.50709	1163.92	-2.67569	8040.63
-3.50678	1124.37	-2.67538	8091.05
-3.50647	1125.54	-2.67506	8141.34
-3.50616	935.247	-2.67475	8191.76
-3.50584	686.632	-2.67444	8189.67
-3.50553	310.469	-2.67413	8187.72
-3.50522	-112.758	-2.67381	8292.61
-3.50491	-234.248	-2.6735	8397.63
-3.50459	-109.612	-2.67319	8323.11
-3.50428	13.2602	-2.67288	8248.73
-3.50397	-269.713	-2.67256	8281.19
-3.50365	-340.385	-2.67225	8313.78
-3.50334	107.132	-2.67194	8188.14
-3.50303	305.386	-2.67162	8062.64
-3.50272	320.855	-2.67131	7937
-3.5024	238.46	-2.671	7918.47
-3.50209	375.398	-2.67069	7947.72
-3.50178	705.24	-2.67037	8084.09
-3.50147	1233.9	-2.67006	8293.86
-3.50115	1514.95	-2.66975	8289.82
-3.50084	1454.6	-2.66944	8146.35
-3.50053	1410.31	-2.66912	8110
-3.50022	1211.44	-2.66881	7999.96
-3.4999	1135.43	-2.6685	7890.06
-3.49959	944.802	-2.66819	7938.25
-3.49928	1081.19	-2.66787	7986.58
-3.49897	1072.13	-2.66756	8034.78
-3.49865	1059.69	-2.66725	8083.11
-3.49834	632.76	-2.66694	8145.79
-3.49803	79.1761	-2.66662	8208.48
-3.49772	-31.3401	-2.66631	8271.16
-3.4974	222.284	-2.666	8333.84
-3.49709	763.676	-2.66569	8316.29
-3.49678	946.837	-2.66537	8298.74
-3.49647	509.105	-2.66506	8281.19
-3.49615	372.889	-2.66475	8263.64
-3.49584	191.9	-2.66444	8244.41
-3.49553	41.2051	-2.66412	8225.19
-3.49521	106.358	-2.66381	8205.97
-3.4949	415.12	-2.6635	8186.75
-3.49459	793.647	-2.66319	8107.35
-3.49428	850.959	-2.66287	8027.95
-3.49396	786.2	-2.66256	8055.53
-3.49365	913.445	-2.66225	8083.11
-3.49334	1020.41	-2.66194	8075.31
-3.49303	982.181	-2.66162	8067.65
-3.49271	1024.64	-2.66131	8059.85
-3.4924	950.041	-2.661	8052.19
-3.49209	760.868	-2.66069	8024.33
-3.49178	728.226	-2.66037	7996.61
-3.49146	627.489	-2.66006	7968.76
-3.49115	442.065	-2.65975	7941.04
-3.49084	350.693	-2.65943	7921.26
-3.49053	311.913	-2.65912	7901.62
-3.49021	467.163	-2.65881	7881.84
-3.4899	836.359	-2.6585	7862.2
-3.48959	981.68	-2.65818	7855.79
-3.48928	941.594	-2.65787	7849.52
-3.48896	950.437	-2.65756	7843.11
-3.48865	974.733	-2.65725	7836.85
-3.48834	972.63	-2.65693	7826.96
-3.48803	701.367	-2.65662	7817.21
-3.48771	370.435	-2.65631	7807.32
-3.4874	242.643	-2.656	7797.57
-3.48709	193.633	-2.65568	7850.08
-3.48678	258.331	-2.65537	7902.73
-3.48646	645.589	-2.65506	7955.24
-3.48615	969.075	-2.65475	8007.9
-3.48584	933.954	-2.65443	7977.11
-3.48552	690.582	-2.65412	7946.47
-3.48521	925.677	-2.65381	7989.23
-3.4849	1062.88	-2.6535	7925.16
-3.48459	1104.44	-2.65318	7780.71
-3.48427	1030.49	-2.65287	7850.36
-3.48396	994.212	-2.65256	7792.83
-3.48365	777.199	-2.65225	7735.44
-3.48334	430.802	-2.65193	7717.47
-3.48302	221.814	-2.65162	7699.5
-3.48271	125.23	-2.65131	7788.51
-3.4824	174.104	-2.651	7877.52
-3.48209	138.119	-2.65068	7879.61
-3.48177	310.225	-2.65037	7881.7
-3.48146	192.898	-2.65006	7990.76
-3.48115	-41.0094	-2.64975	8099.83
-3.48084	-188.619	-2.64943	8012.77
-3.48052	4.25304	-2.64912	7925.71
-3.48021	-19.9618	-2.64881	7945.63
-3.4799	301.862	-2.64849	7965.55
-3.47959	636.637	-2.64818	7898.55
-3.47927	1019.34	-2.64787	7831.55
-3.47896	517.139	-2.64756	7871.53
-3.47865	-274.358	-2.64724	7911.51
-3.47834	-106.611	-2.64693	7917.91
-3.47802	95.9706	-2.64662	7924.32
-3.47771	-151.913	-2.64631	7937.42
-3.4774	-134.472	-2.64599	7950.51
-3.47709	240.658	-2.64568	8026
-3.47677	837.043	-2.64537	8208.48
-3.47646	1218.38	-2.64506	8357.52
-3.47615	991.836	-2.64474	8292.61
-3.47583	731.352	-2.64443	8117.38
-3.47552	693.787	-2.64412	8156.1
-3.47521	647.624	-2.64381	8228.25
-3.4749	325.854	-2.64349	8193.43
-3.47458	181.301	-2.64318	8107.35
-3.47427	48.7254	-2.64287	8021.27
-3.47396	190.822	-2.64256	8106.79
-3.47365	91.2177	-2.64224	8192.32
-3.47333	-4.2199	-2.64193	8055.67
-3.47302	437.478	-2.64162	7919.17
-3.47271	1134.76	-2.64131	8018.76
-3.4724	1335.78	-2.64099	8118.49
-3.47208	1165.05	-2.64068	8234.8
-3.47177	1191.09	-2.64037	8137.3
-3.47146	1206.67	-2.64006	7932.68
-3.47115	941.32	-2.63974	7942.15
-3.47083	828.683	-2.63943	8035.34
-3.47052	864.093	-2.63912	8128.66
-3.47021	870.623	-2.63881	8181.73
-3.4699	732.407	-2.63849	8234.94
-3.46958	862.449	-2.63818	8223.38
-3.46927	1033.31	-2.63787	8211.96
-3.46896	716.965	-2.63756	8093.42
-3.46865	644.089	-2.63724	7975.02
-3.46833	612.029	-2.63693	7943.68
-3.46802	385.028	-2.63662	7912.48
-3.46771	269.475	-2.6363	7934.63
-3.4674	281.083	-2.63599	7956.92
-3.46708	237.66	-2.63568	8015.84
-3.46677	182.152	-2.63537	8074.9
-3.46646	525.267	-2.63505	8026.84
-3.46614	645.602	-2.63474	7978.92
-3.46583	233.485	-2.63443	7969.59
-3.46552	115.885	-2.63412	7960.4
-3.46521	380.33	-2.6338	7824.03
-3.46489	649.905	-2.63349	7901.76
-3.46458	329.805	-2.63318	8038.4
-3.46427	89.6699	-2.63287	8068.21
-3.46396	-100.651	-2.63255	8057.76
-3.46364	-95.9696	-2.63224	8047.46
-3.46333	586.225	-2.63193	7941.04
-3.46302	1500.58	-2.63162	7727.78
-3.46271	1517.84	-2.6313	7507.7
-3.46239	872.915	-2.63099	7501.71
-3.46208	674.679	-2.63068	7612.59
-3.46177	853.856	-2.63037	7723.6
-3.46146	737.762	-2.63005	7720.82
-3.46114	750.782	-2.62974	7825.15
-3.46083	433.095	-2.62943	7892.56
-3.46052	285.523	-2.62912	7746.17
-3.46021	550.869	-2.6288	7780.16
-3.45989	878.847	-2.62849	7814.28
-3.45958	1121.2	-2.62818	8012.08
-3.45927	1115.67	-2.62787	8210.01
-3.45896	852.73	-2.62755	8086.87
-3.45864	561.678	-2.62724	7963.88
-3.45833	467.77	-2.62693	7915.27
-3.45802	288.873	-2.62662	7866.66
-3.4577	-24.0753	-2.6263	7871.53
-3.45739	-141.978	-2.62599	7876.41
-3.45708	-314.623	-2.62568	7942.57
-3.45677	-26.9556	-2.62536	8008.73
-3.45645	322.493	-2.62505	7967.92
-3.45614	75.0558	-2.62474	7927.11
-3.45583	-50.6252	-2.62443	7855.09
-3.45552	10.824	-2.62411	7783.08
-3.4552	-24.4478	-2.6238	7818.04
-3.45489	153.743	-2.62349	7853
-3.45458	110.073	-2.62318	7968.2
-3.45427	42.9227	-2.62286	8083.39
-3.45395	43.5326	-2.62255	8091.61
-3.45364	447.962	-2.62224	8099.83
-3.45333	619.787	-2.62193	8115.99
-3.45302	451.54	-2.62161	8132.14
-3.4527	411.08	-2.6213	8097.04
-3.45239	450.665	-2.62099	7847.99
-3.45208	489.542	-2.62068	7759.4
-3.45177	328.966	-2.62036	7777.79
-3.45145	-18.7686	-2.62005	7827.38
-3.45114	29.8815	-2.61974	7983.94
-3.45083	561.147	-2.61943	8191.48
-3.45052	1043.77	-2.61911	8185.08
-3.4502	1088.73	-2.6188	7995.92
-3.44989	808.881	-2.61849	7913.74
-3.44958	1176.37	-2.61818	7896.18
[truncated: 63,539 more rows]

## Sheet: Fig. 5d
Fig. 5d
In-situ EPR measurement for ●NH2 detection
Magnetic field (G)	Intensity (a. u.) DMPO-●14NH2	Magnetic field (G)	Intensity (a. u.) DMPO-●15NH2
3415.961	0	3415.96	0
3416.1565	0.0475	3416.16	-0.06728
3416.35201	0.09283	3416.35	-0.15166
3416.54751	0.10472	3416.55	-0.18414
3416.74301	0.11575	3416.74	-0.15616
3416.94	0.15229	3416.94	-0.1226
3417.13	0.1714	3417.13	-0.16827
3417.33	0.17703	3417.33	-0.24546
3417.53	0.18328	3417.53	-0.2398
3417.72	0.19539	3417.72	-0.20091
3417.92	0.17945	3417.92	-0.18992
3418.11	0.16134	3418.11	-0.19573
3418.31	0.15445	3418.31	-0.17624
3418.5	0.13858	3418.5	-0.13869
3418.7	0.18101	3418.7	-0.15676
3418.89	0.22728	3418.89	-0.22043
3419.09	0.24065	3419.09	-0.24054
3419.28	0.23648	3419.28	-0.20739
3419.48	0.18716	3419.48	-0.1958
3419.68	0.11884	3419.68	-0.2145
3419.87	0.07026	3419.87	-0.21715
3420.07	0.0504	3420.07	-0.16321
3420.26	0.0516	3420.26	-0.13866
3420.46	0.07965	3420.46	-0.16633
3420.65	0.0836	3420.65	-0.21193
3420.85	0.10911	3420.85	-0.22017
3421.04	0.14715	3421.04	-0.19245
3421.24	0.16116	3421.24	-0.15654
3421.44	0.13709	3421.44	-0.13556
3421.63	0.11407	3421.63	-0.14376
3421.83	0.10356	3421.83	-0.16645
3422.02	0.10733	3422.02	-0.20418
3422.22	0.13523	3422.22	-0.22337
3422.41	0.1644	3422.41	-0.17401
3422.61	0.16771	3422.61	-0.10423
3422.8	0.13571	3422.8	-0.03927
3423	0.11187	3423	0.04735
3423.19	0.10092	3423.19	0.07726
3423.39	0.08695	3423.39	0.03558
3423.59	0.07492	3423.59	-0.02947
3423.78	0.07618	3423.78	-0.09779
3423.98	0.09578	3423.98	-0.1185
3424.17	0.11101	3424.17	-0.06314
3424.37	0.13139	3424.37	-0.006
3424.56	0.15318	3424.56	-0.03368
3424.76	0.18746	3424.76	-0.11534
3424.95	0.21618	3424.95	-0.17725
3425.15	0.19062	3425.15	-0.2246
3425.35	0.14644	3425.35	-0.2294
3425.54	0.11656	3425.54	-0.24024
3425.74	0.11154	3425.74	-0.24818
3425.93	0.12312	3425.93	-0.22695
3426.13	0.18299	3426.13	-0.20623
3426.32	0.24498	3426.32	-0.17125
3426.52	0.27221	3426.52	-0.14417
3426.71	0.27705	3426.71	-0.12476
3426.91	0.24259	3426.91	-0.08509
3427.1	0.16149	3427.1	-0.04668
3427.3	0.05774	3427.3	-0.05454
3427.5	-0.02407	3427.5	-0.09067
3427.69	-0.05033	3427.69	-0.10736
3427.89	0.0063	3427.89	-0.0868
3428.08	0.08021	3428.08	-0.08117
3428.28	0.16499	3428.28	-0.10192
3428.47	0.20362	3428.47	-0.13039
3428.67	0.20571	3428.67	-0.13422
3428.86	0.18183	3428.86	-0.12305
3429.06	0.12938	3429.06	-0.14089
3429.26	0.07868	3429.26	-0.14223
3429.45	0.08292	3429.45	-0.14242
3429.65	0.13977	3429.65	-0.13739
3429.84	0.18984	3429.84	-0.13117
3430.04	0.24825	3430.04	-0.11571
3430.23	0.27113	3430.23	-0.10651
3430.43	0.22545	3430.43	-0.13437
3430.62	0.13415	3430.62	-0.16164
3430.82	0.06512	3430.82	-0.14421
3431.01	0.08985	3431.01	-0.07872
3431.21	0.17025	3431.21	-0.07607
3431.41	0.24259	3431.41	-0.09339
3431.6	0.25008	3431.6	-0.06948
3431.8	0.18369	3431.8	-0.04791
3431.99	0.16622	3431.99	-0.0551
3432.19	0.2287	3432.19	-0.06273
3432.38	0.26375	3432.38	-0.05119
3432.58	0.2468	3432.58	-0.03487
3432.77	0.22892	3432.77	-0.04891
3432.97	0.23965	3432.97	-0.09581
3433.17	0.22702	3433.17	-0.15572
3433.36	0.17066	3433.36	-0.17274
3433.56	0.1375	3433.56	-0.15143
3433.75	0.18518	3433.75	-0.12174
3433.95	0.24915	3433.95	-0.12092
3434.14	0.26878	3434.14	-0.12264
3434.34	0.22192	3434.34	-0.11869
3434.53	0.14544	3434.53	-0.1099
3434.73	0.08777	3434.73	-0.13877
3434.92	0.05491	3434.92	-0.18664
3435.12	0.02533	3435.12	-0.14521
3435.32	0.00611	3435.32	-0.04839
3435.51	0.01248	3435.51	-0.00969
3435.71	0.04362	3435.71	0.03621
3435.9	0.09168	3435.9	0.1112
3436.1	0.13951	3436.1	0.10978
3436.29	0.16864	3436.29	0.05223
3436.49	0.192	3436.49	0.03886
3436.68	0.21048	3436.68	0.04213
3436.88	0.22322	3436.88	0.03617
3437.08	0.23089	3437.08	0.00663
3437.27	0.26275	3437.27	-0.06381
3437.47	0.26781	3437.47	-0.14544
3437.66	0.24412	3437.66	-0.18667
3437.86	0.18336	3437.86	-0.18384
3438.05	0.14275	3438.05	-0.15438
3438.25	0.15412	3438.25	-0.13564
3438.44	0.20675	3438.44	-0.14667
3438.64	0.2538	3438.64	-0.15508
3438.83	0.26025	3438.83	-0.16853
3439.03	0.21338	3439.03	-0.2012
3439.23	0.13284	3439.23	-0.22255
3439.42	0.10219	3439.42	-0.19077
3439.62	0.1676	3439.62	-0.16697
3439.81	0.24229	3439.81	-0.17874
3440.01	0.23786	3440.01	-0.17721
3440.2	0.17766	3440.2	-0.16756
3440.4	0.14551	3440.4	-0.1869
3440.59	0.11049	3440.59	-0.20679
3440.79	0.10576	3440.79	-0.20914
3440.99	0.16596	3440.99	-0.18552
3441.18	0.18179	3441.18	-0.13869
3441.38	0.1489	3441.38	-0.11973
3441.57	0.11083	3441.57	-0.13024
3441.77	0.04418	3441.77	-0.11776
3441.96	-0.03204	3441.96	-0.083
3442.16	-0.04128	3442.16	-0.09567
3442.35	0.03409	3442.35	-0.16414
3442.55	0.10975	3442.55	-0.22601
3442.74	0.14968	3442.74	-0.2886
3442.94	0.13031	3442.94	-0.31188
3443.14	0.09146	3443.14	-0.27888
3443.33	0.08799	3443.33	-0.1907
3443.53	0.08617	3443.53	-0.13616
3443.72	0.09917	3443.72	-0.11887
3443.92	0.13303	3443.92	-0.09622
3444.11	0.14491	3444.11	-0.07674
3444.31	0.16041	3444.31	-0.07756
3444.5	0.13582	3444.5	-0.09552
3444.7	0.08389	3444.7	-0.12409
3444.9	0.03491	3444.9	-0.11116
3445.09	0.0342	3445.09	-0.06713
3445.29	0.10908	3445.29	-0.01814
3445.48	0.18693	3445.48	0.02578
3445.68	0.23372	3445.68	0.04631
3445.87	0.23685	3445.87	0.03696
3446.07	0.20813	3446.07	0.04724
3446.26	0.19379	3446.26	0.02734
3446.46	0.18671	3446.46	-0.0314
3446.66	0.17375	3446.66	-0.06687
3446.85	0.13791	3446.85	-0.08442
3447.05	0.07913	3447.05	-0.09883
3447.24	0.03025	3447.24	-0.08464
3447.44	0.02962	3447.44	-0.051
3447.63	0.05789	3447.63	-0.04794
3447.83	0.08788	3447.83	-0.07227
3448.02	0.12245	3448.02	-0.10178
3448.22	0.11865	3448.22	-0.14793
3448.41	0.11385	3448.41	-0.19502
3448.61	0.12848	3448.61	-0.23093
3448.81	0.12934	3448.81	-0.25589
3449	0.13486	3449	-0.26267
3449.2	0.07052	3449.2	-0.27504
3449.39	-0.06795	3449.39	-0.27951
3449.59	-0.13582	3449.59	-0.27925
3449.78	-0.11105	3449.78	-0.28722
3449.98	-0.02179	3449.98	-0.2867
3450.17	0.05756	3450.17	-0.26438
3450.37	0.10751	3450.37	-0.24572
3450.57	0.14491	3450.57	-0.23067
3450.76	0.17397	3450.76	-0.23603
3450.96	0.18187	3450.96	-0.24665
3451.15	0.13694	3451.15	-0.24609
3451.35	0.05409	3451.35	-0.20448
3451.54	0.00738	3451.54	-0.15505
3451.74	0.03286	3451.74	-0.11664
3451.93	0.09932	3451.93	-0.08237
3452.13	0.12282	3452.13	-0.07361
3452.32	0.09511	3452.32	-0.11139
3452.52	0.11891	3452.52	-0.14804
3452.72	0.13001	3452.72	-0.12394
3452.91	0.0836	3452.91	-0.07767
3453.11	0.06854	3453.11	-0.08419
3453.3	0.10502	3453.3	-0.09481
3453.5	0.11206	3453.5	-0.06504
3453.69	0.04917	3453.69	-0.01516
3453.89	0.02209	3453.89	0.01933
3454.08	0.01498	3454.08	0.04135
3454.28	0.01926	3454.28	0.05115
3454.48	0.07015	3454.48	0.00499
3454.67	0.1258	3454.67	-0.03379
3454.87	0.18239	3454.87	-0.0393
3455.06	0.2446	3455.06	-0.00104
3455.26	0.29355	3455.26	0.02626
3455.45	0.30864	3455.45	0.0035
3455.65	0.30998	3455.65	-0.01524
3455.84	0.30175	3455.84	0.01997
3456.04	0.30547	3456.04	0.07249
3456.23	0.28562	3456.23	0.07045
3456.43	0.22672	3456.43	0.02686
3456.63	0.16749	3456.63	-0.05152
3456.82	0.13698	3456.82	-0.14398
3457.02	0.13359	3457.02	-0.18183
3457.21	0.12789	3457.21	-0.17207
3457.41	0.12007	3457.41	-0.16403
3457.6	0.1229	3457.6	-0.13217
3457.8	0.1787	3457.8	-0.11642
3457.99	0.26934	3457.99	-0.15002
3458.19	0.35282	3458.19	-0.20016
3458.39	0.35807	3458.39	-0.21491
3458.58	0.33062	3458.58	-0.20795
3458.78	0.30912	3458.78	-0.16097
3458.97	0.27083	3458.97	-0.08073
3459.17	0.27604	3459.17	-0.05473
3459.36	0.26804	3459.36	-0.11701
3459.56	0.19852	3459.56	-0.18302
3459.75	0.10155	3459.75	-0.23473
3459.95	0.04605	3459.95	-0.23812
3460.14	0.01825	3460.14	-0.20061
3460.34	-0.00157	3460.34	-0.16794
3460.54	-0.01375	3460.54	-0.17051
3460.73	0.00402	3460.73	-0.20333
3460.93	0.01315	3460.93	-0.28711
3461.12	0.00123	3461.12	-0.30648
3461.32	-0.01751	3461.32	-0.25481
3461.51	-0.03383	3461.51	-0.18045
3461.71	-0.02857	3461.71	-0.10639
3461.9	0.00328	3461.9	-0.06486
3462.1	0.06959	3462.1	-0.06553
3462.3	0.1451	3462.3	-0.10677
3462.49	0.1619	3462.49	-0.10688
3462.69	0.09187	3462.69	-0.10863
3462.88	-0.02209	3462.88	-0.1891
3463.08	-0.11943	3463.08	-0.3057
3463.27	-0.11735	3463.27	-0.36284
3463.47	-0.04239	3463.47	-0.40334
3463.66	0.04564	3463.66	-0.41142
3463.86	0.07134	3463.86	-0.39056
3464.05	0.05353	3464.05	-0.35346
3464.25	0.05498	3464.25	-0.32637
3464.45	0.06039	3464.45	-0.31419
3464.64	0.05599	3464.64	-0.26692
3464.84	0.07723	3464.84	-0.23067
3465.03	0.09626	3465.03	-0.23421
3465.23	0.06109	3465.23	-0.2211
3465.42	-0.0089	3465.42	-0.18872
3465.62	-0.05409	3465.62	-0.20985
3465.81	-0.07193	3465.81	-0.25556
3466.01	-0.04861	3466.01	-0.25597
3466.21	-0.03971	3466.21	-0.26651
3466.4	-0.06586	3466.4	-0.27929
3466.6	-0.07871	3466.6	-0.24997
3466.79	-0.10163	3466.79	-0.22318
3466.99	-0.11563	3466.99	-0.26383
3467.18	-0.0865	3467.18	-0.32909
3467.38	-0.04202	3467.38	-0.34411
3467.57	-0.00313	3467.57	-0.31889
3467.77	0.0285	3467.77	-0.28119
3467.96	0.03692	3467.96	-0.25395
3468.16	0.02038	3468.16	-0.18474
3468.36	0.05089	3468.36	-0.13046
3468.55	0.09589	3468.55	-0.13545
3468.75	0.11813	3468.75	-0.17777
3468.94	0.11694	3468.94	-0.22832
3469.14	0.09377	3469.14	-0.25827
3469.33	0.08915	3469.33	-0.25783
3469.53	0.05793	3469.53	-0.28443
3469.72	0.05014	3469.72	-0.3051
3469.92	0.07469	3469.92	-0.30916
3470.12	0.08322	3470.12	-0.32533
3470.31	0.05204	3470.31	-0.31296
3470.51	0.01669	3470.51	-0.27034
3470.7	0.0475	3470.7	-0.23309
3470.9	0.10021	3470.9	-0.18381
3471.09	0.13363	3471.09	-0.12744
3471.29	0.14108	3471.29	-0.09611
3471.48	0.16745	3471.48	-0.07886
3471.68	0.22672	3471.68	-0.08252
3471.87	0.26606	3471.87	-0.09377
3472.07	0.24941	3472.07	-0.08073
3472.27	0.19647	3472.27	-0.0618
3472.46	0.16693	3472.46	-0.06169
3472.66	0.16797	3472.66	-0.07704
3472.85	0.1882	3472.85	-0.07499
3473.05	0.23916	3473.05	-0.0301
3473.24	0.27921	3473.24	0.00723
3473.44	0.26651	3473.44	0.04735
3473.63	0.27418	3473.63	0.07443
3473.83	0.30275	3473.83	0.04754
3474.03	0.31382	3474.03	-0.01855
3474.22	0.27757	3474.22	-0.08564
3474.42	0.19275	3474.42	-0.13262
3474.61	0.11668	3474.61	-0.19353
3474.81	0.06124	3474.81	-0.23462
3475	0.03565	3475	-0.21316
3475.2	-0.00626	3475.2	-0.14946
3475.39	-0.01431	3475.39	-0.08538
3475.59	0.01986	3475.59	-0.01375
3475.79	0.0295	3475.79	0.01032
3475.98	0.04523	3475.98	-0.0412
3476.18	0.09339	3476.18	-0.11526
3476.37	0.14313	3476.37	-0.12562
3476.57	0.20444	3476.57	-0.08792
3476.76	0.22359	3476.76	-0.06665
3476.96	0.204	3476.96	-0.0995
3477.15	0.24039	3477.15	-0.12349
3477.35	0.30216	3477.35	-0.13985
3477.54	0.32838	3477.54	-0.12171
3477.74	0.31397	3477.74	-0.05759
3477.94	0.32447	3477.94	0.06471
3478.13	0.41157	3478.13	0.33446
3478.33	0.56755	3478.33	0.79483
3478.52	0.812	3478.52	1.42038
3478.72	1.27636	3478.72	2.07823
3478.91	2.19878	3478.91	2.57179
3479.11	3.71736	3479.11	2.65349
3479.3	5.6548	3479.3	2.09693
3479.5	7.41497	3479.5	0.94395
3479.7	8.16554	3479.7	-0.44085
3479.89	7.32847	3479.89	-1.6699
3480.09	4.92834	3480.09	-2.41708
3480.28	1.69985	3480.28	-2.49635
3480.48	-1.10816	3480.48	-1.88939
3480.67	-2.37253	3480.67	-0.78611
3480.87	-1.73617	3480.87	0.5262
3481.06	0.19118	3481.06	1.69538
3481.26	2.16633	3481.26	2.43213
3481.45	2.96481	3481.45	2.506
3481.65	2.08702	3481.65	1.89532
3481.85	0.04374	3481.85	0.75396
3482.04	-2.02254	3482.04	-0.57954
3482.24	-2.93847	3482.24	-1.67623
3482.43	-2.18552	3482.43	-2.2991
3482.63	-0.15155	3482.63	-2.39782
3482.82	2.00324	3482.82	-2.09656
3483.02	3.01309	3483.02	-1.6034
3483.21	2.23905	3483.21	-1.10623
3483.41	-0.06571	3483.41	-0.71473
3483.61	-2.97606	3483.61	-0.46887
3483.8	-5.41847	3483.8	-0.34168
3484	-6.65534	3484	-0.32231
3484.19	-6.57152	3484.19	-0.36862
3484.39	-5.57594	3484.39	-0.38788
3484.58	-4.2212	3484.58	-0.34895
3484.78	-2.95989	3484.78	-0.28398
3484.97	-1.96092	3484.97	-0.20787
3485.17	-1.23929	3485.17	-0.16447
3485.36	-0.75638	3485.36	-0.17285
3485.56	-0.46257	3485.56	-0.21059
3485.76	-0.28036	3485.76	-0.23846
3485.95	-0.15218	3485.95	-0.23704
3486.15	-0.06486	3486.15	-0.22061
3486.34	-0.03349	3486.34	-0.22527
3486.54	-0.03029	3486.54	-0.25149
3486.73	-0.07145	3486.73	-0.27437
3486.93	-0.1581	3486.93	-0.29128
3487.12	-0.24788	3487.12	-0.2487
3487.32	-0.26654	3487.32	-0.16782
3487.52	-0.19744	3487.52	-0.07913
3487.71	-0.08769	3487.71	-0.01978
3487.91	0.01647	3487.91	0.04735
3488.1	0.06095	3488.1	0.09291
3488.3	0.04686	3488.3	0.09868
3488.49	-0.01103	3488.49	0.07026
3488.69	-0.05782	3488.69	0.02459
3488.88	-0.06098	3488.88	-0.02675
3489.08	0.000335	3489.08	-0.07693
3489.27	0.10025	3489.27	-0.10196
3489.47	0.16995	3489.47	-0.12316
3489.67	0.18552	3489.67	-0.13948
3489.86	0.20374	3489.86	-0.14436
3490.06	0.22285	3490.06	-0.17926
3490.25	0.21134	3490.25	-0.20891
3490.45	0.13348	3490.45	-0.2167
3490.64	0.06851	3490.64	-0.21283
3490.84	0.07372	3490.84	-0.16857
3491.03	0.10457	3491.03	-0.13255
3491.23	0.14849	3491.23	-0.12584
3491.43	0.13817	3491.43	-0.15356
3491.62	0.10658	3491.62	-0.16343
3491.82	0.10297	3491.82	-0.13184
3492.01	0.09019	3492.01	-0.11675
3492.21	0.06694	3492.21	-0.14
3492.4	0.04269	3492.4	-0.15184
3492.6	0.01594	3492.6	-0.09995
3492.79	-0.00853	3492.79	0.00324
3492.99	0.00682	3492.99	0.06922
3493.18	0.04254	3493.18	0.10014
3493.38	0.06985	3493.38	0.16153
3493.58	0.14857	3493.58	0.32041
3493.77	0.31393	3493.77	0.60897
3493.97	0.61609	3493.97	1.02315
3494.16	1.17257	3494.16	1.60284
3494.36	2.18712	3494.36	2.29027
3494.55	3.79149	3494.55	2.8602
3494.75	5.78083	3494.75	3.04092
3494.94	7.63778	3494.94	2.57555
3495.14	8.60117	3495.14	1.46851
3495.34	8.00487	3495.34	-0.00957
3495.53	5.71679	3495.53	-1.44489
3495.73	2.41172	3495.73	-2.42271
3495.92	-0.64325	3495.92	-2.68526
3496.12	-2.23324	3496.12	-2.24281
3496.31	-1.84845	3496.31	-1.24387
3496.51	0.04984	3496.51	0.09447
3496.7	2.21204	3496.7	1.41766
3496.9	3.28235	3496.9	2.35274
3497.09	2.6504	3497.09	2.64678
3497.29	0.74968	3497.29	2.28215
3497.49	-1.15592	3497.49	1.50386
3497.68	-1.63887	3497.68	0.72267
3497.88	0.07879	3497.88	0.28219
3498.07	3.70666	3498.07	0.24639
3498.27	7.90119	3498.27	0.38404
3498.46	10.8554	3498.46	0.333
3498.66	11.0049	3498.66	-0.16771
3498.85	7.87437	3498.85	-1.073
3499.05	2.3387	3499.05	-2.12699
3499.25	-3.7032	3499.25	-2.96272
3499.44	-8.19731	3499.44	-3.31
3499.64	-9.75646	3499.64	-3.04408
3499.83	-8.28017	3499.83	-2.19815
3500.03	-4.96648	3500.03	-0.93259
3500.22	-1.60165	3500.22	0.45225
3500.42	0.35506	3500.42	1.60694
3500.61	0.43292	3500.61	2.21103
3500.81	-0.85976	3500.81	2.11962
3501	-2.37566	3501	1.31097
3501.2	-2.91418	3501.2	0.02589
3501.4	-1.92996	3501.4	-1.31521
3501.59	0.21372	3501.59	-2.29113
3501.79	2.29783	3501.79	-2.69085
3501.98	3.09944	3501.98	-2.62272
3502.18	2.05278	3502.18	-2.27083
3502.37	-0.49777	3502.37	-1.7811
3502.57	-3.51641	3502.57	-1.32773
3502.76	-5.95417	3502.76	-1.00035
3502.96	-7.18974	3502.96	-0.75385
3503.16	-7.11512	3503.16	-0.54885
3503.35	-6.05896	3503.35	-0.37972
3503.55	-4.63024	3503.55	-0.27094
3503.74	-3.29763	3503.74	-0.2224
3503.94	-2.25551	3503.94	-0.19744
3504.13	-1.47067	3504.13	-0.18627
3504.33	-0.88569	3504.33	-0.18757
3504.52	-0.45858	3504.52	-0.1955
3504.72	-0.16782	3504.72	-0.18843
3504.92	-0.00566	3504.92	-0.1923
3505.11	0.06527	3505.11	-0.185
3505.31	0.11463	3505.31	-0.18053
3505.5	0.13966	3505.5	-0.20228
3505.7	0.15974	3505.7	-0.22266
3505.89	0.1999	3505.89	-0.17282
3506.09	0.24036	3506.09	-0.12953
3506.28	0.26286	3506.28	-0.15799
3506.48	0.24363	3506.48	-0.1958
3506.67	0.18299	3506.67	-0.21778
3506.87	0.13187	3506.87	-0.19692
3507.07	0.15449	3507.07	-0.12428
3507.26	0.27537	3507.26	-0.04131
3507.46	0.38605	3507.46	0.01937
3507.65	0.43184	3507.65	0.05085
3507.85	0.42573	3507.85	0.02805
3508.04	0.43109	3508.04	-0.00931
3508.24	0.44368	3508.24	-0.03651
3508.43	0.40665	3508.43	-0.06519
3508.63	0.35521	3508.63	-0.03547
3508.83	0.32768	3508.83	0.04064
3509.02	0.37584	3509.02	0.11902
3509.22	0.4996	3509.22	0.19737
3509.41	0.69648	3509.41	0.3862
3509.61	1.04275	3509.61	0.74543
3509.8	1.73941	3509.8	1.22923
3510	2.97707	3510	1.78885
3510.19	4.70676	3510.19	2.27176
3510.39	6.57722	3510.39	2.52377
3510.58	7.94988	3510.58	2.38042
3510.78	8.1699	3510.78	1.69583
3510.98	6.88724	3510.98	0.56051
3511.17	4.30949	3511.17	-0.6941
3511.37	1.28508	3511.37	-1.76594
3511.56	-0.97237	3511.56	-2.33337
3511.76	-1.61931	3511.76	-2.2072
3511.95	-0.61527	3511.95	-1.45245
3512.15	1.23404	3512.15	-0.26368
3512.34	2.74364	3512.34	1.03973
3512.54	2.98597	3512.54	2.12744
3512.74	1.85125	3512.74	2.68817
3512.93	0.07086	3512.93	2.56386
3513.13	-1.0341	3513.13	1.8562
3513.32	-0.34824	3513.32	0.91754
3513.52	2.32447	3513.52	0.17088
3513.71	6.10348	3513.71	-0.16667
3513.91	9.38945	3513.91	-0.18109
3514.1	10.4761	3514.1	-0.13474
3514.3	8.40206	3514.3	-0.40617
3514.49	3.56391	3514.49	-1.12075
3514.69	-2.38091	3514.69	-2.02656
3514.89	-7.25899	3514.89	-2.79877
3515.08	-9.47733	3515.08	-3.14042
3515.28	-8.69829	3515.28	-2.8858
3515.47	-5.75151	3515.47	-2.05297
3515.67	-2.2725	3515.67	-0.81148
3515.86	0.04999	3515.86	0.54993
3516.06	0.42885	3516.06	1.68838
3516.25	-0.81543	3516.25	2.29176
3516.45	-2.48384	3516.45	2.13075
3516.65	-3.25978	3516.65	1.28426
3516.84	-2.448	3516.84	0.05625
3517.04	-0.30577	3517.04	-1.21549
3517.23	2.03811	3517.23	-2.22035
3517.43	3.23508	3517.43	-2.72956
3517.62	2.53566	3517.62	-2.73347
3517.82	0.18593	3517.82	-2.41198
3518.01	-2.91623	3518.01	-1.95239
3518.21	-5.64713	3518.21	-1.48974
3518.4	-7.18966	3518.4	-1.13141
3518.6	-7.37894	3518.6	-0.84169
3518.8	-6.48882	3518.8	-0.59731
3518.99	-5.02389	3518.99	-0.39697
3519.19	-3.50516	3519.19	-0.28897
3519.38	-2.257	3519.38	-0.25671
3519.58	-1.37121	3519.58	-0.24498
3519.77	-0.80243	3519.77	-0.21439
3519.97	-0.48097	3519.97	-0.1701
3520.16	-0.28927	3520.16	-0.15192
3520.36	-0.16131	3520.36	-0.1492
3520.56	-0.09842	3520.56	-0.16365
3520.75	-0.11407	3520.75	-0.19614
3520.95	-0.17449	3520.95	-0.20605
3521.14	-0.20918	3521.14	-0.20515
3521.34	-0.21409	3521.34	-0.20612
3521.53	-0.22404	3521.53	-0.21596
3521.73	-0.21752	3521.73	-0.20493
3521.92	-0.16566	3521.92	-0.17673
3522.12	-0.10043	3522.12	-0.13825
3522.31	-0.04511	3522.31	-0.13001
3522.51	-0.03204	3522.51	-0.1739
3522.71	-0.05219	3522.71	-0.25157
3522.9	-0.08862	3522.9	-0.32865
3523.1	-0.08922	3523.1	-0.3469
3523.29	-0.08278	3523.29	-0.32425
3523.49	-0.09898	3523.49	-0.29523
3523.68	-0.11016	3523.68	-0.24527
3523.88	-0.14707	3523.88	-0.21026
3524.07	-0.14231	3524.07	-0.19796
3524.27	-0.05197	3524.27	-0.16283
3524.47	0.07238	3524.47	-0.14965
3524.66	0.13839	3524.66	-0.15553
3524.86	0.11012	3524.86	-0.1714
3525.05	0.0586	3525.05	-0.2094
3525.25	0.02339	3525.25	-0.24319
3525.44	0.00216	3525.44	-0.26707
3525.64	-0.02105	3525.64	-0.29068
3525.83	-0.0149	3525.83	-0.2889
3526.03	0.06337	3526.03	-0.2997
3526.22	0.18902	3526.22	-0.30186
3526.42	0.30965	3526.42	-0.22195
3526.62	0.36988	3526.62	-0.10666
3526.81	0.33937	3526.81	0.02783
3527.01	0.27083	3527.01	0.16224
3527.2	0.22315	3527.2	0.22508
3527.4	0.19081	3527.4	0.13936
3527.59	0.14313	3527.59	-0.03647
3527.79	0.14193	3527.79	-0.25369
3527.98	0.22247	3527.98	-0.43657
3528.18	0.32548	3528.18	-0.55034
3528.38	0.47188	3528.38	-0.53003
3528.57	0.75307	3528.57	-0.34805
3528.77	1.36189	3528.77	-0.04046
3528.96	2.50332	3528.96	0.39645
3529.16	4.17419	3529.16	1.00453
3529.35	6.03903	3529.35	1.68208
3529.55	7.44607	3529.55	2.28122
3529.74	7.69466	3529.74	2.58204
3529.94	6.45276	3529.94	2.33322
3530.14	3.98718	3530.14	1.50029
3530.33	1.14467	3530.33	0.26289
3530.53	-0.97647	3530.53	-1.02084
3530.72	-1.59644	3530.72	-1.94907
3530.92	-0.69171	3530.92	-2.2934
3531.11	1.04655	3531.11	-2.01937
3531.31	2.53085	3531.31	-1.164
3531.5	2.77255	3531.5	-0.0139
3531.7	1.56216	3531.7	1.09673
3531.89	-0.42144	3531.89	1.90821
3532.09	-2.03211	3532.09	2.13221
3532.29	-2.36377	3532.29	1.64829
3532.48	-1.23229	3532.48	0.62183
3532.68	0.73418	3532.68	-0.62648
3532.87	2.47184	3532.87	-1.73662
3533.07	2.92677	3533.07	-2.39037
3533.26	1.61897	3533.26	-2.54106
3533.46	-0.95606	3533.46	-2.35524
3533.65	-3.76955	3533.65	-1.95842
3533.85	-5.89073	3533.85	-1.47611
3534.05	-6.83349	3534.05	-1.03198
3534.24	-6.61444	3534.24	-0.72494
3534.44	-5.64855	3534.44	-0.51539
3534.63	-4.39238	3534.63	-0.38318
3534.83	-3.17704	3534.83	-0.3532
3535.02	-2.18291	3535.02	-0.34418
3535.22	-1.40153	3535.22	-0.33166
3535.41	-0.81252	3535.41	-0.30913
3535.61	-0.44216	3535.61	-0.29869
3535.8	-0.22534	3535.8	-0.32172
3536	-0.11977	3536	-0.38467
3536.2	-0.07287	3536.2	-0.48269
3536.39	-0.08855	3536.39	-0.49342
3536.59	-0.08639	3536.59	-0.42375
3536.78	-0.03643	3536.78	-0.3067
3536.98	-0.01296	3536.98	-0.16637
3537.17	0.01878	3537.17	-0.06661
3537.37	0.07577	3537.37	-0.02261
3537.56	0.11325	3537.56	-0.04165
3537.76	0.13906	3537.76	-0.10468
3537.96	0.15132	3537.96	-0.18902
3538.15	0.18075	3538.15	-0.22683
3538.35	0.19006	3538.35	-0.21879
3538.54	0.20981	3538.54	-0.19696
3538.74	0.19949	3538.74	-0.18667
3538.93	0.1321	3538.93	-0.24293
3539.13	0.07063	3539.13	-0.34723
3539.32	0.01483	3539.32	-0.40826
3539.52	-0.00343	3539.52	-0.36884
3539.71	0.0364	3539.71	-0.2642
3539.91	0.10096	3539.91	-0.22277
3540.11	0.13545	3540.11	-0.24509
3540.3	0.13091	3540.3	-0.30462
3540.5	0.08218	3540.5	-0.36314
3540.69	0.000931	3540.69	-0.39317
3540.89	-0.05268	3540.89	-0.37976
3541.08	-0.04564	3541.08	-0.34478
3541.28	0.01047	3541.28	-0.31352
3541.47	0.05841	3541.47	-0.25205
3541.67	0.13363	3541.67	-0.13724
3541.87	0.25745	3541.87	-0.10561
3542.06	0.39317	3542.06	-0.17196
3542.26	0.44987	3542.26	-0.26085
3542.45	0.39898	3542.45	-0.29288
3542.65	0.29206	3542.65	-0.24747
3542.84	0.20765	3542.84	-0.19979
3543.04	0.16201	3543.04	-0.21603
3543.23	0.11247	3543.23	-0.269
3543.43	0.02943	3543.43	-0.31233
3543.62	-0.05402	3543.62	-0.31412
3543.82	-0.09175	3543.82	-0.26319
3544.02	-0.02343	3544.02	-0.20146
3544.21	0.11079	3544.21	-0.15855
3544.41	0.2053	3544.41	-0.1356
3544.6	0.2081	3544.6	-0.11958
3544.8	0.15073	3544.8	-0.13743
3544.99	0.08732	3544.99	-0.16931
3545.19	0.04996	3545.19	-0.20865
3545.38	0.06139	3545.38	-0.19442
3545.58	0.10461	3545.58	-0.10178
3545.78	0.121	3545.78	-0.05186
3545.97	0.11973	3545.97	-0.09198
3546.17	0.12506	3546.17	-0.18437
3546.36	0.11139	3546.36	-0.25854
3546.56	0.0805	3546.56	-0.30894
3546.75	0.06635	3546.75	-0.32861
3546.95	0.09324	3546.95	-0.34493
3547.14	0.17483	3547.14	-0.34727
3547.34	0.27869	3547.34	-0.35927
3547.53	0.33524	3547.53	-0.36195
3547.73	0.32499	3547.73	-0.33837
3547.93	0.27277	3547.93	-0.27839
3548.12	0.23097	3548.12	-0.19714
3548.32	0.22911	3548.32	-0.1077
3548.51	0.25198	3548.51	-0.02421
3548.71	0.2633	3548.71	-0.03804
3548.9	0.25123	3548.9	-0.13232
3549.1	0.23786	3549.1	-0.26152
3549.29	0.24479	3549.29	-0.37827
3549.49	0.24684	3549.49	-0.42267
3549.69	0.24974	3549.69	-0.42472
3549.88	0.22273	3549.88	-0.38154
3550.08	0.18325	3550.08	-0.29735
3550.27	0.16559	3550.27	-0.20213
3550.47	0.15732	3550.47	-0.13281
3550.66	0.12506	3550.66	-0.077
3550.86	0.10923	3550.86	-0.01822
3551.05	0.12979	3551.05	0.04437
3551.25	0.19595	3551.25	0.02459
3551.44	0.24047	3551.44	-0.07864
3551.64	0.22352	3551.64	-0.15505
3551.84	0.13694	3551.84	-0.18936
3552.03	0.06683	3552.03	-0.20061
3552.23	0.04779	3552.23	-0.19841
3552.42	0.07663	3552.42	-0.16276
3552.62	0.1365	3552.62	-0.12264
3552.81	0.16119	3552.81	-0.08781
3553.01	0.18042	3553.01	-0.0824
3553.2	0.23331	3553.2	-0.08576
3553.4	0.26003	3553.4	-0.0925
3553.6	0.23317	3553.6	-0.12059
3553.79	0.14156	3553.79	-0.15531
3553.99	0.00831	3553.99	-0.19461
3554.18	-0.08404	3554.18	-0.25645
3554.38	-0.08423	3554.38	-0.26926
3554.57	0.00868	3554.57	-0.26878
3554.77	0.09768	3554.77	-0.282
3554.96	0.13955	3554.96	-0.27448
3555.16	0.1739	3555.16	-0.24665
3555.35	0.21983	3555.35	-0.18444
3555.55	0.21577	3555.55	-0.10658
3555.75	0.17084	3555.75	-0.08315
3555.94	0.11139	3555.94	-0.09287
3556.14	0.08471	3556.14	-0.10464
3556.33	0.0716	3556.33	-0.14648
3556.53	0.05413	3556.53	-0.19565
3556.72	0.03014	3556.72	-0.22512
3556.92	0.07059	3556.92	-0.20698
3557.11	0.1131	3557.11	-0.16615
3557.31	0.12547	3557.31	-0.12986
3557.51	0.11597	3557.51	-0.14409
3557.7	0.08322	3557.7	-0.1717
3557.9	0.05622	3557.9	-0.13109
3558.09	0.0602	3558.09	-0.10744
3558.29	0.10312	3558.29	-0.16999
3558.48	0.14156	3558.48	-0.24427
3558.68	0.1641	3558.68	-0.2493
3558.87	0.1929	3558.87	-0.18578
3559.07	0.1863	3559.07	-0.09343
3559.27	0.17509	3559.27	-0.0475
3559.46	0.15758	3559.46	-0.0421
3559.66	0.16384	3559.66	-0.00797
3559.85	0.21238	3559.85	-0.00488
3560.05	0.25459	3560.05	-0.04929
3560.24	0.25269	3560.24	-0.04463
3560.44	0.24635	3560.44	-0.00853
3560.63	0.2088	3560.63	0.0241
3560.83	0.15952	3560.83	0.05834
3561.02	0.14093	3561.02	0.04757
3561.22	0.13098	3561.22	-0.02231
3561.42	0.13407	3561.42	-0.1055
3561.61	0.16265	3561.61	-0.14324
3561.81	0.19487	3561.81	-0.15087
3562	0.1723	3562	-0.14629
3562.2	0.10748	3562.2	-0.10669
3562.39	0.05607	3562.39	-0.06728
3562.59	0.04668	3562.59	-0.03897
3562.78	0.05145	3562.78	-0.02522
3562.98	0.03103	3562.98	0.00943
3563.18	0.0025	3563.18	0.01609
3563.37	0.01453	3563.37	-0.04653
3563.57	0.08471	3563.57	-0.06329
3563.76	0.10434	3563.76	-0.05484
3563.96	0.06486	3563.96	-0.07529
3564.15	0.03669	3564.15	-0.08401
3564.35	0.0494	3564.35	-0.06333
3564.54	0.07238	3564.54	-0.08311
3564.74	0.06251	3564.74	-0.1128
3564.93	0.02753	3564.93	-0.1188
3565.13	0.01382	3565.13	-0.16552
3565.33	0.04482	3565.33	-0.19848
3565.52	0.09798	3565.52	-0.15136
3565.72	0.13646	3565.72	-0.07089
3565.91	0.13363	3565.91	-0.03979
3566.11	0.09775	3566.11	-0.04869
3566.3	0.11556	3566.3	-0.0779
3566.5	0.16589	3566.5	-0.11027
3566.69	0.16745	3566.69	-0.15941
3566.89	0.12647	3566.89	-0.18667
3567.09	0.11161	3567.09	-0.21398
3567.28	0.14722	3567.28	-0.21577
3567.48	0.19845	3567.48	-0.20292
3567.67	0.25235	3567.67	-0.18928
3567.87	0.29564	3567.87	-0.18772
3568.06	0.27917	3568.06	-0.19487
3568.26	0.22534	3568.26	-0.18187
3568.45	0.21782	3568.45	-0.15028
3568.65	0.23335	3568.65	-0.16388
3568.84	0.19234	3568.84	-0.22281
3569.04	0.18686	3569.04	-0.27761
3569.24	0.21141	3569.24	-0.33483
3569.43	0.25179	3569.43	-0.40487
3569.63	0.28629	3569.63	-0.4049
3569.82	0.28036	3569.82	-0.31639
3570.02	0.30071	3570.02	-0.23853
3570.21	0.31438	3570.21	-0.22139
3570.41	0.3453	3570.41	-0.2021
3570.6	0.357	3570.6	-0.15408
3570.8	0.32291	3570.8	-0.10677
3571	0.29147	3571	-0.08553
3571.19	0.24937	3571.19	-0.10036
3571.39	0.22002	3571.39	-0.13728
3571.58	0.20184	3571.58	-0.16052
3571.78	0.22911	3571.78	-0.16108
3571.97	0.24755	3571.97	-0.17643
3572.17	0.22262	3572.17	-0.19051
3572.36	0.20407	3572.36	-0.19692
3572.56	0.13731	3572.56	-0.1923
3572.75	0.0339	3572.75	-0.14875
3572.95	0.00317	3572.95	-0.15277
3573.15	0.06426	3573.15	-0.16592
3573.34	0.1419	3573.34	-0.13694
3573.54	0.16186	3573.54	-0.10066
3573.73	0.10137	3573.73	-0.10856
3573.93	0.05096	3573.93	-0.15006
3574.12	0.06553	3574.12	-0.19219
3574.32	0.11705	3574.32	-0.22702
3574.51	0.14812	3574.51	-0.23428
3574.71	0.13903	3574.71	-0.23674
3574.91	0.08959	3574.91	-0.21797
3575.1	0.06449	3575.1	-0.20877
3575.3	0.05748	3575.3	-0.22229
3575.49	0.03211	3575.49	-0.21588
3575.69	0.03479	3575.69	-0.17069
3575.88	0.09805	3575.88	-0.1194
3576.08	0.18776	3576.08	-0.09455
3576.27	0.24643	3576.27	-0.14003
3576.47	0.24799	3576.47	-0.17457
3576.66	0.20996	3576.66	-0.18619
3576.86	0.17453	3576.86	-0.17803
3577.06	0.14477	3577.06	-0.15464
3577.25	0.09995	3577.25	-0.13195
3577.45	0.03494	3577.45	-0.15073
3577.64	-0.04593	3577.64	-0.17639
3577.84	-0.02775	3577.84	-0.17967
3578.03	0.03409	3578.03	-0.16369
3578.23	0.01833	3578.23	-0.16667
3578.42	-0.04429	3578.42	-0.1771
3578.62	-0.05946	3578.62	-0.13154
3578.82	-7.5e-05	3578.82	-0.05361
3579.01	0.09142	3579.01	0.04206
3579.21	0.16138	3579.21	0.12416
3579.4	0.19785	3579.4	0.13437
3579.6	0.21137	3579.6	0.07462
3579.79	0.19345	3579.79	-0.00726
3579.99	0.15844	3579.99	-0.05912
3580.18	0.07346	3580.18	-0.06519
3580.38	-0.01464	3580.38	-0.05961
3580.57	-0.04318	3580.57	-0.07533
3580.77	-0.02105	3580.77	-0.1413
3580.97	0.00551	3580.97	-0.22486
3581.16	0.01378	3581.16	-0.25515
3581.36	0.04005	3581.36	-0.20288
3581.55	0.08687	3581.55	-0.14301
3581.75	0.14566	3581.75	-0.09164
3581.94	0.17129	3581.94	-0.06918
3582.14	0.15538	3582.14	-0.09757
3582.33	0.11973	3582.33	-0.14521
3582.53	0.08624	3582.53	-0.15419
3582.73	0.0979	3582.73	-0.11377
3582.92	0.14521	3582.92	-0.06229
3583.12	0.20254	3583.12	-0.04184
3583.31	0.23518	3583.31	-0.07067
3583.51	0.22687	3583.51	-0.13214
3583.7	0.17758	3583.7	-0.18086
3583.9	0.12688	3583.9	-0.16239
3584.09	0.12264	3584.09	-0.10192
3584.29	0.13284	3584.29	-0.06147
3584.48	0.13057	3584.48	-0.04787
3584.68	0.12495	3584.68	-0.06747
3584.88	0.1365	3584.88	-0.12629
3585.07	0.17565	3585.07	-0.16544
3585.27	0.23879	3585.27	-0.1546
3585.46	0.28413	3585.46	-0.14033
3585.66	0.28692	3585.66	-0.14614
3585.85	0.25414	3585.85	-0.19595
3586.05	0.2053	3586.05	-0.2278
3586.24	0.14014	3586.24	-0.21342
3586.44	0.09485	3586.44	-0.15501
3586.64	0.07577	3586.64	-0.11504
3586.83	0.03468	3586.83	-0.13992
3587.03	-0.00101	3587.03	-0.17166
3587.22	-0.00238	3587.22	-0.18474
3587.42	0.01125	3587.42	-0.20009
3587.61	0.04072	3587.61	-0.25541
3587.81	0.06013	3587.81	-0.28145
3588	0.04888	3588	-0.2417
3588.2	0.07134	3588.2	-0.19535
3588.4	0.15102	3588.4	-0.13225
3588.59	0.24401	3588.59	-0.05633
3588.79	0.2924	3588.79	-0.0374
3588.98	0.26133	3588.98	-0.01963
3589.18	0.18388	3589.18	0.00577
3589.37	0.1204	3589.37	-0.00246
3589.57	0.07264	3589.57	-0.05998
3589.76	0.03818	3589.76	-0.10844
3589.96	0.000931	3589.96	-0.1628
3590.15	-0.00916	3590.15	-0.21569
3590.35	0.02284	3590.35	-0.29158
3590.55	0.06471	3590.55	-0.35334
3590.74	0.0472	3590.74	-0.32868
3590.94	-0.00428	3590.94	-0.30246
3591.13	-0.01535	3591.13	-0.30067
3591.33	0.04467	3591.33	-0.2728
3591.52	0.10639	3591.52	-0.1939
3591.72	0.13672	3591.72	-0.0684
3591.91	0.12089	3591.91	0.1042
3592.11	0.10021	3592.11	0.21249
3592.31	0.09712	3592.31	0.20761
3592.5	0.11999	3592.5	0.16179
3592.7	0.15318	3592.7	0.11463
3592.89	0.17259	3592.89	0.04198
3593.09	0.19707	3593.09	-0.04426
3593.28	0.23145	3593.28	-0.15352
3593.48	0.28327	3593.48	-0.2639
3593.67	0.33848	3593.67	-0.35375
3593.87	0.38471	3593.87	-0.42327
3594.06	0.42058	3594.06	-0.43877
3594.26	0.45523	3594.26	-0.37056
3594.46	0.41444	3594.46	-0.23782
3594.65	0.2823	3594.65	-0.14752
3594.85	0.1115	3594.85	-0.13288
3595.04	-0.00686	3595.04	-0.13582
3595.24	-0.0453	3595.24	-0.11206
3595.43	-0.05927	3595.43	-0.09146
3595.63	-0.09656	3595.63	-0.08047
3595.82	-0.09932	3595.82	-0.08047
3596.02	-0.11195	3596.02	-0.07171
3596.22	-0.1521	3596.22	-0.02757
3596.41	-0.16391	3596.41	-0.01423
3596.61	-0.10125	3596.61	-0.06411
3596.8	-0.00849	3596.8	-0.12431
3597	0.04701	3597	-0.17267
3597.19	0.10636	3597.19	-0.20951
3597.39	0.17721	3597.39	-0.19491
3597.58	0.19658	3597.58	-0.17729
3597.78	0.16428	3597.78	-0.18936
3597.97	0.13951	3597.97	-0.16838
3598.17	0.14063	3598.17	-0.11019
3598.37	0.14294	3598.37	-0.06437
3598.56	0.10125	3598.56	-0.02299
3598.76	0.07622	3598.76	0.00615
3598.95	0.12267	3598.95	0.0146
3599.15	0.18172	3599.15	-0.00227
3599.34	0.1594	3599.34	-0.06225
3599.54	0.12945	3599.54	-0.14678
3599.73	0.13717	3599.73	-0.18757
3599.93	0.15434	3599.93	-0.15948
3600.13	0.18794	3600.13	-0.09257
3600.32	0.2221	3600.32	-0.01792
3600.52	0.22113	3600.52	0.03457
3600.71	0.18682	3600.71	0.03513
3600.91	0.16015	3600.91	-0.000969
3601.1	0.12632	3601.1	-0.04314
3601.3	0.09012	3601.3	-0.07559
3601.49	0.05677	3601.49	-0.08255
3601.69	0.05148	3601.69	-0.12618
3601.88	0.13169	3601.88	-0.22117
3602.08	0.1834	3602.08	-0.29557
3602.28	0.12014	3602.28	-0.27876
3602.47	0.04873	3602.47	-0.22017
3602.67	0.02503	3602.67	-0.1546
3602.86	-0.00764	3602.86	-0.12931
3603.06	-0.03278	3603.06	-0.16339
3603.25	-0.01963	3603.25	-0.20895
3603.45	0.01837	3603.45	-0.22233
3603.64	0.06966	3603.64	-0.18258
3603.84	0.09686	3603.84	-0.10826
3604.04	0.08937	3604.04	-0.08486
3604.23	0.08393	3604.23	-0.12685
3604.43	0.10163	3604.43	-0.18578
3604.62	0.11936	3604.62	-0.2306
3604.82	0.13597	3604.82	-0.26111
3605.01	0.18783	3605.01	-0.27057
3605.21	0.20012	3605.21	-0.2351
3605.4	0.11716	3605.4	-0.17639
3605.6	0.03263	3605.6	-0.14413
3605.79	0.0228	3605.79	-0.14424
3605.99	0.06549	3605.99	-0.1334
3606.19	0.10204	3606.19	-0.05256
3606.38	0.09108	3606.38	0.04333
3606.58	0.06184	3606.58	0.06322
3606.77	0.06482	3606.77	0.01628
3606.97	0.0979	3606.97	-0.06892
3607.16	0.14689	3607.16	-0.14633
3607.36	0.22147	3607.36	-0.22601
3607.55	0.27575	3607.55	-0.32388
3607.75	0.24799	3607.75	-0.3916
3607.95	0.19357	3607.95	-0.35815
3608.14	0.15274	3608.14	-0.2455
3608.34	0.14972	3608.34	-0.11623
3608.53	0.18284	3608.53	-0.03539
3608.73	0.20742	3608.73	-0.00522
3608.92	0.16954	3608.92	-0.00481
3609.12	0.07626	3609.12	-0.04511
3609.31	-0.0155	3609.31	-0.05484
3609.51	-0.05115	3609.51	-0.04266
3609.7	0.000484	3609.7	-0.06583
3609.9	0.06411	3609.9	-0.15762
3610.1	0.07562	3610.1	-0.27485
3610.29	0.10252	3610.29	-0.40509
3610.49	0.1337	3610.49	-0.47822
3610.68	0.10416	3610.68	-0.43303
3610.88	0.07484	3610.88	-0.34459
3611.07	0.11005	3611.07	-0.3076
3611.27	0.15713	3611.27	-0.30682
3611.46	0.13683	3611.46	-0.33919
3611.66	0.09526	3611.66	-0.34664
3611.86	0.05316	3611.86	-0.36702
3612.05	0.05476	3612.05	-0.37991
3612.25	0.09973	3612.25	-0.35998
3612.44	0.13311	3612.44	-0.30778
3612.64	0.09734	3612.64	-0.21599
3612.83	0.00782	3612.83	-0.1277
3613.03	-0.06922	3613.03	-0.1001
3613.22	-0.09276	3613.22	-0.18105
3613.42	-0.05331	3613.42	-0.3095
3613.61	0.02157	3613.61	-0.37018
3613.81	0.08635	3613.81	-0.28815
3614.01	0.13102	3614.01	-0.11873
3614.2	0.17147	3614.2	-0.03848
3614.4	0.19252	3614.4	-0.10449
3614.59	0.18839	3614.59	-0.17814
3614.79	0.17002	3614.79	-0.23671
3614.98	0.15184	3614.98	-0.25082
3615.18	0.14339	3615.18	-0.191
3615.37	0.1584	3615.37	-0.13914
3615.57	0.19416	3615.57	-0.13541
3615.77	0.24203	3615.77	-0.17788
3615.96	0.26129	3615.96	-0.20351

## Sheet: Fig. 5e
Fig. 5e
In-situ EPR measurement for TEMPO detection
Magnetic field (G)	Intensity (a. u.) 0 min TEMPO without NH3	Intensity (a. u.) 2 min TEMPO without NH3	Magnetic field (G)	Intensity (a. u.) 0 min TEMPO with NH3	Intensity (a. u.) 2 min TEMPO with NH3
3375	-0.00646	-0.00707	3375	-0.07528	0.01002
3375.05	-0.05284	-0.0237	3375.05	-0.11106	0.01452
3375.1	-0.07756	-0.04102	3375.1	-0.08855	0.00384
3375.15	-0.08779	-0.06421	3375.15	-0.109	-0.01004
3375.2	-0.09381	-0.05513	3375.2	-0.11075	-0.04254
3375.25	-0.05925	-0.04155	3375.25	-0.10892	-0.02996
3375.3	-0.03957	-0.05872	3375.3	-0.13639	0.00422
3375.35	-0.0343	-0.06482	3375.35	-0.16942	0.02436
3375.4	-0.0176	-0.01714	3375.4	-0.17179	0.05526
3375.45	0.02559	-0.00661	3375.45	-0.20765	0.06961
3375.5	0.02955	-0.01424	3375.5	-0.21695	0.06305
3375.55	0.05839	0.02757	3375.55	-0.19605	0.04939
3375.6	0.03924	0.0246	3375.6	-0.19948	0.08242
3375.65	-0.00203	-0.00638	3375.65	-0.18476	0.11653
3375.7	-0.03018	-0.04712	3375.7	-0.19033	0.1414
3375.75	-0.02164	-0.05315	3375.75	-0.18331	0.12416
3375.8	-0.01104	-0.04735	3375.8	-0.17926	0.08326
3375.85	-0.06002	-0.02347	3375.85	-0.17003	0.04329
3375.9	-0.15096	-0.02622	3375.9	-0.15615	0.022
3375.95	-0.18705	-0.04971	3375.95	-0.12685	0.04931
3376	-0.16423	-0.05757	3376	-0.0781	0.07998
3376.05	-0.11441	-0.07314	3376.05	-0.08573	0.0896
3376.1	-0.05277	-0.07146	3376.1	-0.07222	0.08059
3376.15	-0.0372	-0.08481	3376.15	-0.08184	0.06076
3376.2	-0.03827	-0.05498	3376.2	-0.07718	0.02589
3376.25	-0.0562	-0.00707	3376.25	-0.06948	0.01796
3376.3	-0.09107	0.01231	3376.3	-0.06398	0.02025
3376.35	-0.12273	-0.02614	3376.35	-0.0308	0.01704
3376.4	-0.14356	-0.07497	3376.4	0.00712	-0.01157
3376.45	-0.13959	-0.10488	3376.45	0.01529	-0.01088
3376.5	-0.16896	-0.14501	3376.5	-0.01973	-0.00196
3376.55	-0.14203	-0.16606	3376.55	-0.07802	-0.00455
3376.6	-0.08649	-0.12433	3376.6	-0.12113	-0.00592
3376.65	-0.05109	-0.09366	3376.65	-0.12182	-0.02111
3376.7	-0.0678	-0.07054	3376.7	-0.09183	0.00758
3376.75	-0.09114	-0.05338	3376.75	-0.09153	0.04001
3376.8	-0.10144	-0.05841	3376.8	-0.08291	0.06793
3376.85	-0.09404	0.00316	3376.85	-0.03858	0.04245
3376.9	-0.09053	0.04161	3376.9	-0.02698	0.03856
3376.95	-0.11754	0.03047	3376.95	-0.00409	0.01834
3377	-0.1193	0.00354	3377	-0.01569	-0.01111
3377.05	-0.11739	-0.03278	3377.05	-0.05445	-0.00318
3377.1	-0.11602	0.00575	3377.1	-0.08878	0.01185
3377.15	-0.07329	0.00415	3377.15	-0.12731	-0.00241
3377.2	-0.04674	-0.00287	3377.2	-0.11266	-0.0147
3377.25	-0.04247	-0.02477	3377.25	-0.10923	-0.03102
3377.3	-0.06131	-0.03919	3377.3	-0.08863	-0.03293
3377.35	-0.1045	-0.00745	3377.35	-0.06025	-0.00859
3377.4	-0.12052	0.02811	3377.4	-0.02439	0.00766
3377.45	-0.11869	0.01788	3377.45	-0.03156	0.04916
3377.5	-0.13036	0.02345	3377.5	-0.07154	0.1031
3377.55	-0.13288	0.01803	3377.55	-0.06566	0.10371
3377.6	-0.1254	-0.00417	3377.6	-0.03194	0.05412
3377.65	-0.07794	-0.01172	3377.65	-0.0559	0.03558
3377.7	-0.01317	-0.06535	3377.7	-0.08016	0.05946
3377.75	0.02803	-0.11907	3377.75	-0.06833	0.05038
3377.8	0.02475	-0.09236	3377.8	-0.0694	0.04191
3377.85	0.01437	-0.06947	3377.85	-0.08138	0.04802
3377.9	0.00659	-0.05536	3377.9	-0.07459	0.07731
3377.95	0.00277	-0.02057	3377.95	-0.07116	0.08082
3378	-0.01157	0.00567	3378	-0.08184	0.09196
3378.05	-0.05048	0.00468	3378.05	-0.0945	0.07846
3378.1	-0.0739	0.02391	3378.1	-0.11251	0.04199
3378.15	-0.02027	0.04596	3378.15	-0.10595	0.01185
3378.2	0.02833	0.05092	3378.2	-0.09633	0.01056
3378.25	0.04138	0.004	3378.25	-0.07879	0.03344
3378.3	0.02444	-0.00607	3378.3	-0.06475	0.0648
3378.35	0.01025	-0.05071	3378.35	-0.07169	0.0825
3378.4	-0.0092	-0.08817	3378.4	-0.08222	0.06907
3378.45	-0.01546	-0.06764	3378.45	-0.07512	0.02688
3378.5	-0.02782	-0.03697	3378.5	-0.10686	-0.01958
3378.55	-0.01439	-0.02492	3378.55	-0.12693	-0.0607
3378.6	-0.01996	-0.02072	3378.6	-0.14402	-0.0662
3378.65	-0.0279	-0.01943	3378.65	-0.13089	-0.04079
3378.7	-0.0224	-0.00745	3378.7	-0.109	-0.03568
3378.75	-0.02492	0.01727	3378.75	-0.07253	0.00857
3378.8	-0.05841	0.02223	3378.8	-0.05483	0.02627
3378.85	-0.07901	0.00117	3378.85	-0.03843	0.01452
3378.9	-0.08069	-0.0324	3378.9	0.00109	0.02498
3378.95	-0.02301	-0.04003	3378.95	0.02314	0.01407
3379	-0.01874	-0.00462	3379	0.00758	0.03779
3379.05	-0.03553	0.01849	3379.05	-0.0147	0.03329
3379.1	0.0027	0.00667	3379.1	-0.05933	0.05656
3379.15	0.04031	0.02521	3379.15	-0.0765	0.04786
3379.2	0.00728	0.03535	3379.2	-0.05712	0.05267
3379.25	-0.09046	0.02086	3379.25	-0.02233	0.0616
3379.3	-0.14066	-0.00791	3379.3	-0.05361	0.06335
3379.35	-0.14615	-0.03736	3379.35	-0.09206	0.08609
3379.4	-0.14173	-0.04552	3379.4	-0.13837	0.07815
3379.45	-0.09915	-0.03026	3379.45	-0.14844	0.02963
3379.5	-0.04918	-0.01073	3379.5	-0.1267	0.03322
3379.55	-0.04949	0.00239	3379.55	-0.08702	0.02673
3379.6	-0.05002	0.0159	3379.6	-0.04064	0.02215
3379.65	-0.07657	0.02978	3379.65	-0.04865	0.01635
3379.7	-0.08458	-0.00768	3379.7	-0.06047	0.01513
3379.75	-0.07421	-0.03621	3379.75	-0.09725	-0.00371
3379.8	-0.05574	-0.07482	3379.8	-0.08809	-0.03133
3379.85	-0.03324	-0.06574	3379.85	-0.04262	-0.04697
3379.9	0.02498	-0.0533	3379.9	-0.03621	-0.05025
3379.95	0.01323	-0.07077	3379.95	-0.06932	-0.03812
3380	-0.0266	-0.06955	3380	-0.07276	-0.00219
3380.05	-0.03049	-0.04117	3380.05	-0.0356	0.0249
3380.1	-0.0295	-0.02599	3380.1	-0.00356	0.04336
3380.15	-0.04338	-0.05238	3380.15	0.01963	0.03741
3380.2	-0.02957	-0.09564	3380.2	-0.00356	0.05969
3380.25	-0.03026	-0.12166	3380.25	-0.02935	0.06121
3380.3	-0.04262	-0.10167	3380.3	-0.0295	0.02124
3380.35	-0.08733	-0.07436	3380.35	-0.05414	-0.01584
3380.4	-0.07512	-0.06719	3380.4	-0.05651	0.00491
3380.45	-0.06093	-0.07031	3380.45	-0.05491	0.01735
3380.5	-0.08802	-0.06925	3380.5	-0.05521	0.02238
3380.55	-0.12807	-0.02759	3380.55	-0.03728	0.06312
3380.6	-0.09412	2.89536e-05	3380.6	-0.02668	0.06236
3380.65	-0.06665	-0.02912	3380.65	-0.00692	0.03054
3380.7	-0.06459	-0.08206	3380.7	-0.02683	0.00254
3380.75	-0.0575	-0.10289	3380.75	-0.05468	0.02192
3380.8	-0.09534	-0.08038	3380.8	-0.08062	0.08342
3380.85	-0.11067	-0.08397	3380.85	-0.08931	0.10699
3380.9	-0.11144	-0.07909	3380.9	-0.06192	0.13461
3380.95	-0.10686	-0.07009	3380.95	-0.05544	0.18878
3381	-0.08786	-0.08275	3381	-0.01958	0.19252
3381.05	-0.07146	-0.09259	3381.05	0.00376	0.16856
3381.1	-0.06864	-0.11678	3381.1	-0.02424	0.14155
3381.15	-0.11006	-0.14585	3381.15	-0.04934	0.11844
3381.2	-0.14615	-0.12876	3381.2	-0.05376	0.07853
3381.25	-0.14234	-0.07489	3381.25	-0.0913	0.04489
3381.3	-0.12197	-0.03766	3381.3	-0.11953	0.0188
3381.35	-0.06971	-0.02995	3381.35	-0.14844	0.00651
3381.4	-0.06215	-0.0343	3381.4	-0.14684	0.02841
3381.45	-0.03629	-0.05628	3381.45	-0.1521	0.02528
3381.5	-0.01317	-0.0871	3381.5	-0.1846	0.03375
3381.55	-0.04148	-0.04193	3381.55	-0.17728	0.01719
3381.6	-0.09534	-0.00936	3381.6	-0.15546	-0.00989
3381.65	-0.12181	0.01674	3381.65	-0.13013	-0.03064
3381.7	-0.12448	0.02948	3381.7	-0.10953	-0.06505
3381.75	-0.07657	-0.01561	3381.75	-0.0604	-0.0829
3381.8	-0.06505	-0.08084	3381.8	-0.02912	-0.04872
3381.85	-0.05094	-0.14203	3381.85	-0.00196	-0.00272
3381.9	-0.02423	-0.16225	3381.9	0.00323	-0.00119
3381.95	-0.04209	-0.10205	3381.95	-0.01729	-0.04804
3382	-0.06925	-0.03942	3382	-0.04705	-0.09206
3382.05	-0.08847	-0.04483	3382.05	-0.08702	-0.06841
3382.1	-0.08	-0.05986	3382.1	-0.15043	-0.04712
3382.15	-0.07459	-0.08977	3382.15	-0.13753	-0.05033
3382.2	-0.06894	-0.12555	3382.2	-0.09549	-0.02965
3382.25	-0.05384	-0.13867	3382.25	-0.05193	-0.00302
3382.3	-0.0166	-0.09961	3382.3	-0.0401	0.02055
3382.35	-0.02729	-0.04018	3382.35	-0.04598	-0.00722
3382.4	-0.0723	-0.04949	3382.4	-0.06299	-0.00577
3382.45	-0.06734	-0.0707	3382.45	-0.09786	0.02368
3382.5	-0.05384	-0.06391	3382.5	-0.12021	0.06251
3382.55	-0.0443	-0.02393	3382.55	-0.13288	0.09181
3382.6	-0.01432	0.02574	3382.6	-0.09259	0.11264
3382.65	0.01201	0.05603	3382.65	-0.0578	0.1308
3382.7	-0.00104	0.02658	3382.7	-0.0131	0.10341
3382.75	-0.0224	-0.00722	3382.75	0.03344	0.0603
3382.8	-0.08382	-0.0108	3382.8	0.06015	0.0178
3382.85	-0.09343	-0.03705	3382.85	0.04107	0.01345
3382.9	-0.0726	-0.05422	3382.9	0.00209	0.01979
3382.95	-0.04865	-0.04338	3382.95	-0.02057	0.03077
3383	-0.02317	-0.00813	3383	-0.0398	0.04466
3383.05	-0.00745	-0.024	3383.05	-0.06932	0.03474
3383.1	0.04573	-0.01897	3383.1	-0.1064	0.05038
3383.15	0.10013	-0.03133	3383.15	-0.10175	0.06144
3383.2	0.07556	-0.03819	3383.2	-0.09061	0.02307
3383.25	0.02345	-0.05643	3383.25	-0.11876	0.0159
3383.3	-0.0311	-0.09145	3383.3	-0.09656	0.00537
3383.35	-0.03621	-0.06894	3383.35	-0.0987	0.02101
3383.4	-0.02606	-0.03987	3383.4	-0.06551	0.00804
3383.45	-0.01752	-0.03774	3383.45	-0.0501	-0.01226
3383.5	-0.03492	-0.04796	3383.5	-0.06589	-0.02103
3383.55	-0.05635	-0.05742	3383.55	-0.06505	-0.000125389
3383.6	-0.03972	-0.09816	3383.6	-0.06147	0.04786
3383.65	-0.02515	-0.09129	3383.65	-0.06314	0.07983
3383.7	-0.03415	-0.07306	3383.7	-0.0559	0.09074
3383.75	-0.02973	-0.06368	3383.75	-0.05994	0.06205
3383.8	-0.03484	-0.05956	3383.8	-0.03926	0.02398
3383.85	-0.02385	-0.081	3383.85	-0.00592	0.00361
3383.9	0.00323	-0.11235	3383.9	-0.02469	0.02955
3383.95	0.03146	-0.17812	3383.95	-0.05483	0.04557
3384	0.0188	-0.19017	3384	-0.04766	0.06968
3384.05	0.00338	-0.15752	3384.05	-0.0514	0.06671
3384.1	-0.01676	-0.14935	3384.1	-0.04132	0.08258
3384.15	-0.03888	-0.16019	3384.15	-0.04506	0.09997
3384.2	-0.05185	-0.164	3384.2	-0.0765	0.07144
3384.25	-0.06093	-0.18392	3384.25	-0.1109	0.04374
3384.3	-0.03903	-0.18567	3384.3	-0.11762	0.02086
3384.35	0.00125	-0.15096	3384.35	-0.10251	0.02185
3384.4	0.02902	-0.13303	3384.4	-0.08649	0.06549
3384.45	0.01796	-0.09229	3384.45	-0.0739	0.10798
3384.5	0.04397	-0.0636	3384.5	-0.06932	0.09028
3384.55	0.04184	-0.06268	3384.55	-0.03774	0.06915
3384.6	0.03253	-0.05864	3384.6	-0.02301	0.06289
3384.65	0.01338	-0.08038	3384.65	-0.04461	0.05923
3384.7	0.04908	-0.07878	3384.7	-0.06261	0.07754
3384.75	0.10157	-0.0623	3384.75	-0.05803	0.06869
3384.8	0.15139	-0.03789	3384.8	-0.03957	0.05664
3384.85	0.17451	-0.02385	3384.85	-0.02828	0.01681
3384.9	0.14331	-0.05727	3384.9	-0.04163	0.04855
3384.95	0.1237	-0.05918	3384.95	-0.03782	0.08342
3385	0.11882	0.00629	3385	0.003	0.08845
3385.05	0.12431	0.02719	3385.05	0.04435	0.07464
3385.1	0.10157	-0.01889	3385.1	0.03505	0.05145
3385.15	0.06518	-0.03156	3385.15	0.02612	0.0503
3385.2	0.02231	-0.02309	3385.2	0.00293	0.05305
3385.25	-0.02507	0.03436	3385.25	-0.00348	-0.00829
3385.3	-0.01958	0.01094	3385.3	0.0088	-0.04018
3385.35	0.03093	-0.00218	3385.35	-0.01073	-0.02271
3385.4	0.06266	0.00171	3385.4	-0.02637	-0.01371
3385.45	0.07846	-0.04765	3385.45	-0.07238	-0.0044
3385.5	0.06602	-0.09564	3385.5	-0.07886	-0.01989
3385.55	0.01376	-0.11449	3385.55	-0.1048	-0.000354271
3385.6	-0.00798	-0.13394	3385.6	-0.09679	0.03016
3385.65	0.00461	-0.14966	3385.65	-0.09931	0.07411
3385.7	0.02902	-0.13829	3385.7	-0.11983	0.0812
3385.75	0.02742	-0.11342	3385.75	-0.10511	0.07525
3385.8	0.01811	-0.06879	3385.8	-0.03629	0.03589
3385.85	0.02887	-0.03682	3385.85	0.02414	0.04817
3385.9	0.00659	-0.04888	3385.9	0.0381	0.08654
3385.95	-0.01851	-0.04231	3385.95	0.01399	0.09356
3386	-0.00585	-0.02858	3386	0.01735	0.04451
3386.05	-0.01027	-0.04132	3386.05	0.02215	0.0265
3386.1	0.00644	-0.06986	3386.1	0.00407	0.02345
3386.15	0.03711	-0.07619	3386.15	-0.01477	0.02795
3386.2	0.09944	-0.05673	3386.2	-0.006	0.04397
3386.25	0.1015	-0.03865	3386.25	-0.0221	0.04977
3386.3	0.08014	-0.08054	3386.3	-0.0089	0.05069
3386.35	0.0674	-0.10877	3386.35	-0.01363	0.07983
3386.4	0.06328	-0.09679	3386.4	-0.04056	0.10058
3386.45	0.12767	-0.06513	3386.45	-0.0636	0.11798
3386.5	0.14689	-0.05712	3386.5	-0.06818	0.12416
3386.55	0.13713	-0.01904	3386.55	-0.0691	0.13263
3386.6	0.10089	-0.01523	3386.6	-0.04331	0.09524
3386.65	0.07594	-0.01355	3386.65	-0.06826	0.04824
3386.7	0.09456	0.000791893	3386.7	-0.09092	0.0468
3386.75	0.10119	-0.02255	3386.75	-0.09221	0.02719
3386.8	0.08662	-0.07802	3386.8	-0.07718	0.06236
3386.85	0.08494	-0.09603	3386.85	-0.03392	0.05252
3386.9	0.10447	-0.05414	3386.9	-0.00524	0.02833
3386.95	0.16169	-0.00295	3386.95	-0.01615	0.013
3387	0.13842	-0.0047	3387	-0.03247	0.03222
3387.05	0.08433	0.00766	3387.05	-0.03995	0.06495
3387.1	0.05992	-0.03453	3387.1	0.05152	0.08586
3387.15	0.04573	-0.05368	3387.15	0.12423	0.07762
3387.2	0.05999	-0.10144	3387.2	0.1327	0.08014
3387.25	0.11714	-0.11342	3387.25	0.1208	0.11859
3387.3	0.14575	-0.0929	3387.3	0.11149	0.15338
3387.35	0.16055	-0.06597	3387.35	0.05908	0.15063
3387.4	0.15345	-0.08069	3387.4	0.05107	0.14338
3387.45	0.1353	-0.0678	3387.45	0.04588	0.13789
3387.5	0.1224	-0.06185	3387.5	0.06068	0.09822
3387.55	0.13766	-0.06856	3387.55	0.03955	0.07747
3387.6	0.12408	-0.05391	3387.6	0.00705	0.05854
3387.65	0.13255	-0.06917	3387.65	-0.01325	0.05275
3387.7	0.18916	-0.09419	3387.7	-0.01958	0.06099
3387.75	0.24478	-0.09946	3387.75	0.03535	0.09379
3387.8	0.25241	-0.06185	3387.8	0.07289	0.07632
3387.85	0.23082	-0.02492	3387.85	0.0854	0.06335
3387.9	0.15513	-0.03942	3387.9	0.03154	0.04092
3387.95	0.13835	-0.07321	3387.95	-0.00913	0.03093
3388	0.13316	-0.06703	3388	-0.02805	0.03116
3388.05	0.18489	-0.03072	3388.05	0.01132	0.01971
3388.1	0.23707	-0.04621	3388.1	0.07098	-0.02019
3388.15	0.22097	-0.0826	3388.15	0.05183	-0.00821
3388.2	0.18824	-0.12929	3388.2	0.04008	0.03619
3388.25	0.21121	-0.08412	3388.25	0.02841	0.05061
3388.3	0.22807	-0.03514	3388.3	0.01307	0.04855
3388.35	0.25004	-0.04163	3388.35	0.00186	0.03146
3388.4	0.23768	-0.03461	3388.4	0.03558	0.02704
3388.45	0.1932	-0.04987	3388.45	0.04748	0.03909
3388.5	0.16559	-0.06917	3388.5	0.05755	0.06152
3388.55	0.20228	-0.06772	3388.55	0.08555	0.05275
3388.6	0.26072	-0.02828	3388.6	0.09112	0.0635
3388.65	0.31337	0.01788	3388.65	0.11164	0.07296
3388.7	0.33244	0.02734	3388.7	0.12728	0.06305
3388.75	0.29239	0.06534	3388.75	0.08784	0.03375
3388.8	0.26942	0.07869	3388.8	0.02368	0.0368
3388.85	0.24791	0.04016	3388.85	-0.02095	0.04786
3388.9	0.28109	-0.00821	3388.9	0.01376	0.05114
3388.95	0.31932	-0.06421	3388.95	0.05374	0.02894
3389	0.28857	-0.07001	3389	0.0854	0.05587
3389.05	0.23768	-0.07329	3389.05	0.12492	0.07281
3389.1	0.25607	-0.04773	3389.1	0.1372	0.09784
3389.15	0.27629	-0.01767	3389.15	0.10005	0.07182
3389.2	0.30146	0.01666	3389.2	0.06068	0.04199
3389.25	0.30452	0.00239	3389.25	0.04107	0.03413
3389.3	0.30253	-0.01348	3389.3	0.05641	0.00949
3389.35	0.25119	-0.02942	3389.35	0.08601	0.000408669
3389.4	0.23662	-0.02599	3389.4	0.13102	-0.00974
3389.45	0.24447	-0.04971	3389.45	0.16848	0.00522
3389.5	0.27125	-0.04163	3389.5	0.18611	0.01223
3389.55	0.31459	-0.05734	3389.55	0.18496	0.02726
3389.6	0.34907	-0.03217	3389.6	0.18328	0.02772
3389.65	0.31085	-0.0179	3389.65	0.18756	0.04878
3389.7	0.28056	-0.01843	3389.7	0.16726	0.05885
3389.75	0.26591	-0.01676	3389.75	0.14689	0.02711
3389.8	0.24363	-0.000886574	3389.8	0.1623	0.00949
3389.85	0.24516	0.01514	3389.85	0.20526	0.03291
3389.9	0.30688	0.04024	3389.9	0.21716	0.0558
3389.95	0.35106	0.02841	3389.95	0.19793	0.08098
3390	0.35815	0.02864	3390	0.20747	0.06068
3390.05	0.36845	0.04146	3390.05	0.17657	0.06198
3390.1	0.38134	0.03139	3390.1	0.14163	0.04626
3390.15	0.36364	0.01025	3390.15	0.1456	0.0442
3390.2	0.36189	-0.01149	3390.2	0.16764	0.04855
3390.25	0.40652	-0.00218	3390.25	0.17161	0.02986
3390.3	0.3818	-0.01866	3390.3	0.18924	-0.03011
3390.35	0.37036	-0.05246	3390.35	0.2241	-0.04552
3390.4	0.37379	-0.05574	3390.4	0.22387	-0.04232
3390.45	0.3934	-0.08603	3390.45	0.23326	-0.04094
3390.5	0.39889	-0.11579	3390.5	0.22715	-0.02134
3390.55	0.38363	-0.1476	3390.55	0.2093	-0.01554
3390.6	0.37761	-0.1405	3390.6	0.18992	0.01216
3390.65	0.42712	-0.10953	3390.65	0.19748	0.06869
3390.7	0.46115	-0.08641	3390.7	0.20701	0.07769
3390.75	0.47549	-0.06413	3390.75	0.22631	0.06663
3390.8	0.48152	-0.05025	3390.8	0.23997	0.04405
3390.85	0.49601	-0.10014	3390.85	0.26027	-0.00516
3390.9	0.46679	-0.10213	3390.9	0.31413	-0.06322
3390.95	0.44665	-0.07573	3390.95	0.35083	-0.03507
3391	0.45466	-0.08565	3391	0.3612	-0.03873
3391.05	0.4951	-0.11685	3391.05	0.33114	-0.05178
3391.1	0.50555	-0.0974	3391.1	0.26156	-0.04552
3391.15	0.4922	-0.0562	3391.15	0.23242	0.00399
3391.2	0.53248	-0.03156	3391.2	0.23211	0.03611
3391.25	0.53111	-0.07176	3391.25	0.24661	0.06274
3391.3	0.54767	-0.06665	3391.3	0.30017	0.0468
3391.35	0.55095	-0.03316	3391.35	0.36158	0.03558
3391.4	0.55392	0.00827	3391.4	0.39523	0.07007
3391.45	0.59787	-0.00157	3391.45	0.3683	0.07365
3391.5	0.66546	-0.03125	3391.5	0.32893	0.04611
3391.55	0.73481	-0.01622	3391.55	0.29902	0.02505
3391.6	0.70392	-0.03827	3391.6	0.33213	0.01101
3391.65	0.67897	-0.03697	3391.65	0.39119	0.00682
3391.7	0.69888	0.00392	3391.7	0.39096	0.05511
3391.75	0.7043	0.0236	3391.75	0.36311	0.08418
3391.8	0.72665	0.01529	3391.8	0.41232	0.06938
3391.85	0.71483	0.00621	3391.85	0.45184	0.09463
3391.9	0.69522	-0.00821	3391.9	0.42094	0.09456
3391.95	0.68667	-0.02431	3391.95	0.38729	0.0616
3392	0.70147	0.02124	3392	0.34892	0.01773
3392.05	0.6988	0.05527	3392.05	0.34579	-0.00554
3392.1	0.69186	0.05069	3392.1	0.36975	-0.00341
3392.15	0.65837	0.03963	3392.15	0.40873	-0.00966
3392.2	0.6354	0.01086	3392.2	0.36814	-0.02668
3392.25	0.65226	-0.01103	3392.25	0.32992	-0.06246
3392.3	0.67355	0.01323	3392.3	0.31871	-0.06383
3392.35	0.70758	0.04458	3392.35	0.30345	-0.0279
3392.4	0.75656	0.06198	3392.4	0.32473	0.01193
3392.45	0.77708	0.04428	3392.45	0.376	0.06228
3392.5	0.8488	-0.00737	3392.5	0.4349	0.08128
3392.55	0.91235	-0.03316	3392.55	0.49533	0.08014
3392.6	0.93058	-0.06139	3392.6	0.54759	0.07289
3392.65	0.94043	-0.05452	3392.65	0.56582	0.06961
3392.7	0.9595	-0.06093	3392.7	0.55789	0.07342
3392.75	1.02694	-0.06772	3392.75	0.5157	0.08532
3392.8	1.03305	-0.10381	3392.8	0.5041	0.08685
3392.85	1.03457	-0.11922	3392.85	0.4967	0.1147
3392.9	1.0393	-0.06886	3392.9	0.50669	0.15811
3392.95	1.0686	-0.03896	3392.95	0.51684	0.16398
3393	1.0628	-0.03774	3393	0.54835	0.13278
3393.05	1.05037	-0.05734	3393.05	0.55255	0.12446
3393.1	1.07257	-0.07901	3393.1	0.53706	0.06892
3393.15	1.12925	-0.08786	3393.15	0.54919	0.02025
3393.2	1.14787	-0.08267	3393.2	0.55133	-0.01271
3393.25	1.1597	-0.03934	3393.25	0.57818	-0.01256
3393.3	1.15092	-0.01225	3393.3	0.60221	0.00949
3393.35	1.14421	-0.00478	3393.35	0.59123	0.02238
3393.4	1.12719	-0.01981	3393.4	0.59916	0.05137
3393.45	1.16092	-0.04239	3393.45	0.619	0.08319
3393.5	1.21348	-0.04468	3393.5	0.66172	0.09135
3393.55	1.24766	-0.02416	3393.55	0.66989	0.06457
3393.6	1.31472	0.02612	3393.6	0.65585	0.08807
3393.65	1.36386	0.06312	3393.65	0.69552	0.10074
3393.7	1.40651	0.07312	3393.7	0.7648	0.06541
3393.75	1.4683	0.02879	3393.75	0.7883	0.05633
3393.8	1.51881	0.00629	3393.8	0.79043	0.03482
3393.85	1.55139	0.01437	3393.85	0.80127	0.0294
3393.9	1.56062	-0.00516	3393.9	0.80844	0.01643
3393.95	1.63173	0.01361	3393.95	0.83644	0.01796
3394	1.68055	-0.00104	3394	0.85177	0.02841
3394.05	1.7174	-0.01431	3394.05	0.88801	0.0188
3394.1	1.73579	-0.02179	3394.1	0.8961	-0.01058
3394.15	1.79088	-0.02507	3394.15	0.9225	-0.07375
3394.2	1.78889	-0.01187	3394.2	0.97224	-0.08428
3394.25	1.79027	0.01491	3394.25	0.98643	-0.04483
3394.3	1.80324	0.05206	3394.3	1.02633	0.01536
3394.35	1.85115	0.10592	3394.35	1.06051	0.05099
3394.4	1.89334	0.14743	3394.4	1.08165	0.03398
3394.45	1.96483	0.16337	3394.45	1.09408	0.01521
3394.5	2.0106	0.1224	3394.5	1.05899	0.03718
3394.55	2.06775	0.06579	3394.55	1.0979	0.08494
3394.6	2.11833	0.04565	3394.6	1.14749	0.11668
3394.65	2.15648	0.07518	3394.65	1.19403	0.09074
3394.7	2.20591	0.08754	3394.7	1.24957	0.03276
3394.75	2.233	0.10303	3394.75	1.28314	-0.01134
3394.8	2.30349	0.0983	3394.8	1.31961	-0.01485
3394.85	2.37475	0.08426	3394.85	1.34303	0.03375
3394.9	2.44059	0.05168	3394.9	1.33204	0.07815
3394.95	2.50026	0.09669	3394.95	1.31923	0.07388
3395	2.54771	0.13156	3395	1.318	0.07716
3395.05	2.60661	0.13431	3395.05	1.34219	0.10058
3395.1	2.66002	0.13492	3395.1	1.33464	0.10699
3395.15	2.72052	0.15491	3395.15	1.29031	0.09692
3395.2	2.78155	0.19702	3395.2	1.30519	0.0529
3395.25	2.83091	0.19343	3395.25	1.35768	-0.000659447
3395.3	2.85182	0.20526	3395.3	1.42039	-0.04789
3395.35	2.88951	0.21869	3395.35	1.47441	-0.04277
3395.4	2.95855	0.18497	3395.4	1.52133	-0.00585
3395.45	3.06521	0.16986	3395.45	1.59076	0.01971
3395.5	3.19194	0.15124	3395.5	1.65469	-0.01889
3395.55	3.29043	0.14468	3395.55	1.70321	-0.05475
3395.6	3.34803	0.1588	3395.6	1.7068	-0.05033
3395.65	3.41555	0.15277	3395.65	1.68086	-0.02019
3395.7	3.49559	0.16597	3395.7	1.7026	-0.03171
3395.75	3.61728	0.18054	3395.75	1.77333	-0.06818
3395.8	3.75491	0.19465	3395.8	1.84932	-0.06765
3395.85	3.85569	0.23097	3395.85	1.92462	-0.03438
3395.9	3.9516	0.24608	3395.9	1.99923	0.00636
3395.95	4.05665	0.23288	3395.95	2.05546	-0.02698
3396	4.15217	0.21411	3396	2.09658	-0.03789
3396.05	4.24083	0.22761	3396.05	2.12306	-0.02011
3396.1	4.37304	0.25538	3396.1	2.1667	-0.05033
3396.15	4.48344	0.2959	3396.15	2.21514	-0.05117
3396.2	4.53998	0.32313	3396.2	2.27595	-0.0224
3396.25	4.64755	0.31711	3396.25	2.29708	-0.02149
3396.3	4.77191	0.30414	3396.3	2.33279	-0.000888329
3396.35	4.90764	0.32092	3396.35	2.43602	0.03878
3396.4	5.04733	0.2724	3396.4	2.51902	0.05435
3396.45	5.19099	0.24051	3396.45	2.60371	0.02581
3396.5	5.33641	0.26301	3396.5	2.68695	0.05305
3396.55	5.4758	0.28468	3396.55	2.73951	0.09021
3396.6	5.62259	0.3609	3396.6	2.77964	0.09402
3396.65	5.82942	0.42888	3396.65	2.81871	0.10905
3396.7	5.99147	0.40927	3396.7	2.8245	0.17192
3396.75	6.18449	0.35022	3396.75	2.85807	0.16948
3396.8	6.34288	0.34976	3396.8	2.97496	0.09715
3396.85	6.50493	0.40729	3396.85	3.09741	0.07098
3396.9	6.70588	0.41118	3396.9	3.18309	0.05076
3396.95	6.88395	0.4098	3396.95	3.24366	0.02635
3397	7.09117	0.36243	3397	3.2957	0.0146
3397.05	7.28404	0.36761	3397.05	3.39732	-0.02866
3397.1	7.47577	0.41575	3397.1	3.52504	-0.04094
3397.15	7.69008	0.49121	3397.15	3.61895	-0.02668
3397.2	7.9349	0.53386	3397.2	3.68335	-0.04316
3397.25	8.19224	0.54576	3397.25	3.77902	-0.0575
3397.3	8.49429	0.56689	3397.3	3.90589	-0.05223
3397.35	8.79115	0.60542	3397.35	3.98158	0.02154
3397.4	9.08297	0.64631	3397.4	4.10685	0.08891
3397.45	9.38594	0.63884	3397.45	4.24212	0.07518
3397.5	9.69355	0.59337	3397.5	4.39288	0.05076
3397.55	10.0382	0.59451	3397.55	4.57598	0.0706
3397.6	10.3871	0.63121	3397.6	4.72178	0.10508
3397.65	10.7491	0.66539	3397.65	4.87368	0.12225
3397.7	11.1453	0.72581	3397.7	4.98233	0.15559
3397.75	11.5298	0.82202	3397.75	5.06717	0.21746
3397.8	11.8618	0.88107	3397.8	5.15345	0.20907
3397.85	12.1995	0.9521	3397.85	5.27324	0.17817
3397.9	12.5866	1.00665	3397.9	5.46946	0.10997
3397.95	13.0185	1.0358	3397.95	5.66348	0.06533
3398	13.463	1.07936	3398	5.85398	0.04153
3398.05	13.9377	1.10141	3398.05	6.08561	0.03268
3398.1	14.4388	1.16077	3398.1	6.31091	0.02856
3398.15	14.9613	1.23149	3398.15	6.45915	0.06587
3398.2	15.4825	1.26575	3398.2	6.64286	0.07396
3398.25	16.026	1.33288	3398.25	6.83673	0.04649
3398.3	16.6139	1.36996	3398.3	7.06843	0.04451
3398.35	17.2797	1.38957	3398.35	7.2845	0.07701
3398.4	17.9306	1.41925	3398.4	7.53192	0.12454
3398.45	18.5881	1.48112	3398.45	7.73875	0.11897
3398.5	19.243	1.57786	3398.5	7.95481	0.09326
3398.55	19.9555	1.7184	3398.55	8.20742	0.08784
3398.6	20.6879	1.80881	3398.6	8.52999	0.06755
3398.65	21.4537	1.86473	3398.65	8.88652	0.08036
3398.7	22.2927	1.94621	3398.7	9.20237	0.11821
3398.75	23.142	2.00351	3398.75	9.4971	0.13301
3398.8	24.0464	2.07187	3398.8	9.84919	0.14155
3398.85	24.9895	2.14419	3398.85	10.1546	0.11958
3398.9	25.9983	2.22804	3398.9	10.4415	0.05893
3398.95	27.0662	2.33722	3398.95	10.7748	0.05397
3399	28.1517	2.44082	3399	11.1769	0.041
3399.05	29.2657	2.5796	3399.05	11.5796	0.01262
3399.1	30.4473	2.75325	3399.1	12.0423	-0.02195
3399.15	31.6935	2.93353	3399.15	12.5293	-0.02858
3399.2	33.0096	3.08314	3399.2	13.0187	-0.0105
3399.25	34.3797	3.25892	3399.25	13.4516	0.00956
3399.3	35.8253	3.42807	3399.3	13.8967	0.02169
3399.35	37.3204	3.59538	3399.35	14.4168	0.02284
3399.4	38.8597	3.79367	3399.4	14.9923	-0.00798
3399.45	40.4975	4.01866	3399.45	15.6024	-0.01187
3399.5	42.1671	4.29332	3399.5	16.2182	0.02292
3399.55	43.8854	4.56821	3399.55	16.8498	0.01292
3399.6	45.6913	4.84233	3399.6	17.4845	0.00613
3399.65	47.5331	5.13812	3399.65	18.1358	0.03016
3399.7	49.4094	5.489	3399.7	18.8452	0.05374
3399.75	51.3871	5.87779	3399.75	19.6457	0.02467
3399.8	53.4727	6.28459	3399.8	20.5208	0.01811
3399.85	55.6786	6.70375	3399.85	21.4304	0.05786
3399.9	57.9936	7.17601	3399.9	22.3329	0.08113
3399.95	60.385	7.6588	3399.95	23.2391	0.08098
3400	62.8384	8.16745	3400	24.1779	0.08174
3400.05	65.3649	8.69174	3400.05	25.1541	0.1063
3400.1	68.0099	9.24296	3400.1	26.1783	0.1089
3400.15	70.8056	9.81822	3400.15	27.2991	0.09005
3400.2	73.687	10.4093	3400.2	28.4252	0.05305
3400.25	76.7162	11.0176	3400.25	29.6237	0.02436
3400.3	79.9142	11.6091	3400.3	30.9236	0.01414
3400.35	83.1562	12.2257	3400.35	32.267	0.01681
3400.4	86.5802	12.8681	3400.4	33.6506	0.02581
3400.45	90.2072	13.5062	3400.45	35.1055	0.03344
3400.5	94.0583	14.1665	3400.5	36.6392	0.02086
3400.55	98.1359	14.8133	3400.55	38.2543	0.00384
3400.6	102.442	15.3977	3400.6	39.9192	-0.01912
3400.65	106.979	15.9822	3400.65	41.6049	-0.02065
3400.7	111.76	16.5663	3400.7	43.319	0.01918
3400.75	116.838	17.1746	3400.75	45.0996	0.03154
3400.8	122.192	17.7599	3400.8	46.9584	0.0471
3400.85	127.855	18.3359	3400.85	48.8665	0.05175
3400.9	133.894	18.8964	3400.9	50.87	0.04763
3400.95	140.343	19.4434	3400.95	52.9437	0.05069
3401	147.216	19.9833	3401	55.1123	0.08624
3401.05	154.499	20.5026	3401.05	57.3709	0.16581
3401.1	162.291	21.0416	3401.1	59.6813	0.19488
3401.15	170.595	21.6019	3401.15	62.0832	0.17306
3401.2	179.458	22.19	3401.2	64.5575	0.13369
3401.25	188.929	22.8105	3401.25	67.1776	0.10501
3401.3	198.988	23.4709	3401.3	69.9354	0.08242
3401.35	209.631	24.2089	3401.35	72.8599	0.08471
3401.4	220.896	25.1213	3401.4	75.8953	0.08632
3401.45	232.862	26.1571	3401.45	79.0587	0.10959
3401.5	245.508	27.3475	3401.5	82.3892	0.12088
3401.55	258.795	28.691	3401.55	85.8986	0.10455
3401.6	272.783	30.2315	3401.6	89.5985	0.09288
3401.65	287.464	32.0797	3401.65	93.5378	0.09707
3401.7	302.79	34.2858	3401.7	97.762	0.10943
3401.75	318.714	36.8505	3401.75	102.225	0.11248
3401.8	335.134	39.8343	3401.8	107.004	0.1694
3401.85	352.069	43.2341	3401.85	112.116	0.2463
3401.9	369.493	47.1601	3401.9	117.56	0.27064
3401.95	387.285	51.6233	3401.95	123.374	0.29445
3402	405.315	56.6659	3402	129.628	0.2534
3402.05	423.485	62.3356	3402.05	136.347	0.18954
3402.1	441.578	68.6378	3402.1	143.554	0.15994
3402.15	459.479	75.6436	3402.15	151.255	0.16429
3402.2	476.931	83.4124	3402.2	159.484	0.15185
3402.25	493.733	91.9548	3402.25	168.3	0.11493
3402.3	509.662	101.292	3402.3	177.728	0.10455
3402.35	524.524	111.409	3402.35	187.787	0.11935
3402.4	538.005	122.33	3402.4	198.5	0.14628
3402.45	549.831	134.127	3402.45	209.894	0.17718
3402.5	559.62	146.651	3402.5	222.067	0.22914
3402.55	567.058	159.805	3402.55	235.013	0.25531
3402.6	571.94	173.536	3402.6	248.695	0.28544
3402.65	573.979	187.811	3402.65	263.093	0.34915
3402.7	572.82	202.417	3402.7	278.209	0.38844
3402.75	568.176	217.214	3402.75	293.947	0.43444
3402.8	559.795	232.068	3402.8	310.331	0.53035
3402.85	547.476	246.766	3402.85	327.381	0.63151
3402.9	531.055	261.035	3402.9	345.013	0.7268
3402.95	510.438	274.668	3402.95	363.145	0.87092
3403	485.564	287.393	3403	381.619	1.01474
3403.05	456.447	298.841	3403.05	400.282	1.15458
3403.1	423.163	308.731	3403.1	419.066	1.24247
3403.15	385.932	316.791	3403.15	437.756	1.33998
3403.2	345.006	322.706	3403.2	456.19	1.49867
3403.25	300.718	326.2	3403.25	474.137	1.64874
3403.3	253.516	326.981	3403.3	491.317	1.76219
3403.35	203.938	324.778	3403.35	507.447	1.84367
3403.4	152.485	319.386	3403.4	522.268	1.91417
3403.45	99.6976	310.7	3403.45	535.503	1.99374
3403.5	46.2327	298.651	3403.5	546.825	2.11413
3403.55	-7.21707	283.167	3403.55	555.873	2.21911
3403.6	-60.0553	264.195	3403.6	562.321	2.31364
3403.65	-111.748	241.809	3403.65	565.809	2.32898
3403.7	-161.633	216.212	3403.7	566.034	2.31028
3403.75	-209.003	187.735	3403.75	562.672	2.26069
3403.8	-253.511	156.686	3403.8	555.396	2.21782
3403.85	-295.217	123.522	3403.85	544.01	2.1255
3403.9	-333.766	88.7288	3403.9	528.317	2.03677
3403.95	-368.746	52.7593	3403.95	508.275	1.9253
3404	-400.003	16.1882	3404	483.851	1.80461
3404.05	-427.439	-20.3856	3404.05	455.011	1.67857
3404.1	-451.086	-56.4493	3404.1	421.852	1.49173
3404.15	-470.978	-91.4715	3404.15	384.639	1.25483
3404.2	-487.151	-124.889	3404.2	343.581	1.02023
3404.25	-499.628	-156.262	3404.25	299.029	0.7603
3404.3	-508.422	-185.167	3404.3	251.38	0.49937
3404.35	-513.661	-211.26	3404.35	201.132	0.2518
3404.4	-515.522	-234.375	3404.4	148.81	0.00346
3404.45	-514.291	-254.394	3404.45	94.9988	-0.25144
3404.5	-510.295	-271.238	3404.5	40.457	-0.49756
3404.55	-503.802	-284.878	3404.55	-14.1587	-0.73453
3404.6	-495.212	-295.229	3404.6	-68.1276	-0.96532
3404.65	-484.905	-302.335	3404.65	-120.821	-1.15445
3404.7	-473.244	-306.338	3404.7	-171.494	-1.34725
3404.75	-460.461	-307.424	3404.75	-219.403	-1.49274
3404.8	-446.862	-305.824	3404.8	-264.228	-1.6512
3404.85	-432.605	-301.811	3404.85	-306.018	-1.79578
3404.9	-417.869	-295.589	3404.9	-344.404	-1.90267
3404.95	-402.833	-287.551	3404.95	-378.985	-1.96408
3405	-387.716	-277.991	3405	-409.536	-2.04999
3405.05	-372.586	-267.126	3405.05	-436.042	-2.09691
3405.1	-357.586	-255.21	3405.1	-458.476	-2.07921
3405.15	-342.776	-242.544	3405.15	-476.861	-1.99765
3405.2	-328.255	-229.407	3405.2	-491.222	-1.96118
3405.25	-314.06	-216.019	3405.25	-501.697	-1.94547
3405.3	-300.272	-202.529	3405.3	-508.458	-1.91411
3405.35	-286.961	-189.063	3405.35	-511.642	-1.86246
3405.4	-274.089	-175.801	3405.4	-511.563	-1.76625
3405.45	-261.729	-163.007	3405.45	-508.533	-1.66791
3405.5	-249.9	-150.714	3405.5	-502.858	-1.59032
3405.55	-238.664	-138.979	3405.55	-494.856	-1.52311
3405.6	-228.023	-127.812	3405.6	-484.88	-1.44651
3405.65	-217.86	-117.286	3405.65	-473.274	-1.31223
3405.7	-208.173	-107.481	3405.7	-460.376	-1.17986
3405.75	-198.942	-98.356	3405.75	-446.411	-1.0777
3405.8	-190.202	-89.9938	3405.8	-431.645	-1.01979
3405.85	-181.944	-82.3962	3405.85	-416.256	-0.94274
3405.9	-174.138	-75.4979	3405.9	-400.45	-0.79961
3405.95	-166.754	-69.2776	3405.95	-384.412	-0.67456
3406	-159.756	-63.6546	3406	-368.426	-0.61422
3406.05	-153.164	-58.5782	3406.05	-352.583	-0.57805
3406.1	-146.937	-54.05	3406.1	-336.965	-0.48085
3406.15	-141.076	-50.0888	3406.15	-321.647	-0.39373
3406.2	-135.526	-46.6087	3406.2	-306.663	-0.38587
3406.25	-130.22	-43.5292	3406.25	-292.12	-0.36298
3406.3	-125.176	-40.8096	3406.3	-278.082	-0.31728
3406.35	-120.374	-38.4237	3406.35	-264.684	-0.28897
3406.4	-115.814	-36.3599	3406.4	-251.908	-0.28272
3406.45	-111.526	-34.539	3406.45	-239.72	-0.26349
3406.5	-107.409	-32.9315	3406.5	-228.126	-0.24228
3406.55	-103.459	-31.519	3406.55	-217.113	-0.19551
3406.6	-99.7077	-30.3326	3406.6	-206.614	-0.17072
3406.65	-96.1211	-29.2849	3406.65	-196.69	-0.12448
3406.7	-92.6275	-28.3899	3406.7	-187.417	-0.11846
3406.75	-89.265	-27.5767	3406.75	-178.693	-0.13715
3406.8	-86.0562	-26.7962	3406.8	-170.439	-0.1698
3406.85	-82.9483	-26.0567	3406.85	-162.673	-0.13639
3406.9	-79.9823	-25.3042	3406.9	-155.368	-0.08161
3406.95	-77.1566	-24.562	3406.95	-148.514	-0.07871
3407	-74.4439	-23.8791	3407	-142.043	-0.10144
3407.05	-71.7913	-23.2377	3407.05	-135.99	-0.14089
3407.1	-69.2196	-22.5816	3407.1	-130.309	-0.13127
3407.15	-66.8242	-21.8863	3407.15	-124.945	-0.10472
3407.2	-64.4712	-21.1705	3407.2	-119.873	-0.0768
3407.25	-62.2032	-20.4576	3407.25	-115.071	-0.09145
3407.3	-60.0127	-19.7554	3407.3	-110.6	-0.10518
3407.35	-57.8843	-18.9917	3407.35	-106.373	-0.13829
3407.4	-55.862	-18.2089	3407.4	-102.343	-0.16606
3407.45	-53.9305	-17.4448	3407.45	-98.4517	-0.1344
3407.5	-52.0303	-16.6784	3407.5	-94.7214	-0.1016
3407.55	-50.2336	-15.8792	3407.55	-91.1739	-0.08512
3407.6	-48.5504	-15.0783	3407.6	-87.7878	-0.05544
3407.65	-46.9117	-14.3219	3407.65	-84.5663	-0.02599
3407.7	-45.3685	-13.5952	3407.7	-81.5132	-0.01241
3407.75	-43.8672	-12.8958	3407.75	-78.6048	-0.02973
3407.8	-42.3974	-12.2277	3407.8	-75.7456	-0.05147
3407.85	-40.9822	-11.5603	3407.85	-72.9889	-0.03972
3407.9	-39.6525	-10.8291	3407.9	-70.3728	-0.03003
3407.95	-38.4076	-10.1157	3407.95	-67.8442	-0.03026
3408	-37.2358	-9.47293	3408	-65.3855	-0.07009
3408.05	-36.1036	-8.90752	3408.05	-62.9982	-0.109
3408.1	-35.0105	-8.39925	3408.1	-60.6663	-0.14058
3408.15	-34.0035	-7.91295	3408.15	-58.4345	-0.13265
3408.2	-33.0362	-7.44718	3408.2	-56.2805	-0.12059
3408.25	-32.1005	-7.04526	3408.25	-54.1948	-0.09748
3408.3	-31.2273	-6.6406	3408.3	-52.2165	-0.10244
3408.35	-30.383	-6.2843	3408.35	-50.3332	-0.12632
3408.4	-29.5363	-6.01102	3408.4	-48.51	-0.15256
3408.45	-28.7448	-5.78748	3408.45	-46.7159	-0.16271
3408.5	-27.9813	-5.54349	3408.5	-45.0197	-0.12769
3408.55	-27.2562	-5.36359	3408.55	-43.4206	-0.10327
3408.6	-26.5648	-5.23267	3408.6	-41.858	-0.04468
3408.65	-25.9175	-5.12677	3408.65	-40.3537	-0.01752
3408.7	-25.282	-5.05063	3408.7	-38.929	0.02009
3408.75	-24.6706	-4.99989	3408.75	-37.602	0.0616
3408.8	-24.1015	-4.90766	3408.8	-36.3088	0.07411
3408.85	-23.5317	-4.85921	3408.85	-35.0832	0.0471
3408.9	-22.9512	-4.90705	3408.9	-33.9004	0.06572
3408.95	-22.3563	-4.9027	3408.95	-32.7981	0.08952
3409	-21.7811	-4.83045	3409	-31.8034	0.07151
3409.05	-21.2392	-4.78559	3409.05	-30.8208	0.03291
3409.1	-20.6946	-4.7862	3409.1	-29.8896	-0.00875
3409.15	-20.166	-4.79382	3409.15	-28.9685	-0.000430565
3409.2	-19.6446	-4.76132	3409.2	-28.0713	0.01086
3409.25	-19.1375	-4.7598	3409.25	-27.3003	0.04199
3409.3	-18.6329	-4.75705	3409.3	-26.5936	0.069
3409.35	-18.1581	-4.71669	3409.35	-25.9424	0.08937
3409.4	-17.7141	-4.66809	3409.4	-25.3147	0.11454
3409.45	-17.2607	-4.64887	3409.45	-24.6736	0.08212
3409.5	-16.7835	-4.59416	3409.5	-24.0934	0.03894
3409.55	-16.33	-4.50368	3409.55	-23.4958	-0.01722
3409.6	-15.8738	-4.41014	3409.6	-22.8679	-0.07405
3409.65	-15.4596	-4.36673	3409.65	-22.2903	-0.09381
3409.7	-15.0258	-4.30936	3409.7	-21.7389	-0.07688
3409.75	-14.5688	-4.21277	3409.75	-21.22	-0.06971
3409.8	-14.1034	-4.09223	3409.8	-20.7013	-0.08969
3409.85	-13.678	-3.99434	3409.85	-20.2027	-0.09694
3409.9	-13.2573	-3.91431	3409.9	-19.7385	-0.07947
3409.95	-12.8397	-3.77423	3409.95	-19.2955	-0.03507
3410	-12.4398	-3.62096	3410	-18.8519	-0.04171
3410.05	-12.1134	-3.47119	3410.05	-18.4525	-0.03904
3410.1	-11.8083	-3.34256	3410.1	-18.0012	-0.04338
3410.15	-11.4351	-3.22469	3410.15	-17.5806	-0.03781
3410.2	-11.0281	-3.12261	3410.2	-17.1669	0.00468
3410.25	-10.6264	-3.02503	3410.25	-16.7679	0.03482
3410.3	-10.265	-2.97994	3410.3	-16.3557	0.02642
3410.35	-9.94474	-2.90349	3410.35	-15.8743	-0.02751
3410.4	-9.60599	-2.79553	3410.4	-15.4451	-0.03102
3410.45	-9.26084	-2.66316	3410.45	-15.078	-0.04552
3410.5	-8.92568	-2.49883	3410.5	-14.6635	-0.07337
3410.55	-8.57938	-2.31305	3410.55	-14.2381	-0.07299
3410.6	-8.25765	-2.18022	3410.6	-13.8089	-0.04491
3410.65	-7.90891	-2.05625	3410.65	-13.3464	-0.03659
3410.7	-7.61083	-1.9856	3410.7	-12.8896	-0.05101
3410.75	-7.31237	-1.97202	3410.75	-12.5237	-0.0131
3410.8	-7.00627	-1.90045	3410.8	-12.2083	0.02841
3410.85	-6.7471	-1.81073	3410.85	-11.8605	0.04695
3410.9	-6.49518	-1.72063	3410.9	-11.4747	0.05046
3410.95	-6.26035	-1.67195	3410.95	-11.1152	0.04458
3411	-6.03643	-1.60649	3411	-10.7702	0.03413
3411.05	-5.76764	-1.54241	3411.05	-10.4561	0.01185
3411.1	-5.47879	-1.46283	3411.1	-10.1508	-4.90952e-05
3411.15	-5.20291	-1.40729	3411.15	-9.84494	0.03528
3411.2	-4.9365	-1.35327	3411.2	-9.51833	0.09044
3411.25	-4.69007	-1.32794	3411.25	-9.18973	0.13797
3411.3	-4.44516	-1.3046	3411.3	-8.86991	0.14705
3411.35	-4.21796	-1.26653	3411.35	-8.56694	0.11676
3411.4	-3.99266	-1.21251	3411.4	-8.24605	0.05557
3411.45	-3.76683	-1.2032	3411.45	-7.9334	0.00834
3411.5	-3.50759	-1.13255	3411.5	-7.64844	0.01803
3411.55	-3.24216	-1.02567	3411.55	-7.3924	0.01368
3411.6	-2.97994	-0.93419	3411.6	-7.18076	-0.01157
3411.65	-2.6962	-0.901	3411.65	-6.93349	-0.02866
3411.7	-2.49768	-0.89635	3411.7	-6.68439	0.00285
3411.75	-2.3026	-0.92435	3411.75	-6.4771	0.00277
3411.8	-2.07982	-0.97089	3411.8	-6.24089	0.0207
3411.85	-1.83431	-0.95616	3411.85	-6.00354	0.0648
3411.9	-1.59055	-0.90947	3411.9	-5.74842	0.09173
3411.95	-1.35999	-0.85591	3411.95	-5.48925	0.04077
3412	-1.15544	-0.80029	3412	-5.2583	0.01857
3412.05	-0.96715	-0.76871	3412.05	-5.04285	0.00331
3412.1	-0.74002	-0.73346	3412.1	-4.81199	-0.01271
3412.15	-0.49176	-0.66831	3412.15	-4.60607	0.00605
3412.2	-0.2271	-0.61986	3412.2	-4.39481	0.00544
3412.25	0.02162	-0.56325	3412.25	-4.1699	0.00453
3412.3	0.26194	-0.47841	3412.3	-3.96306	-0.02256
3412.35	0.49426	-0.42546	3412.35	-3.7734	-0.04827
3412.4	0.71971	-0.4234	3412.4	-3.54924	-0.00981
3412.45	0.94462	-0.41226	3412.45	-3.34729	0.00544
3412.5	1.22111	-0.41768	3412.5	-3.21714	0.01529
3412.55	1.5385	-0.43431	3412.55	-3.0338	-0.03019
3412.6	1.82391	-0.47467	3412.6	-2.80706	-0.07703
3412.65	2.06836	-0.4453	3412.65	-2.60587	-0.0858
3412.7	2.31791	-0.41203	3412.7	-2.39141	-0.07993
3412.75	2.61851	-0.4009	3412.75	-2.16871	-0.07199
3412.8	2.914	-0.38335	3412.8	-1.98194	-0.05048
3412.85	3.13937	-0.31995	3412.85	-1.80089	0.04489
3412.9	3.35917	-0.30827	3412.9	-1.63808	0.12469
3412.95	3.58645	-0.25098	3412.95	-1.46642	0.16841
3413	3.90956	-0.19185	3413	-1.24082	0.19389
3413.05	4.2744	-0.13318	3413.05	-1.01888	0.15208
3413.1	4.62901	-0.09465	3413.1	-0.78649	0.09562
3413.15	4.90703	-0.05322	3413.15	-0.56928	0.07441
3413.2	5.20381	-0.000733986	3413.2	-0.34902	0.09204
3413.25	5.54156	0.00186	3413.25	-0.12128	0.08021
3413.3	5.87626	0.01987	3413.3	0.07159	0.0619
3413.35	6.20929	0.06305	3413.35	0.23021	0.03901
3413.4	6.5478	0.09967	3413.4	0.44444	0.01735
3413.45	6.91081	0.16582	3413.45	0.68789	-0.01012
3413.5	7.25337	0.16421	3413.5	0.89122	-0.02813
3413.55	7.67123	0.18619	3413.55	1.07089	-0.06917
3413.6	8.11091	0.22937	3413.6	1.27719	-0.07016
3413.65	8.51046	0.22639	3413.65	1.48707	-0.03835
3413.7	8.90567	0.24272	3413.7	1.69184	-0.01172
3413.75	9.32261	0.28209	3413.75	1.87495	0.00529
3413.8	9.76535	0.35335	3413.8	2.02945	-0.0076
3413.85	10.2591	0.43841	3413.85	2.25032	-0.00837
3413.9	10.6967	0.4935	3413.9	2.4985	0.0085
3413.95	11.1609	0.47374	3413.95	2.727	0.02833
3414	11.6875	0.4201	3414	2.94665	0.05725
3414.05	12.2528	0.45489	3414.05	3.16439	0.07159
3414.1	12.7711	0.52547	3414.1	3.39297	0.0188
3414.15	13.2576	0.60863	3414.15	3.65985	-0.02935
3414.2	13.7859	0.67447	3414.2	3.94679	-0.04209
3414.25	14.3772	0.75839	3414.25	4.24403	-0.0562
3414.3	15.0043	0.85635	3414.3	4.58361	-0.0369
3414.35	15.6824	0.94951	3414.35	4.9422	0.01735
3414.4	16.3964	1.02344	3414.4	5.28605	0.0487
3414.45	17.1408	1.10011	3414.45	5.59375	0.0513
3414.5	17.8924	1.14703	3414.5	5.8842	0.05984
3414.55	18.6641	1.20357	3414.55	6.15092	0.09341
3414.6	19.4593	1.26689	3414.6	6.4371	0.11538
3414.65	20.2796	1.34234	3414.65	6.75936	0.08151
3414.7	21.1274	1.42367	3414.7	7.10772	0.05198
3414.75	21.9915	1.46365	3414.75	7.48042	0.06114
3414.8	22.932	1.52789	3414.8	7.83084	0.06312
3414.85	23.9309	1.59549	3414.85	8.20628	0.04077
3414.9	25.0034	1.71924	3414.9	8.61514	0.02078
3414.95	26.1229	1.84962	3414.95	9.06359	-0.0092
3415	27.2508	1.92447	3415	9.52693	-0.00501
3415.05	28.3715	2.01991	3415.05	9.97447	0.03909
3415.1	29.5471	2.14152	3415.1	10.4033	0.03482
3415.15	30.7611	2.28473	3415.15	10.8359	0.0384
3415.2	32.0703	2.42099	3415.2	11.2949	0.04306
3415.25	33.4725	2.57464	3415.25	11.7787	0.03398
3415.3	34.8907	2.70297	3415.3	12.2979	0.00117
3415.35	36.4051	2.84465	3415.35	12.8613	-0.0414
3415.4	37.9344	3.00319	3415.4	13.3918	-0.07215
3415.45	39.4982	3.21826	3415.45	13.9685	-0.04773
3415.5	41.1626	3.46034	3415.5	14.5895	-0.00295
3415.55	42.9071	3.68808	3415.55	15.2632	0.02963
3415.6	44.706	3.92482	3415.6	15.951	0.04168
3415.65	46.5366	4.14249	3415.65	16.6946	0.03756
3415.7	48.4214	4.42332	3415.7	17.4507	0.03001
3415.75	50.4078	4.75566	3415.75	18.1877	0.01201
3415.8	52.4859	5.09822	3415.8	18.9743	0.03184
3415.85	54.6358	5.41476	3415.85	19.8223	0.07464
3415.9	56.8604	5.79379	3415.9	20.6729	0.10867
3415.95	59.1667	6.18991	3415.95	21.5889	0.10646
3416	61.5468	6.6328	3416	22.5331	0.07251
3416.05	64.0258	7.08392	3416.05	23.5188	0.00644
3416.1	66.653	7.57968	3416.1	24.5382	-0.01638
3416.15	69.3203	8.11053	3416.15	25.6321	0.00621
3416.2	72.0461	8.6436	3416.2	26.7317	0.02017
3416.25	74.8909	9.2187	3416.25	27.9084	0.02757
3416.3	77.8697	9.81257	3416.3	29.1666	0.00964
3416.35	81.0072	10.4154	3416.35	30.483	-0.01851
3416.4	84.3081	11.0427	3416.4	31.8176	-0.01668
3416.45	87.7788	11.6828	3416.45	33.2204	-0.02469
3416.5	91.4453	12.3681	3416.5	34.6992	-0.03865
3416.55	95.2789	13.0429	3416.55	36.1735	-0.04514
3416.6	99.3047	13.6769	3416.6	37.6827	-0.03064
3416.65	103.512	14.3099	3416.65	39.3283	-0.00692
3416.7	107.893	14.9466	3416.7	41.0376	0.01918
3416.75	112.521	15.5922	3416.75	42.7999	0.03016
3416.8	117.452	16.2493	3416.8	44.654	0.06831
3416.85	122.646	16.9247	3416.85	46.5393	0.09745
3416.9	128.193	17.5618	3416.9	48.4762	0.09944
3416.95	134.035	18.1783	3416.95	50.4635	0.06724
3417	140.223	18.7584	3417	52.5262	0.03039
3417.05	146.867	19.2838	3417.05	54.6893	0.00819
3417.1	153.941	19.8139	3417.1	56.8961	0.01819
3417.15	161.415	20.3546	3417.15	59.1574	0.03085
3417.2	169.337	20.9019	3417.2	61.5102	0.0252
3417.25	177.787	21.4737	3417.25	63.993	0.06678
3417.3	186.771	22.069	3417.3	66.6051	0.12622
3417.35	196.293	22.6486	3417.35	69.3152	0.17886
3417.4	206.397	23.2408	3417.4	72.1342	0.19908
3417.45	217.147	23.9234	3417.45	75.1158	0.19343
3417.5	228.58	24.7486	3417.5	78.2261	0.17527
3417.55	240.682	25.6793	3417.55	81.4216	0.18527
3417.6	253.407	26.7395	3417.6	84.7525	0.19053
3417.65	266.789	27.8987	3417.65	88.2609	0.18977
3417.7	280.78	29.2429	3417.7	91.9776	0.17321
3417.75	295.339	30.819	3417.75	95.8784	0.14933
3417.8	310.497	32.6721	3417.8	99.9823	0.14941
3417.85	326.23	34.8803	3417.85	104.358	0.10905
3417.9	342.465	37.4663	3417.9	109.083	0.06343
3417.95	359.177	40.4295	3417.95	114.127	0.05648
3418	376.268	43.7893	3418	119.48	0.0516
3418.05	393.602	47.638	3418.05	125.19	0.06015
3418.1	411.071	51.9779	3418.1	131.34	0.09463
3418.15	428.516	56.9361	3418.15	137.901	0.15391
3418.2	445.834	62.5455	3418.2	144.939	0.19435
3418.25	462.83	68.7954	3418.25	152.481	0.2019
3418.3	479.28	75.6951	3418.3	160.525	0.18329
3418.35	494.963	83.3611	3418.35	169.138	0.17512
3418.4	509.657	91.8246	3418.4	178.34	0.1575
3418.45	523.078	101.117	3418.45	188.178	0.13484
3418.5	535.031	111.176	3418.5	198.68	0.14819
3418.55	545.142	121.97	3418.55	209.819	0.19107
3418.6	553.12	133.535	3418.6	221.64	0.20778
3418.65	558.663	145.836	3418.65	234.154	0.20602
3418.7	561.467	158.747	3418.7	247.37	0.23501
3418.75	561.224	172.256	3418.75	261.342	0.27423
3418.8	557.639	186.248	3418.8	276.005	0.32153
3418.85	550.456	200.604	3418.85	291.312	0.36609
3418.9	539.375	215.202	3418.9	307.222	0.44703
3418.95	524.248	229.906	3418.95	323.682	0.52943
3419	504.962	244.423	3419	340.663	0.62396
3419.05	481.413	258.537	3419.05	358.071	0.7072
3419.1	453.564	272.02	3419.1	375.877	0.77556
3419.15	421.529	284.592	3419.15	393.983	0.90999
3419.2	385.43	295.946	3419.2	412.244	1.05533
3419.25	345.517	305.825	3419.25	430.477	1.18274
3419.3	302.1	313.934	3419.3	448.448	1.29321
3419.35	255.595	319.876	3419.35	465.919	1.40139
3419.4	206.43	323.385	3419.4	482.666	1.56176
3419.45	155.017	324.198	3419.45	498.404	1.71954
3419.5	101.908	322.045	3419.5	512.842	1.82414
3419.55	47.7864	316.765	3419.55	525.711	1.94148
3419.6	-6.68134	308.169	3419.6	536.716	1.99237
3419.65	-60.8336	296.15	3419.65	545.518	2.04173
3419.7	-114.045	280.667	3419.7	551.771	2.07003
3419.75	-165.59	261.711	3419.75	555.135	2.14671
3419.8	-214.629	239.428	3419.8	555.293	2.2169
3419.85	-260.988	214.025	3419.85	551.897	2.21637
3419.9	-304.727	185.717	3419.9	544.639	2.22575
3419.95	-345.365	154.966	3419.95	533.381	2.22033
3420	-382.459	122.133	3420	517.885	2.19462
3420.05	-415.799	87.6495	3420.05	497.956	2.15648
3420.1	-445.294	51.9393	3420.1	473.614	2.10597
3420.15	-470.95	15.4596	3420.15	444.937	2.02601
3420.2	-492.86	-21.2201	3420.2	411.965	1.91073
3420.25	-510.978	-57.4685	3420.25	374.806	1.76684
3420.3	-525.267	-92.6898	3420.3	333.809	1.58503
3420.35	-535.585	-126.292	3420.35	289.338	1.3528
3420.4	-541.983	-157.855	3420.4	241.729	1.09248
3420.45	-544.583	-186.937	3420.45	191.446	0.82019
3420.5	-543.601	-213.174	3420.5	138.988	0.53637
3420.55	-539.392	-236.418	3420.55	84.9626	0.28384
3420.6	-532.381	-256.58	3420.6	29.9957	-0.00272
3420.65	-523.066	-273.52	3420.65	-25.1763	-0.22824
3420.7	-511.797	-287.173	3420.7	-79.8885	-0.4437
3420.75	-498.989	-297.512	3420.75	-133.401	-0.63665
3420.8	-485.1	-304.584	3420.8	-184.961	-0.8479
3420.85	-470.342	-308.552	3420.85	-233.835	-1.0716
3420.9	-454.93	-309.602	3420.9	-279.8	-1.27019
3420.95	-439.025	-308.014	3420.95	-322.744	-1.47069
3421	-422.809	-303.999	3421	-362.17	-1.66669
3421.05	-406.441	-297.784	3421.05	-397.737	-1.84987
3421.1	-390.075	-289.746	3421.1	-429.23	-1.96904
3421.15	-373.826	-280.106	3421.15	-456.574	-2.04526
3421.2	-357.828	-269.184	3421.2	-479.745	-2.10836
3421.25	-342.139	-257.277	3421.25	-498.809	-2.16321
3421.3	-326.795	-244.657	3421.3	-513.733	-2.21509
3421.35	-311.875	-231.505	3421.35	-524.611	-2.21654
3421.4	-297.499	-218.046	3421.4	-531.499	-2.19236
3421.45	-283.72	-204.502	3421.45	-534.585	-2.11858
3421.5	-270.527	-191.003	3421.5	-534.139	-2.04435
3421.55	-257.873	-177.683	3421.55	-530.493	-1.97332
3421.6	-245.84	-164.739	3421.6	-523.951	-1.87322
3421.65	-234.432	-152.295	3421.65	-515.01	-1.72048
3421.7	-223.598	-140.419	3421.7	-503.991	-1.62282
3421.75	-213.323	-129.114	3421.75	-491.277	-1.53363
3421.8	-203.578	-118.486	3421.8	-477.232	-1.46985
3421.85	-194.323	-108.556	3421.85	-462.123	-1.37387
3421.9	-185.537	-99.3692	3421.9	-446.273	-1.27347
3421.95	-177.221	-90.958	3421.95	-429.849	-1.18535
3422	-169.391	-83.2486	3422	-413.061	-1.0996
3422.05	-162.028	-76.2172	3422.05	-396.064	-0.97638
3422.1	-155.069	-69.851	3422.1	-379.024	-0.86438
3422.15	-148.506	-64.0822	3422.15	-362.084	-0.78679
3422.2	-142.298	-58.8907	3422.2	-345.39	-0.66976
3422.25	-136.43	-54.3189	3422.25	-329.069	-0.58225
3422.3	-130.887	-50.2916	3422.3	-313.193	-0.49894
3422.35	-125.658	-46.7489	3422.35	-297.815	-0.39891
3422.4	-120.732	-43.6094	3422.4	-283.03	-0.31407
3422.45	-116.065	-40.8139	3422.45	-268.922	-0.24327
3422.5	-111.637	-38.3657	3422.5	-255.483	-0.20436
3422.55	-107.379	-36.2394	3422.55	-242.758	-0.20879
3422.6	-103.345	-34.4318	3422.6	-230.699	-0.18605
3422.65	-99.5526	-32.8609	3422.65	-219.253	-0.18781
3422.7	-95.9141	-31.5128	3422.7	-208.476	-0.21009
3422.75	-92.3992	-30.3199	3422.75	-198.266	-0.18018
3422.8	-89.022	-29.2363	3422.8	-188.587	-0.12197
3422.85	-85.7551	-28.2529	3422.85	-179.438	-0.10198
3422.9	-82.6462	-27.3922	3422.9	-170.851	-0.12006
3422.95	-79.6834	-26.6318	3422.95	-162.8	-0.1328
3423	-76.8577	-25.9331	3423	-155.226	-0.15569
3423.05	-74.134	-25.2832	3423.05	-148.097	-0.17438
3423.1	-71.4674	-24.6247	3423.1	-141.425	-0.19826
3423.15	-68.8928	-24.0167	3423.15	-135.182	-0.19864
3423.2	-66.4102	-23.426	3423.2	-129.347	-0.18323
3423.25	-63.9809	-22.8088	3423.25	-123.901	-0.14455
3423.3	-61.681	-22.1806	3423.3	-118.77	-0.16454
3423.35	-59.4617	-21.567	3423.35	-113.928	-0.1727
3423.4	-57.2796	-20.9354	3423.4	-109.364	-0.17095
3423.45	-55.1828	-20.2424	3423.45	-105.097	-0.20147
3423.5	-53.1862	-19.5379	3423.5	-101.049	-0.21642
3423.55	-51.2623	-18.8609	3423.55	-97.2187	-0.18193
3423.6	-49.4066	-18.1753	3423.6	-93.5709	-0.12464
3423.65	-47.612	-17.4476	3423.65	-90.1149	-0.08725
3423.7	-45.8752	-16.7341	3423.7	-86.793	-0.11197
3423.75	-44.2618	-16.0074	3423.75	-83.6057	-0.12113
3423.8	-42.7334	-15.2584	3423.8	-80.5666	-0.1505
3423.85	-41.2349	-14.5244	3423.85	-77.6111	-0.14791
3423.9	-39.7685	-13.851	3423.9	-74.8098	-0.14295
3423.95	-38.3543	-13.2456	3423.95	-72.1476	-0.13585
3424	-36.9655	-12.6448	3424	-69.5447	-0.15042
3424.05	-35.5915	-12.039	3424.05	-67.0392	-0.1135
3424.1	-34.2759	-11.4389	3424.1	-64.6561	-0.06589
3424.15	-33.0556	-10.8534	3424.15	-62.3433	-0.03331
3424.2	-31.9165	-10.2695	3424.2	-60.0792	-0.01004
3424.25	-30.7847	-9.70487	3424.25	-57.8952	-0.03102
3424.3	-29.7009	-9.17569	3424.3	-55.8115	-0.05353
3424.35	-28.6656	-8.69054	3424.35	-53.7815	-0.01454
3424.4	-27.645	-8.26192	3424.4	-51.8056	0.0162
3424.45	-26.6809	-7.82926	3424.45	-49.9019	0.03444
3424.5	-25.7632	-7.3927	3424.5	-48.0314	0.01407
3424.55	-24.8967	-6.96385	3424.55	-46.1979	0.02414
3424.6	-24.0502	-6.61061	3424.6	-44.4641	0.03711
3424.65	-23.2467	-6.31345	3424.65	-42.8387	-0.00661
3424.7	-22.4539	-6.02857	3424.7	-41.2642	-0.01165
3424.75	-21.6743	-5.78656	3424.75	-39.7499	0.04519
3424.8	-20.9634	-5.56272	3424.8	-38.3324	0.0693
3424.85	-20.2894	-5.35863	3424.85	-36.9531	0.03817
3424.9	-19.6658	-5.1624	3424.9	-35.5682	0.00644
3424.95	-19.0075	-4.96167	3424.95	-34.2722	-0.02164
3425	-18.3498	-4.70609	3425	-33.0253	-0.05971
3425.05	-17.7343	-4.4782	3425.05	-31.8087	-0.09839
3425.1	-17.1256	-4.28899	3425.1	-30.6144	-0.10572
3425.15	-16.5242	-4.11298	3425.15	-29.4304	-0.10518
3425.2	-15.96	-3.92369	3425.2	-28.3168	-0.08779
3425.25	-15.4232	-3.7383	3425.25	-27.2915	-0.06169
3425.3	-14.8599	-3.60486	3425.3	-26.3276	-0.06276
3425.35	-14.3349	-3.48424	3425.35	-25.394	-0.10915
3425.4	-13.875	-3.36019	3425.4	-24.5184	-0.14424
3425.45	-13.4063	-3.28702	3425.45	-23.6792	-0.11022
3425.5	-12.9572	-3.23987	3425.5	-22.8817	-0.12967
3425.55	-12.5281	-3.20928	3425.55	-22.0993	-0.19887
3425.6	-12.1438	-3.159	3425.6	-21.3174	-0.21764
3425.65	-11.7612	-3.05707	3425.65	-20.5785	-0.17308
3425.7	-11.283	-2.94301	3425.7	-19.8407	-0.183
3425.75	-10.8719	-2.81186	3425.75	-19.1353	-0.16355
3425.8	-10.4823	-2.71428	3425.8	-18.4871	-0.09427
3425.85	-10.095	-2.62319	3425.85	-17.8363	-0.03545
3425.9	-9.69304	-2.54704	3425.9	-17.2422	-0.00806
3425.95	-9.31554	-2.50951	3425.95	-16.6146	-0.000735741
3426	-8.9774	-2.45839	3426	-16.0335	-0.02645
3426.05	-8.67581	-2.37096	3426.05	-15.5189	0.01315
3426.1	-8.35401	-2.29123	3426.1	-14.9952	0.02765
3426.15	-8.03098	-2.21379	3426.15	-14.484	0.03375
3426.2	-7.71337	-2.13094	3426.2	-14.0028	0.03528
3426.25	-7.35982	-2.07517	3426.25	-13.5106	0.01048
3426.3	-7.02489	-2.03572	3426.3	-13.0868	-0.00837
3426.35	-6.73482	-2.03099	3426.35	-12.6711	-0.00333
3426.4	-6.50655	-1.956	3426.4	-12.2535	-0.02248
3426.45	-6.2882	-1.87337	3426.45	-11.8499	-0.04026
3426.5	-6.01316	-1.8665	3426.5	-11.4315	-0.04689
3426.55	-5.73346	-1.87085	3426.55	-11.003	-0.01249
3426.6	-5.49138	-1.84445	3426.6	-10.6775	0.00956
3426.65	-5.24747	-1.79936	3426.65	-10.3199	-0.04995
3426.7	-4.9648	-1.71369	3426.7	-9.95748	-0.06948
3426.75	-4.74141	-1.62587	3426.75	-9.61606	-0.06269
3426.8	-4.52336	-1.47687	3426.8	-9.31241	-0.05223
3426.85	-4.27625	-1.35518	3426.85	-9.02173	-0.02401
3426.9	-3.99747	-1.31093	3426.9	-8.74227	0.01948
3426.95	-3.71144	-1.27583	3426.95	-8.49103	0.01071
3427	-3.4673	-1.19115	3427	-8.20852	-0.00592
3427.05	-3.2195	-1.14034	3427.05	-7.9199	-0.02393
3427.1	-2.93347	-1.12508	3427.1	-7.61144	-0.03736
3427.15	-2.6621	-1.0851	3427.15	-7.29688	-0.0784
3427.2	-2.42536	-1.05924	3427.2	-7.01612	-0.06795
3427.25	-2.24706	-1.05603	3427.25	-6.75122	-0.04094
3427.3	-2.05739	-1.06252	3427.3	-6.46383	-0.02484
3427.35	-1.83934	-1.02345	3427.35	-6.19786	-0.025
3427.4	-1.59032	-0.99591	3427.4	-5.89193	-0.01592
3427.45	-1.35488	-0.94785	3427.45	-5.64702	0.00743
3427.5	-1.07663	-0.93511	3427.5	-5.42875	0.00567
3427.55	-0.80747	-0.90428	3427.55	-5.24205	-0.00325
3427.6	-0.59049	-0.80838	3427.6	-5.0607	0.03047
3427.65	-0.37435	-0.7533	3427.65	-4.84502	0.0751
3427.7	-0.16729	-0.73888	3427.7	-4.6642	0.12156
3427.75	0.03497	-0.74727	3427.75	-4.43273	0.14491
3427.8	0.24997	-0.72743	3427.8	-4.17783	0.10188
3427.85	0.48831	-0.678	3427.85	-3.90104	0.00964
3427.9	0.74336	-0.67174	3427.9	-3.65194	-0.04857
3427.95	1.01993	-0.64443	3427.95	-3.42107	-0.1122
3428	1.29054	-0.63268	3428	-3.22995	-0.14852
3428.05	1.51942	-0.58553	3428.05	-3.03106	-0.16431
3428.1	1.76433	-0.54761	3428.1	-2.8333	-0.15821
3428.15	2.0093	-0.50786	3428.15	-2.6875	-0.09847
3428.2	2.31578	-0.47803	3428.2	-2.50409	-0.06429
3428.25	2.6105	-0.42943	3428.25	-2.27536	-0.02072
3428.3	2.87425	-0.42294	3428.3	-2.04023	-0.01821
3428.35	3.13594	-0.40105	3428.35	-1.82027	-0.05414
3428.4	3.39778	-0.35893	3428.4	-1.62244	-0.08817
3428.45	3.65992	-0.30187	3428.45	-1.45437	-0.05696
3428.5	3.92619	-0.23442	3428.5	-1.27248	-0.00623
3428.55	4.18902	-0.16782	3428.55	-1.08358	0.02246
3428.6	4.4353	-0.13112	3428.6	-0.9023	-0.0092
3428.65	4.71721	-0.11914	3428.65	-0.69745	-0.09206
3428.7	5.05107	-0.11861	3428.7	-0.41707	-0.12387
3428.75	5.38783	-0.10411	3428.75	-0.17797	-0.11113
3428.8	5.69796	-0.07848	3428.8	0.00178	-0.0961
3428.85	6.02992	-0.09747	3428.85	0.20442	-0.13677
3428.9	6.35501	-0.08763	3428.9	0.43811	-0.17354
3428.95	6.69475	-0.03285	3428.95	0.63716	-0.18056
3429	7.04707	-0.00348	3429	0.84368	-0.15653
3429.05	7.36812	0.05786	3429.05	1.05571	-0.12342
3429.1	7.67222	0.10089	3429.1	1.28985	-0.07894
3429.15	8.02485	0.13988	3429.15	1.51789	-0.02126
3429.2	8.3977	0.16704	3429.2	1.69635	0.03009
3429.25	8.78314	0.2328	3429.25	1.85748	0.09143
3429.3	9.18673	0.34198	3429.3	2.05172	0.12889
3429.35	9.61894	0.39355	3429.35	2.2362	0.11508
3429.4	10.0368	0.40225	3429.4	2.41046	0.10585
3429.45	10.4357	0.41484	3429.45	2.6031	0.08715
3429.5	10.8385	0.45077	3429.5	2.87539	0.03306
3429.55	11.2474	0.50921	3429.55	3.17515	-0.00325
3429.6	11.6583	0.54919	3429.6	3.4534	-0.01622
3429.65	12.033	0.55621	3429.65	3.69021	-0.03484
3429.7	12.4596	0.63998	3429.7	3.95091	-0.04483
3429.75	12.9504	0.77281	3429.75	4.24014	-0.09458
3429.8	13.4229	0.87413	3429.8	4.52716	-0.09923
3429.85	13.841	0.97064	3429.85	4.76916	-0.07245
3429.9	14.2549	1.07722	3429.9	4.99797	-0.03713
3429.95	14.7113	1.23241	3429.95	5.21952	0.00743
3430	15.1971	1.37012	3430	5.45031	0.02879
3430.05	15.6874	1.47021	3430.05	5.66241	0.02986
3430.1	16.186	1.5684	3430.1	5.95736	0.03634
3430.15	16.6801	1.69299	3430.15	6.3267	0.06091
3430.2	17.201	1.83642	3430.2	6.68559	0.07747
3430.25	17.7143	1.99153	3430.25	7.00808	0.09608
3430.3	18.2234	2.1062	3430.3	7.30632	0.0468
3430.35	18.7229	2.21538	3430.35	7.61073	0.00743
3430.4	19.2704	2.3183	3430.4	7.94253	-0.03293
3430.45	19.8263	2.35415	3430.45	8.29074	0.00102
3430.5	20.3989	2.45128	3430.5	8.62933	0.04298
3430.55	21.0202	2.56869	3430.55	8.9841	0.09234
3430.6	21.6339	2.6813	3430.6	9.36923	0.10684
3430.65	22.3005	2.79338	3430.65	9.76954	0.11241
3430.7	22.9626	2.89569	3430.7	10.1557	0.11088
3430.75	23.6386	2.99312	3430.75	10.5175	0.13011
3430.8	24.3144	3.06476	3430.8	10.8976	0.10226
3430.85	25.0338	3.09955	3430.85	11.2986	0.09227
3430.9	25.8472	3.15715	3430.9	11.6884	0.06526
3430.95	26.7338	3.20651	3430.95	12.0202	0.02551
3431	27.6543	3.269	3431	12.4074	0.00285
3431.05	28.6061	3.35635	3431.05	12.841	-0.02591
3431.1	29.5354	3.40442	3431.1	13.2924	-0.04277
3431.15	30.5251	3.38168	3431.15	13.7242	-0.05231
3431.2	31.6075	3.32278	3431.2	14.1511	-0.03873
3431.25	32.7445	3.29555	3431.25	14.5567	-0.00142
3431.3	33.9096	3.30081	3431.3	14.9584	0.00651
3431.35	35.1045	3.29921	3431.35	15.4009	0.02803
3431.4	36.3484	3.26068	3431.4	15.813	0.06114
3431.45	37.6709	3.22223	3431.45	16.2464	0.0899
3431.5	39.0258	3.18667	3431.5	16.736	0.09143
3431.55	40.4434	3.1821	3431.55	17.2485	0.1031
3431.6	41.9665	3.2088	3431.6	17.7874	0.09372
3431.65	43.594	3.26686	3431.65	18.3147	0.0709
3431.7	45.2837	3.3491	3431.7	18.7868	0.03108
3431.75	47.0527	3.47011	3431.75	19.2475	0.03917
3431.8	48.9083	3.6259	3431.8	19.7846	-0.00974
3431.85	50.8171	3.79275	3431.85	20.3335	-0.00951
3431.9	52.79	3.92688	3431.9	20.9328	0.01933
3431.95	54.8548	4.10014	3431.95	21.5755	0.02787
3432	56.9682	4.33322	3432	22.26	0.00132
3432.05	59.1602	4.54104	3432.05	23.0002	0.01963
3432.1	61.5007	4.82501	3432.1	23.7137	0.03405
3432.15	63.9846	5.18672	3432.15	24.4826	0.01429
3432.2	66.5101	5.58833	3432.2	25.3413	0.01025
3432.25	69.1214	6.03129	3432.25	26.24	-0.00318
3432.3	71.8655	6.52179	3432.3	27.1707	-0.02111
3432.35	74.7059	6.99245	3432.35	28.1708	-0.03789
3432.4	77.6292	7.47729	3432.4	29.2169	-0.05864
3432.45	80.6653	8.02287	3432.45	30.2825	-0.09206
3432.5	83.8581	8.56151	3432.5	31.4555	-0.13936
3432.55	87.2272	9.14981	3432.55	32.7432	-0.16027
3432.6	90.7181	9.74742	3432.6	34.0583	-0.13173
3432.65	94.3594	10.3934	3432.65	35.4267	-0.06757
3432.7	98.1746	11.154	3432.7	36.8752	-0.03141
3432.75	102.185	11.9019	3432.75	38.3297	-0.02713
3432.8	106.401	12.6401	3432.8	39.8847	-0.00211
3432.85	110.818	13.3875	3432.85	41.5243	0.01735
3432.9	115.473	14.1096	3432.9	43.2042	-0.02225
3432.95	120.389	14.8558	3432.95	44.9207	-0.06002
3433	125.502	15.5724	3433	46.7146	-0.07268
3433.05	130.912	16.2744	3433.05	48.6412	-0.08191
3433.1	136.631	16.9727	3433.1	50.6671	-0.04903
3433.15	142.689	17.6351	3433.15	52.7885	-0.02484
3433.2	149.133	18.3121	3433.2	54.9758	-0.00333
3433.25	155.898	18.985	3433.25	57.1788	-0.01645
3433.3	163.038	19.6647	3433.3	59.4553	0.00384
3433.35	170.646	20.3154	3433.35	61.863	0.01948
3433.4	178.721	20.9554	3433.4	64.346	0.07518
3433.45	187.265	21.564	3433.45	66.9087	0.10341
3433.5	196.341	22.1969	3433.5	69.5606	0.09868
3433.55	205.958	22.8447	3433.55	72.3167	0.05824
3433.6	216.071	23.5234	3433.6	75.1918	0.04924
3433.65	226.662	24.3095	3433.65	78.1935	0.09646
3433.7	237.833	25.1727	3433.7	81.3568	0.12751
3433.75	249.623	26.1065	3433.75	84.696	0.13133
3433.8	261.937	27.1215	3433.8	88.1736	0.11912
3433.85	274.768	28.2776	3433.85	91.8114	0.08113
3433.9	288.191	29.5812	3433.9	95.6102	0.06442
3433.95	302.161	31.1161	3433.95	99.6058	0.01582
3434	316.588	32.9068	3434	103.811	-0.02736
3434.05	331.449	34.9731	3434.05	108.288	-0.01744
3434.1	346.699	37.3608	3434.1	113.046	-0.0234
3434.15	362.238	40.1053	3434.15	118.101	0.01345
3434.2	378.014	43.2035	3434.2	123.484	0.05664
3434.25	393.823	46.7279	3434.25	129.194	0.08387
3434.3	409.526	50.7378	3434.3	135.265	0.1179
3434.35	425.064	55.2677	3434.35	141.783	0.1475
3434.4	440.28	60.35	3434.4	148.726	0.16261
3434.45	454.953	66.0774	3434.45	156.083	0.15796
3434.5	468.839	72.4713	3434.5	163.944	0.12126
3434.55	481.691	79.5858	3434.55	172.322	0.0925
3434.6	493.312	87.4423	3434.6	181.199	0.09799
3434.65	503.472	96.0156	3434.65	190.633	0.10829
3434.7	511.901	105.27	3434.7	200.681	0.13888
3434.75	518.299	115.251	3434.75	211.379	0.18
3434.8	522.352	125.964	3434.8	222.668	0.22235
3434.85	523.817	137.373	3434.85	234.552	0.18992
3434.9	522.465	149.474	3434.9	247.049	0.18931
3434.95	517.993	162.24	3434.95	260.12	0.26439
3435	510.192	175.534	3435	273.785	0.32916
3435.05	498.867	189.203	3435.05	288.068	0.40278
3435.1	483.797	203.099	3435.1	302.942	0.43811
3435.15	464.86	217.082	3435.15	318.341	0.47458
3435.2	441.985	231.062	3435.2	334.169	0.53927
3435.25	415.22	244.776	3435.25	350.351	0.64952
3435.3	384.643	257.977	3435.3	366.714	0.70956
3435.35	350.278	270.462	3435.35	383.207	0.749
3435.4	312.368	281.973	3435.4	399.768	0.79158
3435.45	271.249	292.228	3435.45	416.159	0.85772
3435.5	227.192	300.828	3435.5	432.218	0.94188
3435.55	180.525	307.507	3435.55	447.772	1.04655
3435.6	131.667	312.004	3435.6	462.602	1.16305
3435.65	81.0543	314.124	3435.65	476.383	1.27513
3435.7	29.3043	313.623	3435.7	488.804	1.43542
3435.75	-22.8361	310.277	3435.75	499.631	1.59335
3435.8	-74.6863	303.859	3435.8	508.6	1.74479
3435.85	-125.55	294.204	3435.85	515.389	1.87793
3435.9	-174.816	281.314	3435.9	519.699	2.00602
3435.95	-221.873	265.154	3435.95	521.257	2.08865
3436	-266.604	245.76	3436	519.735	2.16311
3436.05	-308.859	223.274	3436.05	514.902	2.20363
3436.1	-348.072	197.863	3436.1	506.46	2.22834
3436.15	-383.942	169.787	3436.15	494.168	2.26207
3436.2	-416.306	139.418	3436.2	477.885	2.24116
3436.25	-445.063	106.993	3436.25	457.465	2.22178
3436.3	-470.209	73.0116	3436.3	432.826	2.17677
3436.35	-491.698	37.9802	3436.35	404.061	2.09735
3436.4	-509.518	2.4892	3436.4	371.274	1.96841
3436.45	-523.592	-33.0224	3436.45	334.61	1.8526
3436.5	-533.876	-68.0154	3436.5	294.262	1.72313
3436.55	-540.408	-101.926	3436.55	250.619	1.5652
3436.6	-543.229	-134.167	3436.6	204.163	1.37286
3436.65	-542.577	-164.247	3436.65	155.373	1.15725
3436.7	-538.673	-191.91	3436.7	104.727	0.93242
3436.75	-531.95	-216.806	3436.75	52.8713	0.69201
3436.8	-522.95	-238.646	3436.8	0.35174	0.47191
3436.85	-512.079	-257.463	3436.85	-52.2092	0.2521
3436.9	-499.703	-273.141	3436.9	-104.102	0.02856
3436.95	-486.16	-285.614	3436.95	-154.705	-0.2107
3437	-471.66	-294.873	3437	-203.272	-0.48345
3437.05	-456.473	-301.014	3437.05	-249.239	-0.73865
3437.1	-440.735	-304.202	3437.1	-292.611	-0.96212
3437.15	-424.626	-304.671	3437.15	-333.137	-1.15621
3437.2	-408.358	-302.608	3437.2	-370.231	-1.31719
3437.25	-392.014	-298.214	3437.25	-403.617	-1.47145
3437.3	-375.757	-291.771	3437.3	-433.179	-1.59917
3437.35	-359.721	-283.547	3437.35	-458.869	-1.72254
3437.4	-343.927	-273.867	3437.4	-480.689	-1.8852
3437.45	-328.428	-263.023	3437.45	-498.54	-2.01566
3437.5	-313.357	-251.247	3437.5	-512.414	-2.10561
3437.55	-298.802	-238.82	3437.55	-522.415	-2.16558
3437.6	-284.78	-225.926	3437.6	-528.597	-2.17183
3437.65	-271.3	-212.757	3437.65	-531.162	-2.1465
3437.7	-258.437	-199.508	3437.7	-530.349	-2.11202
3437.75	-246.151	-186.338	3437.75	-526.413	-2.06304
3437.8	-234.484	-173.401	3437.8	-519.789	-2.00246
3437.85	-223.404	-160.771	3437.85	-510.846	-1.94081
3437.9	-212.899	-148.636	3437.9	-499.994	-1.85559
3437.95	-202.926	-137.096	3437.95	-487.563	-1.75786
3438	-193.463	-126.179	3438	-473.796	-1.65784
3438.05	-184.467	-115.973	3438.05	-458.966	-1.52974
3438.1	-176.026	-106.429	3438.1	-443.304	-1.36632
3438.15	-168.159	-97.5544	3438.15	-427.133	-1.23662
3438.2	-160.712	-89.3731	3438.2	-410.603	-1.1189
3438.25	-153.658	-81.8598	3438.25	-393.842	-1.03994
3438.3	-146.967	-75.0261	3438.3	-376.963	-0.96715
3438.35	-140.663	-68.7797	3438.35	-360.173	-0.91252
3438.4	-134.725	-63.1373	3438.4	-343.643	-0.84195
3438.45	-129.138	-58.1284	3438.45	-327.426	-0.75635
3438.5	-123.824	-53.7529	3438.5	-311.627	-0.64893
3438.55	-118.819	-49.8336	3438.55	-296.316	-0.56531
3438.6	-114.077	-46.3286	3438.6	-281.543	-0.4807
3438.65	-109.628	-43.221	3438.65	-267.449	-0.41677
3438.7	-105.418	-40.5108	3438.7	-254.02	-0.35916
3438.75	-101.426	-38.1531	3438.75	-241.236	-0.34566
3438.8	-97.612	-36.0131	3438.8	-229.051	-0.28699
3438.85	-93.9635	-34.1607	3438.85	-217.544	-0.23191
3438.9	-90.4567	-32.576	3438.9	-206.655	-0.21955
3438.95	-87.1068	-31.1724	3438.95	-196.348	-0.20147
3439	-83.8844	-29.9278	3439	-186.626	-0.22809
3439.05	-80.83	-28.8819	3439.05	-177.467	-0.21772
3439.1	-77.8827	-27.9578	3439.1	-168.859	-0.21077
3439.15	-75.0306	-27.0763	3439.15	-160.776	-0.20452
3439.2	-72.311	-26.2938	3439.2	-153.211	-0.183
3439.25	-69.7237	-25.5997	3439.25	-146.12	-0.15355
3439.3	-67.1985	-24.944	3439.3	-139.469	-0.15477
3439.35	-64.7824	-24.2723	3439.35	-133.162	-0.2052
3439.4	-62.4714	-23.618	3439.4	-127.232	-0.22824
3439.45	-60.2227	-22.9535	3439.45	-121.701	-0.23397
3439.5	-58.0523	-22.3111	3439.5	-116.503	-0.23084
3439.55	-55.94	-21.7215	3439.55	-111.63	-0.18239
3439.6	-53.9285	-21.1023	3439.6	-107.008	-0.13829
3439.65	-51.978	-20.4444	3439.65	-102.677	-0.11396
3439.7	-50.0951	-19.7443	3439.7	-98.6303	-0.11678
3439.75	-48.312	-19.0606	3439.75	-94.8521	-0.11884
3439.8	-46.6291	-18.3758	3439.8	-91.2364	-0.12357
3439.85	-44.9836	-17.6564	3439.85	-87.7163	-0.14974
3439.9	-43.3545	-16.9752	3439.9	-84.3796	-0.1476
3439.95	-41.7566	-16.297	3439.95	-81.2601	-0.146
3440	-40.2371	-15.656	3440	-78.2625	-0.13166
3440.05	-38.8032	-14.9886	3440.05	-75.3499	-0.10236
3440.1	-37.4107	-14.2522	3440.1	-72.593	-0.08779
3440.15	-36.1155	-13.5644	3440.15	-69.9204	-0.08275
3440.2	-34.87	-12.8747	3440.2	-67.3789	-0.08466
3440.25	-33.6631	-12.2461	3440.25	-64.9312	-0.07901
3440.3	-32.5084	-11.607	3440.3	-62.563	-0.04956
3440.35	-31.3985	-11.059	3440.35	-60.2948	-0.04132
3440.4	-30.3078	-10.5686	3440.4	-58.1238	-0.06597
3440.45	-29.2986	-10.0743	3440.45	-55.991	-0.06894
3440.5	-28.3509	-9.56357	3440.5	-53.9412	-0.06757
3440.55	-27.3977	-9.0714	3440.55	-51.9677	-0.06658
3440.6	-26.4658	-8.54611	3440.6	-50.0899	-0.07207
3440.65	-25.5647	-8.09857	3440.65	-48.2499	-0.06101
3440.7	-24.7101	-7.68323	3440.7	-46.4411	-0.06101
3440.75	-23.9062	-7.30222	3440.75	-44.6968	-0.05933
3440.8	-23.1177	-6.97408	3440.8	-43.032	-0.03148
3440.85	-22.4155	-6.65708	3440.85	-41.4432	-0.03652
3440.9	-21.7192	-6.36441	3440.9	-39.925	-0.04514
3440.95	-21.0323	-6.09342	3440.95	-38.4591	-0.03881
3441	-20.4015	-5.83417	3441	-37.0441	-0.02851
3441.05	-19.8407	-5.59606	3441.05	-35.6934	-0.02881
3441.1	-19.3104	-5.3169	3441.1	-34.4237	-0.0752
3441.15	-18.7208	-5.06215	3441.15	-33.1892	-0.10472
3441.2	-18.109	-4.82602	3441.2	-31.978	-0.07581
3441.25	-17.5368	-4.62239	3441.25	-30.821	-0.02286
3441.3	-17.0501	-4.43746	3441.3	-29.7258	0.01902
3441.35	-16.572	-4.26404	3441.35	-28.7155	0.03283
3441.4	-16.1166	-4.12625	3441.4	-27.7487	0.07243
3441.45	-15.6685	-3.95131	3441.45	-26.7919	0.07563
3441.5	-15.2321	-3.78026	3441.5	-25.8268	0.04298
3441.55	-14.7974	-3.64522	3441.55	-24.916	0.03207
3441.6	-14.3541	-3.55061	3441.6	-24.0516	-0.006
3441.65	-13.9502	-3.45036	3441.65	-23.2184	-0.05445
3441.7	-13.5919	-3.31708	3441.7	-22.4174	-0.07413
3441.75	-13.247	-3.23262	3441.75	-21.6473	-0.08565
3441.8	-12.9055	-3.16884	3441.8	-20.9222	-0.06559
3441.85	-12.564	-3.0869	3441.85	-20.2364	-0.03362
3441.9	-12.2518	-2.98741	3441.9	-19.6092	-0.03972
3441.95	-11.9571	-2.89556	3441.95	-18.9773	-0.05132
3442	-11.6745	-2.81095	3442	-18.4034	-0.02187
3442.05	-11.3753	-2.72817	3442.05	-17.8742	0.01551
3442.1	-11.0628	-2.68033	3442.1	-17.3166	0.00476
3442.15	-10.7899	-2.6312	3442.15	-16.7827	-0.0205
3442.2	-10.4932	-2.56993	3442.2	-16.2658	-0.03431
3442.25	-10.2134	-2.50737	3442.25	-15.7947	-0.03942
3442.3	-9.99303	-2.46129	3442.3	-15.3506	-0.03545
3442.35	-9.7894	-2.36249	3442.35	-14.8423	-0.06696
3442.4	-9.62072	-2.27933	3442.4	-14.3735	-0.07299
3442.45	-9.40763	-2.18434	3442.45	-13.9454	-0.05376
3442.5	-9.13983	-2.08539	3442.5	-13.5302	-0.05742
3442.55	-8.89806	-2.03801	3442.55	-13.1712	-0.06559
3442.6	-8.69321	-2.01108	3442.6	-12.8392	-0.07688
3442.65	-8.49202	-1.91472	3442.65	-12.5263	-0.07833
3442.7	-8.31723	-1.82095	3442.7	-12.1975	-0.0591
3442.75	-8.16854	-1.71803	3442.75	-11.8406	-0.05307
3442.8	-8.01351	-1.65898	3442.8	-11.5303	-0.06543
3442.85	-7.85649	-1.62908	3442.85	-11.2246	-0.1225
3442.9	-7.68361	-1.62435	3442.9	-10.9351	-0.1463
3442.95	-7.48387	-1.59085	3442.95	-10.6454	-0.15218
3443	-7.30886	-1.56064	3443	-10.3823	-0.11892
3443.05	-7.13681	-1.51921	3443.05	-10.1335	-0.04979
3443.1	-6.95325	-1.49541	3443.1	-9.8837	-0.000354271
3443.15	-6.79128	-1.46413	3443.15	-9.63216	0.02734
3443.2	-6.67455	-1.43872	3443.2	-9.42708	0.01658
3443.25	-6.54485	-1.40828	3443.25	-9.18988	-0.01249
3443.3	-6.42026	-1.35983	3443.3	-8.93239	-0.02271
3443.35	-6.32367	-1.32779	3443.35	-8.65499	-0.02851
3443.4	-6.24173	-1.33534	3443.4	-8.44503	-0.06093
3443.45	-6.14705	-1.34023	3443.45	-8.27222	-0.08199
3443.5	-6.04962	-1.27202	3443.5	-8.14687	-0.06734
3443.55	-5.97913	-1.21869	3443.55	-7.9926	-0.043
3443.6	-5.8283	-1.22075	3443.6	-7.77204	-0.03553
3443.65	-5.68372	-1.19466	3443.65	-7.57825	-0.01767
3443.7	-5.53128	-1.15781	3443.7	-7.39827	-0.01554
3443.75	-5.38671	-1.16528	3443.75	-7.22882	-0.02744
3443.8	-5.27715	-1.18672	3443.8	-7.07723	-0.04964
3443.85	-5.17545	-1.18192	3443.85	-6.92205	-0.04522
3443.9	-5.12273	-1.17635	3443.9	-6.7854	-0.06192
3443.95	-5.006	-1.15903	3443.95	-6.64609	-0.08031
3444	-4.94054	-1.10013	3444	-6.5154	-0.15454
3444.05	-4.88736	-1.04039	3444.05	-6.39074	-0.18331
3444.1	-4.84639	-1.0098	3444.1	-6.21373	-0.15096
3444.15	-4.76636	-0.99973	3444.15	-6.06977	-0.1061
3444.2	-4.68312	-0.9908	3444.2	-5.93663	-0.10121
3444.25	-4.60523	-0.98157	3444.25	-5.76413	-0.09
3444.3	-4.51924	-0.94182	3444.3	-5.63802	-0.04941
3444.35	-4.41602	-0.89436	3444.35	-5.5026	-0.03019
3444.4	-4.3295	-0.88437	3444.4	-5.37542	-0.05788
3444.45	-4.29608	-0.88483	3444.45	-5.26975	-0.04369
3444.5	-4.25572	-0.93511	3444.5	-5.19819	-0.01447
3444.55	-4.11985	-0.92984	3444.55	-5.17125	-0.02889
3444.6	-3.97084	-0.91329	3444.6	-5.1328	-0.06063
3444.65	-3.85984	-0.92465	3444.65	-5.04796	-0.05857
3444.7	-3.82291	-0.91046	3444.7	-4.93245	-0.05155
3444.75	-3.79743	-0.89261	3444.75	-4.82984	-0.04483
3444.8	-3.75447	-0.88551	3444.8	-4.72898	-0.04048
3444.85	-3.68047	-0.90108	3444.85	-4.60721	-0.0533
3444.9	-3.65865	-0.88422	3444.9	-4.48659	-0.06749
3444.95	-3.64232	-0.83951	3444.95	-4.35582	-0.0987
3445	-3.59639	-0.82776	3445	-4.24962	-0.09069
3445.05	-3.50934	-0.83333	3445.05	-4.20079	-0.1109
3445.1	-3.4123	-0.81006	3445.1	-4.15586	-0.13539
3445.15	-3.32585	-0.77535	3445.15	-4.1393	-0.12036
3445.2	-3.23964	-0.74979	3445.2	-4.0421	-0.09298
3445.25	-3.18853	-0.70203	3445.25	-3.92812	-0.09359
3445.3	-3.17578	-0.67021	3445.3	-3.86625	-0.12952
3445.35	-3.15366	-0.66564	3445.35	-3.82131	-0.10244
3445.4	-3.14618	-0.65511	3445.4	-3.78515	-0.06559
3445.45	-3.12848	-0.68456	3445.45	-3.7116	-0.03926
3445.5	-3.08042	-0.71767	3445.5	-3.63401	0.02452
3445.55	-3.0116	-0.73621	3445.55	-3.52872	0.06465
3445.6	-2.95781	-0.74536	3445.6	-3.46051	0.07678
3445.65	-2.91043	-0.78191	3445.65	-3.40787	0.05473
3445.7	-2.8716	-0.7655	3445.7	-3.37049	0.02971
3445.75	-2.84833	-0.78107	3445.75	-3.35431	-0.02675
3445.8	-2.78943	-0.77496	3445.8	-3.3167	-0.05857
3445.85	-2.74251	-0.74811	3445.85	-3.26757	-0.05895
3445.9	-2.74167	-0.73735	3445.9	-3.26032	-0.02782
3445.95	-2.75624	-0.7372	3445.95	-3.24315	-0.00737
3446	-2.73915	-0.71813	3446	-3.19303	0.01017
3446.05	-2.66873	-0.72385	3446.05	-3.10811	0.0487
3446.1	-2.58657	-0.75208	3446.1	-3.04952	0.02345
3446.15	-2.5607	-0.73293	3446.15	-3.01023	-0.01073
3446.2	-2.55742	-0.68799	3446.2	-2.95667	-0.02477
3446.25	-2.4915	-0.67319	3446.25	-2.8935	0.00766
3446.3	-2.42917	-0.65907	3446.3	-2.86481	0.02528
3446.35	-2.40941	-0.67403	3446.35	-2.85161	0.02055
3446.4	-2.33609	-0.64351	3446.4	-2.83422	0.02314
3446.45	-2.26087	-0.60475	3446.45	-2.77272	-0.0192
3446.5	-2.23836	-0.51564	3446.5	-2.69635	-0.04445
3446.55	-2.24012	-0.46742	3446.55	-2.57726	-0.03949
3446.6	-2.22425	-0.49031	3446.6	-2.48319	-0.05811
3446.65	-2.22371	-0.50649	3446.65	-2.42299	-0.06902
3446.7	-2.23943	-0.52564	3446.7	-2.38782	-0.07184
3446.75	-2.21929	-0.5663	3446.75	-2.34716	-0.08664
3446.8	-2.19487	-0.6561	3446.8	-2.31656	-0.0958
3446.85	-2.18976	-0.67899	3446.85	-2.32015	-0.07444
3446.9	-2.20075	-0.64946	3446.9	-2.30985	-0.04811
3446.95	-2.19243	-0.64076	3446.95	-2.31183	-0.05986
3447	-2.16924	-0.64877	3447	-2.3052	-0.03469
3447.05	-2.10958	-0.63359	3447.05	-2.27628	-0.05056
3447.1	-2.06472	-0.60193	3447.1	-2.25103	-0.07779
3447.15	-2.03443	-0.57256	3447.15	-2.21662	-0.07795
3447.2	-1.98369	-0.55852	3447.2	-2.18007	-0.07772
3447.25	-1.94638	-0.54723	3447.25	-2.14635	-0.10366
3447.3	-1.91411	-0.50466	3447.3	-2.12934	-0.13204
3447.35	-1.84598	-0.45041	3447.35	-2.07456	-0.17133
3447.4	-1.7909	-0.4617	3447.4	-2.02977	-0.17415
3447.45	-1.76946	-0.53639	3447.45	-2.01574	-0.14234
3447.5	-1.72185	-0.57301	3447.5	-2.02604	-0.12326
3447.55	-1.70568	-0.57713	3447.55	-2.01085	-0.09214
3447.6	-1.69538	-0.54326	3447.6	-1.96264	-0.08893
3447.65	-1.67745	-0.5409	3447.65	-1.9225	-0.08939
3447.7	-1.6287	-0.52701	3447.7	-1.93097	-0.07894
3447.75	-1.59009	-0.52258	3447.75	-1.89237	-0.07016
3447.8	-1.57346	-0.51061	3447.8	-1.83568	-0.10625
3447.85	-1.5714	-0.50321	3447.85	-1.76992	-0.1286
3447.9	-1.53409	-0.50183	3447.9	-1.75634	-0.13364
3447.95	-1.49106	-0.47749	3447.95	-1.76999	-0.13799
3448	-1.49144	-0.42516	3448	-1.77701	-0.13028
3448.05	-1.51845	-0.41425	3448.05	-1.78472	-0.09999
3448.1	-1.55927	-0.46124	3448.1	-1.74581	-0.11037
3448.15	-1.56247	-0.46025	3448.15	-1.7307	-0.07108
3448.2	-1.52448	-0.44949	3448.2	-1.69591	-0.00577
3448.25	-1.48458	-0.44286	3448.25	-1.67257	0.02353
3448.3	-1.44322	-0.44133	3448.3	-1.66143	0.00254
3448.35	-1.42301	-0.41791	3448.35	-1.62091	-0.01584
3448.4	-1.41729	-0.40616	3448.4	-1.57842	-0.02713
3448.45	-1.42346	-0.43027	3448.45	-1.54699	-0.01386
3448.5	-1.43346	-0.4276	3448.5	-1.49694	-0.00692
3448.55	-1.43926	-0.36908	3448.55	-1.49129	-0.01325
3448.6	-1.49243	-0.34802	3448.6	-1.49953	-0.03186
3448.65	-1.52471	-0.35092	3448.65	-1.50663	-0.05834
3448.7	-1.4887	-0.36885	3448.7	-1.53486	-0.05399
3448.75	-1.41217	-0.36519	3448.75	-1.53928	-0.0134
3448.8	-1.30414	-0.35207	3448.8	-1.52349	0.00552
3448.85	-1.25112	-0.37839	3448.85	-1.46749	-0.01126
3448.9	-1.2518	-0.41364	3448.9	-1.44033	0.00346
3448.95	-1.24974	-0.44187	3448.95	-1.40508	0.04695
3449	-1.24974	-0.43111	3449	-1.39455	0.08479
3449.05	-1.21434	-0.43096	3449.05	-1.42751	0.08761
3449.1	-1.21907	-0.43256	3449.1	-1.47863	0.04748
3449.15	-1.21633	-0.39319	3449.15	-1.49503	0.02925
3449.2	-1.27095	-0.35497	3449.2	-1.48732	0.07678
3449.25	-1.28064	-0.34619	3449.25	-1.42904	0.12164
3449.3	-1.26714	-0.34802	3449.3	-1.38326	0.16734
3449.35	-1.23334	-0.34955	3449.35	-1.33725	0.18321
3449.4	-1.21175	-0.34818	3449.4	-1.31055	0.14956
3449.45	-1.17192	-0.34314	3449.45	-1.33413	0.11165
3449.5	-1.1089	-0.29157	3449.5	-1.33809	0.05771
3449.55	-1.0983	-0.24419	3449.55	-1.31345	-0.00661
3449.6	-1.10723	-0.25266	3449.6	-1.24585	-0.07665
3449.65	-1.10662	-0.26349	3449.65	-1.18863	-0.11426
3449.7	-1.07907	-0.26509	3449.7	-1.15354	-0.13913
3449.75	-1.06832	-0.28607	3449.75	-1.12828	-0.12075
3449.8	-1.04482	-0.32918	3449.8	-1.11661	-0.08062
3449.85	-1.02475	-0.3732	3449.85	-1.11036	-0.04918
3449.9	-0.99767	-0.36359	3449.9	-1.14087	-0.03125
3449.95	-0.99599	-0.3703	3449.95	-1.15453	-0.03186
3450	-0.9982	-0.37953	3450	-1.13279	-0.04514
3450.05	-1.01522	-0.36397	3450.05	-1.12127	-0.02767
3450.1	-1.00576	-0.40357	3450.1	-1.09189	-0.00203
3450.15	-1.0201	-0.40997	3450.15	-1.06916	0.01918
3450.2	-1.04474	-0.398	3450.2	-1.00042	0.02452
3450.25	-1.04573	-0.38373	3450.25	-0.95105	0.04283
3450.3	-1.04383	-0.39487	3450.3	-0.94976	0.02932
3450.35	-1.00225	-0.36824	3450.35	-0.9345	-0.05712
3450.4	-0.95967	-0.35832	3450.4	-0.98279	-0.10297
3450.45	-0.97142	-0.32224	3450.45	-1.01407	-0.09412
3450.5	-0.99401	-0.30835	3450.5	-1.02758	-0.05284
3450.55	-0.96242	-0.32186	3450.55	-0.99424	-0.04811
3450.6	-0.94251	-0.30919	3450.6	-0.93114	-0.05613
3450.65	-0.96799	-0.3365	3450.65	-0.91954	-0.07711
3450.7	-0.96097	-0.31583	3450.7	-0.9686	-0.08153
3450.75	-0.96921	-0.28424	3450.75	-0.9551	-0.05819
3450.8	-0.95044	-0.23549	3450.8	-0.91268	-0.03064
3450.85	-0.93198	-0.17034	3450.85	-0.88216	0.000713844
3450.9	-0.89284	-0.20261	3450.9	-0.86805	0.04176
3450.95	-0.86553	-0.25548	3450.95	-0.88598	0.02307
3451	-0.84951	-0.26769	3451	-0.9329	-0.02187
3451.05	-0.83432	-0.23763	3451.05	-0.9422	-0.04911
3451.1	-0.82952	-0.23892	3451.1	-0.9345	-0.03766
3451.15	-0.8463	-0.25174	3451.15	-0.96021	-0.03492
3451.2	-0.82181	-0.24571	3451.2	-0.9525	-0.02652
3451.25	-0.8106	-0.23602	3451.25	-0.94609	-0.04003
3451.3	-0.82494	-0.23404	3451.3	-0.94136	-0.05994
3451.35	-0.87041	-0.22336	3451.35	-0.93061	-0.06223
3451.4	-0.89475	-0.26143	3451.4	-0.87636	-0.06345
3451.45	-0.86576	-0.28172	3451.45	-0.84394	-0.05056
3451.5	-0.84935	-0.32498	3451.5	-0.85691	-0.02629
3451.55	-0.8212	-0.33299	3451.55	-0.84882	0.01147
3451.6	-0.78633	-0.30026	3451.6	-0.87011	0.03154
3451.65	-0.79709	-0.27028	3451.65	-0.89689	0.07441
3451.7	-0.82891	-0.28974	3451.7	-0.92748	0.0635
3451.75	-0.82006	-0.33437	3451.75	-0.94976	0.06839
3451.8	-0.80487	-0.33528	3451.8	-0.96479	0.06991
3451.85	-0.76367	-0.30881	3451.85	-0.91466	0.08326
3451.9	-0.72812	-0.32056	3451.9	-0.8904	0.08838
3451.95	-0.72423	-0.31522	3451.95	-0.87857	0.07716
3452	-0.73041	-0.31262	3452	-0.84623	0.03657
3452.05	-0.73438	-0.28401	3452.05	-0.82463	0.00964
3452.1	-0.75421	-0.25464	3452.1	-0.84012	0.02902
3452.15	-0.75139	-0.26402	3452.15	-0.83326	0.03795
3452.2	-0.74689	-0.28684	3452.2	-0.80602	0.04329
3452.25	-0.77764	-0.24121	3452.25	-0.7623	0.07762
3452.3	-0.79846	-0.19116	3452.3	-0.75078	0.10211
3452.35	-0.77565	-0.16446	3452.35	-0.70928	0.0751
3452.4	-0.78473	-0.17194	3452.4	-0.66739	0.01605
3452.45	-0.7504	-0.19452	3452.45	-0.64702	-0.0076
3452.5	-0.72324	-0.18956	3452.5	-0.63207	-0.00981
3452.55	-0.71065	-0.18117	3452.55	-0.6838	-0.01828
3452.6	-0.68296	-0.17629	3452.6	-0.68998	-0.0118
3452.65	-0.62047	-0.1698	3452.65	-0.67418	0.02414
3452.7	-0.58759	-0.19521	3452.7	-0.65244	0.01162
3452.75	-0.58126	-0.20558	3452.75	-0.70073	-0.00562
3452.8	-0.60376	-0.1965	3452.8	-0.75055	0.02246
3452.85	-0.63504	-0.1933	3452.85	-0.73583	0.04733
3452.9	-0.61467	-0.19383	3452.9	-0.72561	0.05458
3452.95	-0.60369	-0.19238	3452.95	-0.70119	0.07808
3453	-0.62635	-0.18109	3453	-0.69852	0.04268
3453.05	-0.6326	-0.20642	3453.05	-0.69341	-0.00898
3453.1	-0.65251	-0.19872	3453.1	-0.68097	-0.08046
3453.15	-0.65694	-0.16614	3453.15	-0.64435	-0.1077
3453.2	-0.6519	-0.12853	3453.2	-0.61971	-0.10633
3453.25	-0.61582	-0.12959	3453.25	-0.5969	-0.07116
3453.3	-0.59827	-0.19505	3453.3	-0.5824	-0.03179
3453.35	-0.57004	-0.22397	3453.35	-0.59674	-0.02645
3453.4	-0.55554	-0.21901	3453.4	-0.59499	0.000256081
3453.45	-0.57538	-0.21329	3453.45	-0.58362	0.03375
3453.5	-0.59049	-0.19002	3453.5	-0.56195	0.03062
3453.55	-0.63466	-0.18453	3453.55	-0.5631	0.01475
3453.6	-0.7182	-0.22016	3453.6	-0.53037	-0.00104
3453.65	-0.75444	-0.20558	3453.65	-0.53701	-0.03408
3453.7	-0.74285	-0.14783	3453.7	-0.54723	-0.05819
3453.75	-0.6912	-0.11022	3453.75	-0.55028	-0.11373
3453.8	-0.65419	-0.12639	3453.8	-0.58515	-0.10442
3453.85	-0.66129	-0.13135	3453.85	-0.64702	-0.07497
3453.9	-0.67868	-0.15408	3453.9	-0.70165	-0.03812
3453.95	-0.65702	-0.17613	3453.95	-0.71645	-0.06101
3454	-0.67395	-0.20429	3454	-0.71286	-0.01355
3454.05	-0.68242	-0.23007	3454.05	-0.69951	0.05572
3454.1	-0.66472	-0.23351	3454.1	-0.67815	0.03566
3454.15	-0.64954	-0.22077	3454.15	-0.63802	0.01841
3454.2	-0.61925	-0.21115	3454.2	-0.6371	0.01963
3454.25	-0.62413	-0.20596	3454.25	-0.66465	0.03169
3454.3	-0.61528	-0.22595	3454.3	-0.68395	0.04809
3454.35	-0.59056	-0.22405	3454.35	-0.67563	0.03062
3454.4	-0.52831	-0.20093	3454.4	-0.64512	-0.00135
3454.45	-0.51427	-0.20101	3454.45	-0.63367	-0.02591
3454.5	-0.53197	-0.17247	3454.5	-0.64214	-0.02874
3454.55	-0.52724	-0.19681	3454.55	-0.59079	-0.02484
3454.6	-0.53929	-0.21504	3454.6	-0.53678	0.00544
3454.65	-0.53723	-0.21031	3454.65	-0.52282	0.02734
3454.7	-0.52121	-0.18979	3454.7	-0.53815	0.03825
3454.75	-0.48772	-0.18613	3454.75	-0.5544	0.00796
3454.8	-0.47109	-0.20055	3454.8	-0.54097	-0.05696
3454.85	-0.44355	-0.2319	3454.85	-0.51038	-0.07802
3454.9	-0.41547	-0.26158	3454.9	-0.50328	-0.06589
3454.95	-0.41242	-0.2638	3454.95	-0.53136	-0.03774
3455	-0.41112	-0.27692	3455	-0.54471	0.00262
3455.05	-0.44721	-0.32651	3455.05	-0.52114	0.00934
3455.1	-0.43828	-0.31697	3455.1	-0.50809	-0.00783
3455.15	-0.41715	-0.25807	3455.15	-0.52343	-0.01218
3455.2	-0.4157	-0.23267	3455.2	-0.50527	-0.00524
3455.25	-0.44774	-0.21176	3455.25	-0.48894	0.01536
3455.3	-0.47216	-0.20749	3455.3	-0.47475	0.00628
3455.35	-0.4617	-0.18376	3455.35	-0.48528	-0.00272
3455.4	-0.47177	-0.11723	3455.4	-0.48993	0.0191
3455.45	-0.48268	-0.09137	3455.45	-0.49024	0.02673
3455.5	-0.52877	-0.09221	3455.5	-0.50626	0.02925
3455.55	-0.51725	-0.14028	3455.55	-0.5084	0.00316
3455.6	-0.50618	-0.17217	3455.6	-0.56051	-0.00287
3455.65	-0.5309	-0.19612	3455.65	-0.56577	-0.0089
3455.7	-0.5663	-0.20116	3455.7	-0.52716	-0.00165
3455.75	-0.57256	-0.19147	3455.75	-0.52037	-0.00196
3455.8	-0.56668	-0.20215	3455.8	-0.55021	-0.00425
3455.85	-0.5541	-0.15882	3455.85	-0.56646	0.00102
3455.9	-0.51595	-0.1463	3455.9	-0.55219	-0.00623
3455.95	-0.48497	-0.13623	3455.95	-0.50397	0.00209
3456	-0.50328	-0.10777	3456	-0.51336	-0.01836
3456.05	-0.51938	-0.12143	3456.05	-0.52953	-0.01027
3456.1	-0.51595	-0.13913	3456.1	-0.51267	-0.00371
3456.15	-0.49275	-0.16789	3456.15	-0.47971	0.01559
3456.2	-0.45514	-0.14356	3456.2	-0.45949	0.03787
3456.25	-0.4601	-0.12639	3456.25	-0.45781	0.02368
3456.3	-0.47284	-0.08992	3456.3	-0.48101	0.02375
3456.35	-0.46132	-0.12509	3456.35	-0.50565	0.02215
3456.4	-0.46437	-0.11929	3456.4	-0.48558	0.00323
3456.45	-0.42707	-0.11861	3456.45	-0.46025	-0.02866
3456.5	-0.37084	-0.14211	3456.5	-0.46209	-0.07184
3456.55	-0.35604	-0.1463	3456.55	-0.48948	-0.05605
3456.6	-0.35764	-0.15271	3456.6	-0.50512	-0.02278
3456.65	-0.35947	-0.18147	3456.65	-0.4926	0.01216
3456.7	-0.31911	-0.16606	3456.7	-0.44454	0.01017
3456.75	-0.30515	-0.17011	3456.75	-0.38968	0.01086
3456.8	-0.28165	-0.19475	3456.8	-0.36908	0.03177
3456.85	-0.30355	-0.21069	3456.85	-0.34894	0.0294
3456.9	-0.35817	-0.2168	3456.9	-0.32796	0.01307
3456.95	-0.37953	-0.20932	3456.95	-0.33071	-0.00486
3457	-0.33719	-0.21481	3457	-0.35436	-0.01844
3457.05	-0.30263	-0.18414	3457.05	-0.36718	-0.03247
3457.1	-0.30171	-0.1917	3457.1	-0.36947	-0.03728
3457.15	-0.3217	-0.1608	3457.15	-0.35428	-0.03507
3457.2	-0.3346	-0.1521	3457.2	-0.35543	-0.05727
3457.25	-0.33719	-0.15103	3457.25	-0.34024	-0.06772
3457.3	-0.34024	-0.11914	3457.3	-0.32705	-0.05582
3457.35	-0.36603	-0.09809	3457.35	-0.2963	-0.03591
3457.4	-0.37747	-0.1022	3457.4	-0.30339	0.03657
3457.45	-0.37335	-0.13699	3457.45	-0.35657	0.0973
3457.5	-0.41341	-0.19254	3457.5	-0.35787	0.0928
3457.55	-0.44606	-0.20383	3457.55	-0.34383	0.05786
3457.6	-0.47116	-0.20146	3457.6	-0.35665	0.00392
3457.65	-0.49207	-0.17095	3457.65	-0.39907	-0.03057
3457.7	-0.45247	-0.15485	3457.7	-0.43432	-0.05025
3457.75	-0.44065	-0.17346	3457.75	-0.48154	-0.05551
3457.8	-0.45201	-0.23061	3457.8	-0.51572	-0.00669
3457.85	-0.43828	-0.28981	3457.85	-0.47734	-0.01126
3457.9	-0.4231	-0.2921	3457.9	-0.42402	-0.02042
3457.95	-0.43935	-0.27425	3457.95	-0.41135	-0.03003
3458	-0.43508	-0.24487	3458	-0.39396	-0.00585
3458.05	-0.42943	-0.21489	3458.05	-0.38236	0.00468
3458.1	-0.43866	-0.20246	3458.1	-0.34085	-0.01332
3458.15	-0.45049	-0.18636	3458.15	-0.30904	-0.04819
3458.2	-0.43874	-0.20734	3458.2	-0.29012	-0.0591
3458.25	-0.45606	-0.25159	3458.25	-0.25007	-0.03766
3458.3	-0.44576	-0.27974	3458.3	-0.27761	-0.00829
3458.35	-0.41478	-0.30362	3458.35	-0.32262	0.00613
3458.4	-0.41951	-0.29012	3458.4	-0.35497	0.01025
3458.45	-0.39968	-0.26433	3458.45	-0.3819	0.01498
3458.5	-0.39632	-0.25266	3458.5	-0.40548	0.01109
3458.55	-0.33712	-0.26647	3458.55	-0.42859	-0.00188
3458.6	-0.33246	-0.25586	3458.6	-0.44225	0.00666
3458.65	-0.36992	-0.23923	3458.65	-0.46125	0.01231
3458.7	-0.42272	-0.21016	3458.7	-0.47528	-0.02782
3458.75	-0.40586	-0.20719	3458.75	-0.4424	-0.05536
3458.8	-0.41867	-0.19246	3458.8	-0.43065	-0.07413
3458.85	-0.41127	-0.19803	3458.85	-0.40494	-0.07711
3458.9	-0.33681	-0.24304	3458.9	-0.35993	-0.05132
3458.95	-0.30088	-0.27493	3458.95	-0.34742	-0.01859
3459	-0.28676	-0.29149	3459	-0.34223	-0.01325
3459.05	-0.28012	-0.32956	3459.05	-0.31446	0.00522
3459.1	-0.28623	-0.36099	3459.1	-0.27288	0.01643
3459.15	-0.2744	-0.35565	3459.15	-0.23206	0.02719
3459.2	-0.22298	-0.29431	3459.2	-0.25304	0.01628
3459.25	-0.19063	-0.24335	3459.25	-0.27326	0.0088
3459.3	-0.20642	-0.19246	3459.3	-0.30362	-0.02401
3459.35	-0.23404	-0.14691	3459.35	-0.3375	-0.03232
3459.4	-0.31339	-0.13524	3459.4	-0.34467	0.02391
3459.45	-0.34673	-0.17392	3459.45	-0.33162	0.05267
3459.5	-0.36946	-0.18445	3459.5	-0.32697	0.03054
3459.55	-0.36656	-0.21024	3459.55	-0.35527	-0.00699
3459.6	-0.33719	-0.19612	3459.6	-0.3758	-0.03514
3459.65	-0.3098	-0.17308	3459.65	-0.3848	-0.04636
3459.7	-0.36077	-0.16553	3459.7	-0.39159	-0.04918
3459.75	-0.38221	-0.17339	3459.75	-0.37839	-0.04895
3459.8	-0.37282	-0.19277	3459.8	-0.37404	-0.0517
3459.85	-0.34955	-0.19963	3459.85	-0.37618	-0.04514
3459.9	-0.33757	-0.16095	3459.9	-0.41242	-0.06124
3459.95	-0.30789	-0.15698	3459.95	-0.43676	-0.06795
3460	-0.25029	-0.15248	3460	-0.46537	-0.0665
3460.05	-0.24434	-0.13066	3460.05	-0.43363	-0.02278
3460.1	-0.25365	-0.13761	3460.1	-0.41059	-0.00341
3460.15	-0.28836	-0.1547	3460.15	-0.36817	-0.01584
3460.2	-0.34093	-0.17728	3460.2	-0.30034	-0.05643
3460.25	-0.38762	-0.18208	3460.25	-0.24305	-0.06017
3460.3	-0.38106	-0.18674	3460.3	-0.22847	-0.07344
3460.35	-0.36634	-0.21184	3460.35	-0.28135	-0.08084
3460.4	-0.35504	-0.22931	3460.4	-0.35238	-0.08924
3460.45	-0.31209	-0.19628	3460.45	-0.35863	-0.07733
3460.5	-0.25769	-0.17934	3460.5	-0.36268	-0.06742
3460.55	-0.26776	-0.18323	3460.55	-0.36496	-0.10465
3460.6	-0.29416	-0.18132	3460.6	-0.33254	-0.13829
3460.65	-0.32811	-0.16812	3460.65	-0.31911	-0.0913
3460.7	-0.32743	-0.16316	3460.7	-0.28646	-0.08237
3460.75	-0.29927	-0.1489	3460.75	-0.25724	-0.09748
3460.8	-0.2786	-0.14066	3460.8	-0.23801	-0.11159
3460.85	-0.29363	-0.17056	3460.85	-0.28028	-0.10038
3460.9	-0.32598	-0.22794	3460.9	-0.31408	-0.06978
3460.95	-0.36061	-0.24236	3460.95	-0.34055	-0.02111
3461	-0.35955	-0.23572	3461	-0.3436	0.0149
3461.05	-0.33391	-0.19895	3461.05	-0.3288	0.05092
3461.1	-0.34513	-0.16484	3461.1	-0.32918	0.0085
3461.15	-0.36664	-0.14409	3461.15	-0.34215	-0.0028
3461.2	-0.40166	-0.11014	3461.2	-0.34406	0.00537
3461.25	-0.36405	-0.1389	3461.25	-0.34017	0.02612
3461.3	-0.30706	-0.1724	3461.3	-0.32041	0.04435
3461.35	-0.26746	-0.15965	3461.35	-0.32079	0.03573
3461.4	-0.29386	-0.11846	3461.4	-0.32148	-0.02309
3461.45	-0.31804	-0.09252	3461.45	-0.32079	-0.06711
3461.5	-0.30461	-0.05948	3461.5	-0.30744	-0.07512
3461.55	-0.27516	-0.02721	3461.55	-0.29813	-0.05757
3461.6	-0.23366	-0.02057	3461.6	-0.27486	-0.02736
3461.65	-0.19361	-0.04872	3461.65	-0.21734	-0.00394
3461.7	-0.18117	-0.11807	3461.7	-0.19422	0.0191
3461.75	-0.18331	-0.12822	3461.75	-0.22138	0.07258
3461.8	-0.16095	-0.12265	3461.8	-0.2181	0.0661
3461.85	-0.15241	-0.12265	3461.85	-0.22168	0.02238
3461.9	-0.16164	-0.0797	3461.9	-0.23694	-0.03369
3461.95	-0.16667	-0.06268	3461.95	-0.21993	-0.04933
3462	-0.15828	-0.06673	3462	-0.21436	-0.0707
3462.05	-0.1547	-0.08527	3462.05	-0.1946	-0.10488
3462.1	-0.16065	-0.08458	3462.1	-0.22779	-0.10411
3462.15	-0.20391	-0.11441	3462.15	-0.22474	-0.10785
3462.2	-0.24083	-0.12357	3462.2	-0.20002	-0.14302
3462.25	-0.23915	-0.08512	3462.25	-0.19742	-0.15096
3462.3	-0.23717	-0.0707	3462.3	-0.20337	-0.14493
3462.35	-0.28356	-0.1106	3462.35	-0.1975	-0.07939
3462.4	-0.31041	-0.16057	3462.4	-0.1373	-0.07276
3462.45	-0.27509	-0.16309	3462.45	-0.13578	-0.10968
3462.5	-0.26242	-0.1415	3462.5	-0.15767	-0.12899
3462.55	-0.26479	-0.10091	3462.55	-0.18064	-0.1312
3462.6	-0.26578	-0.05597	3462.6	-0.22168	-0.13585
3462.65	-0.29431	-0.06894	3462.65	-0.2448	-0.17293
3462.7	-0.30324	-0.10861	3462.7	-0.24862	-0.1901
3462.75	-0.30332	-0.11968	3462.75	-0.24175	-0.20642
3462.8	-0.31255	-0.09969	3462.8	-0.22336	-0.18712
3462.85	-0.30171	-0.11388	3462.85	-0.193	-0.14806
3462.9	-0.28463	-0.11937	3462.9	-0.18308	-0.14775
3462.95	-0.26906	-0.12494	3462.95	-0.18735	-0.13906
3463	-0.26471	-0.15264	3463	-0.18026	-0.10846
3463.05	-0.24694	-0.15447	3463.05	-0.18956	-0.08611
3463.1	-0.24663	-0.15408	3463.1	-0.20269	-0.02317
3463.15	-0.28226	-0.12006	3463.15	-0.24183	0.01155
3463.2	-0.30263	-0.09267	3463.2	-0.25922	0.03451
3463.25	-0.28836	-0.09526	3463.25	-0.25785	0.00254
3463.3	-0.28424	-0.10144	3463.3	-0.25419	-0.03606
3463.35	-0.29866	-0.109	3463.35	-0.23	-0.07215
3463.4	-0.28752	-0.12517	3463.4	-0.22733	-0.11769
3463.45	-0.24762	-0.16049	3463.45	-0.26845	-0.11892
3463.5	-0.23183	-0.14234	3463.5	-0.2995	-0.09862
3463.55	-0.24617	-0.09099	3463.55	-0.3536	-0.08199
3463.6	-0.25479	-0.10541	3463.6	-0.37275	-0.05757
3463.65	-0.26471	-0.1109	3463.65	-0.34833	-0.02629
3463.7	-0.27326	-0.1283	3463.7	-0.31667	-0.01149
3463.75	-0.28669	-0.13387	3463.75	-0.27425	-0.00363
3463.8	-0.31621	-0.1209	3463.8	-0.24663	0.03276
3463.85	-0.33109	-0.14462	3463.85	-0.20467	0.01918
3463.9	-0.3201	-0.14272	3463.9	-0.16797	0.02856
3463.95	-0.31591	-0.11609	3463.95	-0.165	0.05
3464	-0.27906	-0.1093	3464	-0.15279	0.05603
3464.05	-0.27425	-0.06688	3464.05	-0.16362	0.03367
3464.1	-0.23046	-0.06619	3464.1	-0.20055	-0.00386
3464.15	-0.23168	-0.08817	3464.15	-0.1991	0.000408669
3464.2	-0.25281	-0.10312	3464.2	-0.21222	0.01475
3464.25	-0.26815	-0.13501	3464.25	-0.22603	0.00293
3464.3	-0.22901	-0.14974	3464.3	-0.22092	0.00316
3464.35	-0.23	-0.13989	3464.35	-0.21795	-0.03881
3464.4	-0.2567	-0.1286	3464.4	-0.2136	-0.07337
3464.45	-0.23946	-0.14279	3464.45	-0.23153	-0.10022
3464.5	-0.23725	-0.13875	3464.5	-0.25907	-0.07634
3464.55	-0.27013	-0.1257	3464.55	-0.27875	-0.01638
3464.6	-0.30416	-0.10282	3464.6	-0.2564	0.02673
3464.65	-0.31896	-0.11685	3464.65	-0.26151	0.00827
3464.7	-0.30507	-0.1444	3464.7	-0.25274	-0.000125389
3464.75	-0.25655	-0.16583	3464.75	-0.2622	0.02185
3464.8	-0.2123	-0.17133	3464.8	-0.28272	0.05473
3464.85	-0.21779	-0.12929	3464.85	-0.29126	0.07945
3464.9	-0.20162	-0.06108	3464.9	-0.2789	0.06236
3464.95	-0.1756	-0.09091	3464.95	-0.26769	0.01765
3465	-0.20558	-0.11273	3465	-0.24472	-0.04781
3465.05	-0.24823	-0.08519	3465.05	-0.23641	-0.04827
3465.1	-0.304	-0.07169	3465.1	-0.23221	-0.04445
3465.15	-0.31148	-0.08428	3465.15	-0.19956	-0.05666
3465.2	-0.2863	-0.10259	3465.2	-0.17698	-0.08519
3465.25	-0.24266	-0.0932	3465.25	-0.16576	-0.10633
3465.3	-0.24678	-0.06932	3465.3	-0.17003	-0.09221
3465.35	-0.25945	-0.05826	3465.35	-0.19239	-0.05445
3465.4	-0.25876	-0.07291	3465.4	-0.19513	-0.02454
3465.45	-0.25724	-0.10076	3465.45	-0.19078	0.00506
3465.5	-0.24076	-0.10846	3465.5	-0.22466	-0.00508
3465.55	-0.24778	-0.10617	3465.55	-0.26952	0.00148
3465.6	-0.27402	-0.11258	3465.6	-0.27898	0.04031
3465.65	-0.26799	-0.06886	3465.65	-0.2435	0.06366
3465.7	-0.26448	-0.03316	3465.7	-0.25724	0.05107
3465.75	-0.28928	-0.06062	3465.75	-0.28638	0.04351
3465.8	-0.30957	-0.10648	3465.8	-0.3143	0.06762
3465.85	-0.26006	-0.15279	3465.85	-0.28547	0.07319
3465.9	-0.24037	-0.16187	3465.9	-0.27417	0.01773
3465.95	-0.24068	-0.17957	3465.95	-0.26807	-0.0192
3466	-0.2345	-0.1344	3466	-0.2828	-0.0427
3466.05	-0.2757	-0.05673	3466.05	-0.33345	-0.05513
3466.1	-0.27188	-0.08679	3466.1	-0.32102	-0.03919
3466.15	-0.25197	-0.11487	3466.15	-0.27768	-0.04811
3466.2	-0.21245	-0.11586	3466.2	-0.21535	-0.02446
3466.25	-0.18117	-0.08992	3466.25	-0.21199	-0.01645
3466.3	-0.155	-0.10304	3466.3	-0.21627	-0.02996
3466.35	-0.13654	-0.13692	3466.35	-0.22771	-0.04056
3466.4	-0.1579	-0.17171	3466.4	-0.23343	-0.02851
3466.45	-0.15729	-0.17491	3466.45	-0.22992	-0.00951
3466.5	-0.11197	-0.12517	3466.5	-0.26349	0.00651
3466.55	-0.09374	-0.09732	3466.55	-0.30721	0.00506
3466.6	-0.10816	-0.10861	3466.6	-0.2844	-0.02324
3466.65	-0.15157	-0.13738	3466.65	-0.28737	-0.03911
3466.7	-0.19178	-0.1563	3466.7	-0.29844	-0.04865
3466.75	-0.1875	-0.15515	3466.75	-0.35108	-0.05986
3466.8	-0.19864	-0.13616	3466.8	-0.39823	-0.11052
3466.85	-0.14798	-0.10419	3466.85	-0.42608	-0.17682
3466.9	-0.10465	-0.08512	3466.9	-0.36138	-0.18117
3466.95	-0.08504	-0.10716	3466.95	-0.33902	-0.14859
3467	-0.08992	-0.10327	3467	-0.3156	-0.12906
3467.05	-0.10961	-0.0932	3467.05	-0.28058	-0.07054
3467.1	-0.13875	-0.08489	3467.1	-0.27036	-0.03919
3467.15	-0.13455	-0.08756	3467.15	-0.25197	-0.02629
3467.2	-0.1579	-0.11785	3467.2	-0.23236	-0.03049
3467.25	-0.17575	-0.12563	3467.25	-0.23114	-0.03629
3467.3	-0.15164	-0.13677	3467.3	-0.2564	-0.05422
3467.35	-0.11975	-0.17163	3467.35	-0.23519	-0.05963
3467.4	-0.12876	-0.20383	3467.4	-0.25495	-0.05567
3467.45	-0.10556	-0.21802	3467.45	-0.22802	-0.05819
3467.5	-0.12227	-0.21771	3467.5	-0.20833	-0.0575
3467.55	-0.17484	-0.19467	3467.55	-0.21863	-0.07077
3467.6	-0.19483	-0.14226	3467.6	-0.25594	-0.07436
3467.65	-0.20497	-0.10831	3467.65	-0.27631	-0.05536
3467.7	-0.2107	-0.07619	3467.7	-0.24717	-0.05361
3467.75	-0.15882	-0.04399	3467.75	-0.25922	-0.03667
3467.8	-0.15012	-0.03545	3467.8	-0.2654	0.01101
3467.85	-0.14234	-0.05956	3467.85	-0.21215	0.04443
3467.9	-0.12395	-0.07871	3467.9	-0.15317	0.04687
3467.95	-0.09183	-0.10068	3467.95	-0.13959	0.03314
3468	-0.09374	-0.11273	3468	-0.16095	0.00941
3468.05	-0.13044	-0.12631	3468.05	-0.16546	-0.01531
3468.1	-0.18399	-0.14897	3468.1	-0.19231	-0.04926
3468.15	-0.17789	-0.13181	3468.15	-0.23481	-0.02813
3468.2	-0.16446	-0.12235	3468.2	-0.2625	-0.05544
3468.25	-0.18102	-0.12441	3468.25	-0.20116	-0.08947
3468.3	-0.16523	-0.15042	3468.3	-0.17804	-0.11914
3468.35	-0.17247	-0.16629	3468.35	-0.16202	-0.12906
3468.4	-0.16545	-0.14844	3468.4	-0.11564	-0.15317
3468.45	-0.21115	-0.13387	3468.45	-0.08687	-0.14806
3468.5	-0.28714	-0.12578	3468.5	-0.09458	-0.11228
3468.55	-0.30469	-0.10091	3468.55	-0.09305	-0.09229
3468.6	-0.29492	-0.1283	3468.6	-0.11213	-0.07085
3468.65	-0.29187	-0.14905	3468.65	-0.16317	-0.05796
3468.7	-0.24045	-0.11891	3468.7	-0.19887	-0.03003
3468.75	-0.20902	-0.09305	3468.75	-0.24244	-0.01928
3468.8	-0.20246	-0.11273	3468.8	-0.27745	-0.02225
3468.85	-0.26715	-0.11464	3468.85	-0.26616	-0.0546
3468.9	-0.28142	-0.12242	3468.9	-0.18979	-0.07787
3468.95	-0.27883	-0.099	3468.95	-0.15332	-0.08428
3469	-0.24808	-0.07924	3469	-0.16774	-0.08535
3469.05	-0.20085	-0.09168	3469.05	-0.19796	-0.09534
3469.1	-0.13997	-0.14089	3469.1	-0.21405	-0.06932
3469.15	-0.1006	-0.14989	3469.15	-0.22901	-0.04415
3469.2	-0.11457	-0.15294	3469.2	-0.25838	-0.0501
3469.25	-0.11449	-0.1299	3469.25	-0.29966	-0.05124
3469.3	-0.11769	-0.11876	3469.3	-0.31423	-0.0208
3469.35	-0.08664	-0.11868	3469.35	-0.32392	-0.02858
3469.4	-0.08451	-0.09915	3469.4	-0.33857	-0.04438
3469.45	-0.12639	-0.07573	3469.45	-0.34322	-0.03049
3469.5	-0.17171	-0.09015	3469.5	-0.31171	-0.02896
3469.55	-0.20764	-0.07482	3469.55	-0.31141	-0.07367
3469.6	-0.25418	-0.06337	3469.6	-0.31797	-0.0932
3469.65	-0.2731	-0.10793	3469.65	-0.28585	-0.06215
3469.7	-0.28936	-0.1299	3469.7	-0.24205	-0.03987
3469.75	-0.30263	-0.11678	3469.75	-0.17987	-0.071
3469.8	-0.31278	-0.10556	3469.8	-0.12281	-0.07192
3469.85	-0.28195	-0.08328	3469.85	-0.1122	-0.11602
3469.9	-0.27585	-0.07756	3469.9	-0.15859	-0.12586
3469.95	-0.267	-0.07009	3469.95	-0.18239	-0.12059
3470	-0.23046	-0.09168	3470	-0.17781	-0.12365
3470.05	-0.28417	-0.07993	3470.05	-0.20063	-0.14218
3470.1	-0.30988	-0.07894	3470.1	-0.22962	-0.10884
3470.15	-0.2873	-0.09595	3470.15	-0.22222	-0.08962
3470.2	-0.2625	-0.08054	3470.2	-0.16866	-0.12273
3470.25	-0.23046	-0.05994	3470.25	-0.16576	-0.17362
3470.3	-0.19704	-0.06741	3470.3	-0.17484	-0.15622
3470.35	-0.19086	-0.11037	3470.35	-0.17575	-0.11434
3470.4	-0.1917	-0.14012	3470.4	-0.1949	-0.11083
3470.45	-0.25243	-0.15248	3470.45	-0.20505	-0.08313
3470.5	-0.29523	-0.17018	3470.5	-0.18201	-0.02988
3470.55	-0.28478	-0.15782	3470.55	-0.1946	0.01025
3470.6	-0.25724	-0.11594	3470.6	-0.21795	0.03619
3470.65	-0.24404	-0.08321	3470.65	-0.1798	0.05816
3470.7	-0.25601	-0.06597	3470.7	-0.16233	0.02978
3470.75	-0.25594	-0.06902	3470.75	-0.15226	-0.00417
3470.8	-0.24709	-0.04483	3470.8	-0.16881	-0.02813
3470.85	-0.20887	-0.02805	3470.85	-0.16752	-0.05452
3470.9	-0.1888	-0.02583	3470.9	-0.19361	-0.06124
3470.95	-0.12838	-0.04338	3470.95	-0.19925	-0.07939
3471	-0.13562	-0.06879	3471	-0.1846	-0.09656
3471.05	-0.15546	-0.07924	3471.05	-0.17369	-0.12174
3471.1	-0.17346	-0.09366	3471.1	-0.17598	-0.10595
3471.15	-0.19895	-0.14401	3471.15	-0.17942	-0.08145
3471.2	-0.23831	-0.18109	3471.2	-0.19368	-0.11266
3471.25	-0.23259	-0.21337	3471.25	-0.19918	-0.11502
3471.3	-0.19879	-0.19269	3471.3	-0.20406	-0.10213
3471.35	-0.17957	-0.15958	3471.35	-0.19056	-0.062
3471.4	-0.18537	-0.11281	3471.4	-0.17057	-0.05567
3471.45	-0.17865	-0.11632	3471.45	-0.13913	-0.0723
3471.5	-0.15653	-0.15706	3471.5	-0.14302	-0.08886
3471.55	-0.14745	-0.20055	3471.55	-0.13555	-0.1003
3471.6	-0.14196	-0.17507	3471.6	-0.11625	-0.12479
3471.65	-0.14363	-0.15538	3471.65	-0.08832	-0.07077
3471.7	-0.14051	-0.17102	3471.7	-0.08306	-0.03583
3471.75	-0.14867	-0.20833	3471.75	-0.13669	-0.02957
3471.8	-0.14073	-0.2345	3471.8	-0.16408	-0.03308
3471.85	-0.12921	-0.24716	3471.85	-0.21032	-0.03247
3471.9	-0.10793	-0.24228	3471.9	-0.25083	-0.00425
3471.95	-0.10587	-0.2152	3471.95	-0.23168	0.00949
3472	-0.11594	-0.22481	3472	-0.13974	0.02116
3472.05	-0.15683	-0.20574	3472.05	-0.0971	-0.01889
3472.1	-0.15058	-0.1444	3472.1	-0.08168	-0.0575
3472.15	-0.10968	-0.07832	3472.15	-0.11045	-0.0681
3472.2	-0.11594	-0.04132	3472.2	-0.16774	-0.07337
3472.25	-0.1534	-0.07855	3472.25	-0.22199	-0.07772
3472.3	-0.15226	-0.05849	3472.3	-0.25907	-0.07192
3472.35	-0.15126	-0.04483	3472.35	-0.27662	-0.0797
3472.4	-0.17179	-0.03118	3472.4	-0.24091	-0.08138
3472.45	-0.18773	-0.02187	3472.45	-0.16546	-0.08847
3472.5	-0.16034	-0.034	3472.5	-0.12365	-0.06284
3472.55	-0.15828	-0.05658	3472.55	-0.10892	-0.03316
3472.6	-0.15683	-0.0517	3472.6	-0.11434	-0.02904
3472.65	-0.13417	-0.04704	3472.65	-0.14013	-0.04933
3472.7	-0.12807	-0.02759	3472.7	-0.13929	-0.05666
3472.75	-0.13524	0.00766	3472.75	-0.13898	-0.02645
3472.8	-0.12799	0.04184	3472.8	-0.16515	0.01574
3472.85	-0.11205	-0.00188	3472.85	-0.21535	0.03207
3472.9	-0.12746	-0.04209	3472.9	-0.24419	0.02612
3472.95	-0.15111	-0.09397	3472.95	-0.21512	-0.02156
3473	-0.16164	-0.12021	3473	-0.19864	-0.04529
3473.05	-0.13082	-0.13654	3473.05	-0.18773	-0.04819
3473.1	-0.11792	-0.11777	3473.1	-0.19895	-0.04659
3473.15	-0.12776	-0.07413	3473.15	-0.23488	-0.02423
3473.2	-0.10839	-0.06268	3473.2	-0.24495	-0.02034
3473.25	-0.08573	-0.09229	3473.25	-0.22985	-0.04682
3473.3	-0.14463	-0.10198	3473.3	-0.16752	-0.03431
3473.35	-0.1933	-0.09381	3473.35	-0.09954	-0.01752
3473.4	-0.20482	-0.10724	3473.4	-0.09999	-0.00196
3473.45	-0.17774	-0.11449	3473.45	-0.12853	-0.02309
3473.5	-0.13021	-0.08367	3473.5	-0.16507	-0.034
3473.55	-0.12799	-0.08542	3473.55	-0.19658	-0.04155
3473.6	-0.14829	-0.11487	3473.6	-0.19551	0.00209
3473.65	-0.1006	-0.14279	3473.65	-0.19948	0.02803
3473.7	-0.06421	-0.14089	3473.7	-0.21611	0.01155
3473.75	-0.09114	-0.11456	3473.75	-0.22825	-0.01149
3473.8	-0.08489	-0.11205	3473.8	-0.23664	-0.0073
3473.85	-0.08191	-0.10976	3473.85	-0.22817	-0.0234
3473.9	-0.08115	-0.1109	3473.9	-0.19597	0.00842
3473.95	-0.14348	-0.12547	3473.95	-0.17659	-0.0073
3474	-0.17148	-0.13082	3474	-0.18483	-0.0623
3474.05	-0.15493	-0.12021	3474.05	-0.21192	-0.10984
3474.1	-0.12448	-0.07176	3474.1	-0.20879	-0.11731
3474.15	-0.12113	-0.07382	3474.15	-0.23122	-0.11571
3474.2	-0.1035	-0.09297	3474.2	-0.24175	-0.1167
3474.25	-0.1257	-0.06589	3474.25	-0.23053	-0.09717
3474.3	-0.13341	-0.04231	3474.3	-0.1592	-0.09717
3474.35	-0.13997	-0.05086	3474.35	-0.1138	-0.1006
3474.4	-0.14821	-0.05284	3474.4	-0.11792	-0.1093
3474.45	-0.14928	-0.05376	3474.45	-0.0839	-0.05384
3474.5	-0.14196	-0.01607	3474.5	-0.08252	-0.06421
3474.55	-0.09702	-0.03247	3474.55	-0.09938	-0.06063
3474.6	-0.08008	-0.06474	3474.6	-0.13379	-0.02401
3474.65	-0.12372	-0.0826	3474.65	-0.19147	-0.01607
3474.7	-0.0871	-0.05345	3474.7	-0.22794	-0.02919
3474.75	-0.05124	-0.0398	3474.75	-0.24068	-0.03614
3474.8	-0.06703	-0.01798	3474.8	-0.24549	-0.05712
[truncated: 3 more rows]

## Sheet: Fig. 5f
Fig. 5f
HR-MS results
m/z	Intensity (a. u.) 14NH3 feedstock	m/z	Intensity (a. u.) 15NH3 feedstock
50.2497	1.17	52.9518	0.05
50.6984	1.17	53.7469	0.05
51.2243	1.17	56.0478	0.97
51.7667	1.17	58.9203	0.05
51.9872	1.17	59.8032	0.05
52.2221	1.17	60.0545	0.17
53.6701	1.19	60.6926	0.05
54.9463	1.17	61.0524	100
56.1228	1.19	61.0771	0.13
59.9416	1.19	61.1218	1.27
60.0787	1.23	61.1659	0.05
61.6124	1.17	61.2003	0.43
62.0563	1.19	61.2851	0.24
62.5321	1.17	61.3715	0.05
64.707	1.23	62.0558	1.44
65.0538	9.08	70.8614	0.05
66.622	1.19	79.2213	0.05
67.3346	1.19	83.0236	19.8
67.9721	1.17	83.1419	0.45
69.1445	1.19	83.2402	0.05
70.0065	1.19	84.0621	1.23
70.4796	1.17	95.062	0.25
70.5037	1.17
72.2334	1.17
73.5322	3.18
74.0927	18.27
75.0402	12.85
75.7974	1.19
76.0389	15.63
78.4102	1.19
79.0168	2.6
81.0414	1.17
81.3863	1.17
82.023	36.29
82.4862	1.19
84.0315	6.38
84.2421	1.17
84.7346	1.17
85.6	1.17
85.6177	1.17
88.0427	1.17
88.0831	1.17
88.1056	2.4
89.0511	1.59
89.1053	1.17
90.0652	1.57
91.817	1.17
93.6506	1.19
95.027	8.48
95.7455	1.17
96.0266	1.19
96.5899	1.17
97.0418	1.19
97.5368	1.77
98.0246	1.57
98.0482	1.19
100.043	1.61
101.001	26.57
102.285	1.19
102.993	1.61
103.615	1.17
104.054	1.59
104.572	1.17
105.039	1.97
107.955	1.19
108.025	1.59
108.535	36.84
109.067	1.39
110.545	1.17
111.042	7.13
112.019	1.59
112.039	1.23
113.037	1.57
114.033	1.61
114.483	1.17
115.098	1.17
116.56	1.59
117.052	5.12
117.761	1.17
118.052	1.17
119.031	2.8
119.052	1.61
119.084	1.61
119.527	1.39
121.065	1.55
122.038	24.63
122.989	1.59
124.548	16.66
127.032	1.19
127.194	1.19
128.036	8.56
129.057	1.17
130.066	17.97
130.561	5.92
131.052	2.96
132.058	1.17
132.779	1.19
133.035	3.79
133.099	1.17
133.696	1.19
134.039	1.59
135.037	13.51
136.033	12.31
136.163	1.17
138.052	100
138.557	1.57
139.048	10.55
141.029	1.23
141.575	1.17
142.054	2.76
144.033	27.98
144.068	3.18
145.542	1.63
147.034	1.61
147.069	1.59
150.172	1.17
151.064	1.19
152.55	1.17
155.062	10.47
155.566	1.61
157.57	4.43
158.152	3.79
159.565	1.17
161.08	1.19
164.069	1.23
169.061	1.79
170.054	1.61
172.144	1.19
174.563	1.17
184.12	1.19
185.108	1.59
191.066	1.61
202.881	1.17
